# Supplementary material for: 24-Epibrassinolide Promotes Fatty Acid Accumulation and the Expression of Related Genes in Styrax tonkinensis Seeds
Source: Int J Mol Sci. 2022 Aug 10;23(16):8897. doi: 10.3390/ijms23168897 (PMC9408854; doi:10.3390/ijms23168897)
Supplement: Supplementary file 1 [file ijms-23-08897-s001.zip]

Archive with 5 entries (5 files):
- Figure S1.pdf
- Table S1.pdf
- Table S2.xlsx
- Table S3.xlsx
- Table S4.pdf
