# Supplementary material for: 24-Epibrassinolide Promotes Fatty Acid Accumulation and the Expression of Related Genes in Styrax tonkinensis Seeds
Source: Int J Mol Sci. 2022 Aug 10;23(16):8897. doi: 10.3390/ijms23168897 (PMC9408854; doi:10.3390/ijms23168897)
Supplement: Supplementary file 1 [file ijms-23-08897-s001.zip › Table S2.xlsx]

## Sheet: 输出CK
gene_id	NR description	CK1_vs_CK2_FC(CK2/CK1)	CK1_vs_CK2_log2FC(CK2/CK1)	CK1_vs_CK2_pvalue	CK1_vs_CK2_padjust	CK1_vs_CK2_significant	CK1_vs_CK2_regulate	CK1_vs_CK3_FC(CK3/CK1)	CK1_vs_CK3_log2FC(CK3/CK1)	CK1_vs_CK3_pvalue	CK1_vs_CK3_padjust	CK1_vs_CK3_significant	CK1_vs_CK3_regulate	CK1_vs_CK4_FC(CK4/CK1)	CK1_vs_CK4_log2FC(CK4/CK1)	CK1_vs_CK4_pvalue	CK1_vs_CK4_padjust	CK1_vs_CK4_significant	CK1_vs_CK4_regulate	CK2_vs_CK3_FC(CK3/CK2)	CK2_vs_CK3_log2FC(CK3/CK2)	CK2_vs_CK3_pvalue	CK2_vs_CK3_padjust	CK2_vs_CK3_significant	CK2_vs_CK3_regulate	CK2_vs_CK4_FC(CK4/CK2)	CK2_vs_CK4_log2FC(CK4/CK2)	CK2_vs_CK4_pvalue	CK2_vs_CK4_padjust	CK2_vs_CK4_significant	CK2_vs_CK4_regulate	CK3_vs_CK4_FC(CK4/CK3)	CK3_vs_CK4_log2FC(CK4/CK3)	CK3_vs_CK4_pvalue	CK3_vs_CK4_padjust	CK3_vs_CK4_significant	CK3_vs_CK4_regulate
TRINITY_DN18969_c0_g1	OMO64595.1(hypothetical protein COLO4_31993 [Corchorus olitorius])	1.06669	0.0931414	0.903029	0.999906	no	up	0.22414	-2.15753	0.00823643	0.0973421	no	down	0.0520577	-4.26375	0.000464531	0.00511266	yes	down	0.211418	-2.24183	0.000718804	0.0234748	yes	down	0.0489963	-4.35118	4.9e-05	0.000896708	yes	down	0.227465	-2.13629	0.111445	0.369343	no	down
TRINITY_DN116832_c0_g1		0.474645	-1.07508	0.173228	0.799096	no	down	0.750452	-0.414169	0.568339	0.949151	no	down	2.38939	1.25664	0.0606232	0.210009	no	up	1.59384	0.672508	0.397506	0.959297	no	up	5.10603	2.3522	0.000973522	0.0103627	yes	up	3.13251	1.64732	0.0108206	0.0829709	no	up
TRINITY_DN10495_c0_g1	PSR87637.1(Thaumatin-like protein [Actinidia chinensis var. chinensis])	0.260402	-1.94119	0.0752271	0.559876	no	down	0.0133785	-6.22394	0.000242156	0.00684176	yes	down	0.229521	-2.1233	0.157943	0.388401	no	down	0.0515711	-4.27729	0.0127241	0.180012	no	down	0.887567	-0.172072	0.906851	0.967425	no	down	16.7462	4.06577	0.0930804	0.329916	no	up
TRINITY_DN85122_c0_g2		0.0971671	-3.36339	0.355744	1	no	down	0.343908	-1.53991	0.562355	1	no	down	7.53886	2.91435	0.0666255	0.223692	no	up	3.57826	1.83926	0.648586	1	no	up	79.6294	6.31523	0.00289907	0.024133	yes	up	21.8762	4.45129	0.0176845	0.114063	no	up
TRINITY_DN12428_c0_g5	KAB8446262.1(hypothetical protein FH972_025243 [Carpinus fangiana])	1	0	1	1	no	no change	1	0	1	1	no	no change	57.8565	5.85441	0.00125408	0.0116215	yes	up	1	0	1	1	no	no change	51.802	5.69494	0.00225117	0.0198975	yes	up	52.2338	5.70691	0.00177553	0.0235426	yes	up
TRINITY_DN12428_c0_g2	XP_023893985.1(uncharacterized protein C9E9.04-like [Quercus suber])	1	0	1	1	no	no change	5.90937	2.563	0.521119	1	no	up	49.3068	5.62371	0.00168787	0.0147597	yes	up	5.27625	2.39951	0.548066	1	no	up	44.29	5.46891	0.00318573	0.0258895	yes	up	8.21931	3.03902	0.0292409	0.160236	no	up
TRINITY_DN11466_c0_g3	XP_010930060.1(stromal 70 kDa heat shock-related protein, chloroplastic [Elaeis guineensis])	0.558574	-0.840179	0.0101498	0.183626	no	down	1.05349	0.0751773	0.819538	0.990913	no	up	0.402954	-1.31131	0.00461534	0.0323552	yes	down	1.89898	0.925223	0.0137573	0.188642	no	up	0.726596	-0.460774	0.349059	0.624221	no	down	0.374788	-1.41585	0.00246452	0.0299994	yes	down
TRINITY_DN11466_c0_g2	THG14547.1(hypothetical protein TEA_011124 [Camellia sinensis var. sinensis])	0.377083	-1.40705	0.0271097	0.33425	no	down	0.906408	-0.141768	0.75793	0.984068	no	down	0.0711481	-3.81303	2.1e-19	7.59e-17	yes	down	2.41485	1.27193	0.0385089	0.35098	no	up	0.190704	-2.39059	6.95e-05	0.00118926	yes	down	0.0770986	-3.69715	1.54e-23	3.71e-20	yes	down
TRINITY_DN51035_c0_g2	XP_023914650.1(fumarate reductase-like [Quercus suber])	29.8206	4.89824	0.0889164	1	no	up	23.7502	4.56987	0.0457491	1	no	up	48.2679	5.59299	0.00297739	0.0230971	yes	up	0.80173	-0.318812	0.837801	0.999874	no	down	1.64176	0.715241	0.606164	0.82477	no	up	1.9983	0.998773	0.400554	0.739933	no	up
TRINITY_DN109054_c0_g1	XP_028091950.1(F-box protein At1g67340-like [Camellia sinensis])	1.22216	0.289433	0.796322	0.999906	no	up	1.58692	0.66623	0.545774	0.941029	no	up	10.3815	3.37595	0.00236807	0.01934	yes	up	1.30576	0.384889	0.566662	0.997291	no	up	8.54988	3.0959	9.46e-06	0.00022149	yes	up	6.40055	2.6782	0.00018877	0.00440213	yes	up
TRINITY_DN106304_c0_g1	THG21536.1(hypothetical protein TEA_029087 [Camellia sinensis var. sinensis])	0.775291	-0.36719	0.842307	0.999906	no	down	0.296373	-1.75451	0.318393	0.81298	no	down	0.00713084	-7.13171	0.00312315	0.0239682	yes	down	0.386044	-1.37316	0.423242	0.969557	no	down	0.0092714	-6.753	0.00411971	0.031507	yes	down	0.0234698	-5.41305	0.0392723	0.194055	no	down
TRINITY_DN2687_c0_g1	XP_028083888.1(receptor-like serine/threonine-protein kinase ALE2 isoform X2 [Camellia sinensis])	3.07378	1.62001	0.0686471	0.536518	no	up	0.343435	-1.54189	0.094029	0.458515	no	down	0.3889	-1.36253	1	1	no	down	0.112802	-3.14814	1.68e-06	0.000171781	yes	down	0.127029	-2.97677	0.00219643	0.0195398	yes	down	1.10762	0.14746	0.881004	0.971091	no	up
TRINITY_DN10324_c0_g2	XP_011100515.1(uncharacterized protein LOC105178683 [Sesamum indicum])	1.23996	0.310289	0.480678	0.999906	no	up	1.57265	0.653195	0.0684359	0.382045	no	up	2.11635	1.08158	0.00634132	0.0413599	yes	up	1.27539	0.35094	0.429387	0.971306	no	up	1.72302	0.784943	0.0954611	0.286636	no	up	1.31965	0.400157	0.295861	0.637832	no	up
TRINITY_DN45579_c0_g1	XP_023925462.1(non-histone chromosomal protein 6-like [Quercus suber])	4.57494	2.19375	0.585646	1	no	up	1	0	1	1	no	no change	59.1928	5.88735	0.000525713	0.00564775	yes	up	0.238331	-2.06896	0.607116	1	no	down	13.9391	3.80106	0.016284	0.0863171	no	up	53.3802	5.73823	0.00086148	0.0138099	yes	up
TRINITY_DN53457_c0_g2	XP_028119837.1(stomatal closure-related actin-binding protein 1-like [Camellia sinensis])	0.681651	-0.552895	0.0624788	0.510693	no	down	0.351823	-1.50708	0.00788117	0.094491	no	down	0.0946416	-3.40138	1.28e-09	7.75e-08	yes	down	0.521068	-0.940457	0.101873	0.578642	no	down	0.139906	-2.83747	3.84e-07	1.41e-05	yes	down	0.263563	-1.92378	0.00674315	0.0602662	no	down
TRINITY_DN24003_c0_g1	PSR85429.1(Estrogen receptor beta like [Actinidia chinensis var. chinensis])	1.27216	0.347281	0.593679	0.999906	no	up	0.791267	-0.337763	0.63955	0.966637	no	down	0.408637	-1.29111	0.066606	0.223655	no	down	0.628019	-0.671119	0.286106	0.879789	no	down	0.323659	-1.62745	0.00608938	0.0425508	yes	down	0.505334	-0.984692	0.155864	0.451704	no	down
TRINITY_DN63489_c0_g1	XP_023871149.1(uncharacterized protein LOC111983727 [Quercus suber])	0.0404673	-4.6271	0.112694	1	no	down	0.421121	-1.24769	0.490961	1	no	down	5.91887	2.56532	0.0257323	0.115763	no	up	10.4541	3.386	0.342049	1	no	up	148.766	7.2169	6.15e-06	0.000154742	yes	up	13.85	3.79181	0.000635425	0.0109875	yes	up
TRINITY_DN8692_c0_g2	KAA8545302.1(hypothetical protein F0562_020086 [Nyssa sinensis])	1.07991	0.110907	0.828064	0.999906	no	up	0.376309	-1.41001	0.00430153	0.0618875	no	down	0.322247	-1.63376	0.00409571	0.0295927	yes	down	0.351389	-1.50886	0.00160012	0.0426505	yes	down	0.300672	-1.73374	0.00184704	0.0171289	yes	down	0.839418	-0.252539	0.647568	0.889633	no	down
TRINITY_DN16324_c2_g3	XP_010253018.1(PREDICTED: uncharacterized protein LOC104594433 [Nelumbo nucifera])	0.368403	-1.44064	0.280801	1	no	down	4.69097	2.22989	0.00341373	0.0516945	no	up	3.89101	1.96014	0.0580081	0.203756	no	up	12.7445	3.67181	0.000320924	0.0125223	yes	up	10.6456	3.41218	0.007528	0.0497573	yes	up	0.820835	-0.284835	0.73563	0.925524	no	down
TRINITY_DN3063_c0_g1	PSS05999.1(Heavy metal-associated isoprenylated plant protein [Actinidia chinensis var. chinensis])	0.51001	-0.971403	0.000674936	0.0312252	no	down	0.588085	-0.765904	0.0915146	0.450571	no	down	0.162876	-2.61816	5.18e-15	8.72e-13	yes	down	1.16062	0.214897	0.655197	0.999874	no	up	0.322174	-1.63409	1.82e-05	0.00038573	yes	down	0.272189	-1.87732	8.79e-05	0.00243871	yes	down
TRINITY_DN22289_c0_g2	KAB8748963.1(hypothetical protein FH972_026514 [Carpinus fangiana])	1.31886	0.399297	0.835166	0.999906	no	up	0.168281	-2.57106	0.333605	1	no	down	10.2441	3.35672	0.0778581	0.248223	no	up	0.127608	-2.97021	0.0650059	1	no	down	7.80145	2.96374	0.0248202	0.116385	no	up	60.1298	5.91001	0.000450825	0.00861473	yes	up
TRINITY_DN118240_c0_g1	KAB8446228.1(hypothetical protein FH972_025210 [Carpinus fangiana])	0.885219	-0.175894	0.946995	1	no	down	0.260134	-1.94267	0.565329	1	no	down	5.82105	2.54128	0.101665	0.295554	no	up	0.295657	-1.758	0.516071	1	no	down	6.75319	2.75557	0.018585	0.0948578	no	up	21.362	4.41698	0.00208667	0.0265554	yes	up
TRINITY_DN106702_c0_g1		5.68947	2.5083	0.530753	1	no	up	1	0	1	1	no	no change	38.2067	5.25575	0.00345899	0.0259283	yes	up	0.192314	-2.37847	0.55224	1	no	down	6.59361	2.72107	0.0933169	0.282505	no	up	34.482	5.10777	0.00573376	0.0536971	no	up
TRINITY_DN12444_c0_g1		1.63428	0.708652	0.244356	0.901307	no	up	5.32397	2.4125	0.000158887	0.00494191	yes	up	5.38242	2.42825	0.000207136	0.00261646	yes	up	3.27426	1.71117	0.0092287	0.146182	no	up	3.32347	1.73269	0.00960099	0.0593077	no	up	0.990917	-0.0131635	0.984572	0.996993	no	down
TRINITY_DN22361_c0_g1	XP_023901485.1(uncharacterized protein LOC112013322 [Quercus suber])	0.307147	-1.703	0.673137	1	no	down	7.01388	2.81021	0.124003	1	no	up	40.9371	5.35534	3.32e-05	0.000559564	yes	up	22.8828	4.51619	0.0356638	1	no	up	133.05	7.05582	1.38e-06	4.33e-05	yes	up	5.67894	2.50562	0.0011137	0.0167523	yes	up
TRINITY_DN53277_c0_g2	KAB2621484.1(hypothetical protein D8674_023666 [Pyrus ussuriensis x Pyrus communis])	0.261498	-1.93513	0.177289	0.805727	no	down	0.140987	-2.82636	0.0464216	1	no	down	0.024572	-5.34684	0.00426643	0.0304947	yes	down	0.528959	-0.918773	0.689888	1	no	down	0.0923592	-3.4366	0.37635	1	no	down	0.171368	-2.54483	0.524199	1	no	down
TRINITY_DN4563_c0_g1	XP_021623932.1(G-type lectin S-receptor-like serine/threonine-protein kinase CES101 [Manihot esculenta])	0.908812	-0.137946	0.900221	0.999906	no	down	3.23405	1.69334	0.0612299	0.357855	no	up	5.25014	2.39235	0.0159691	0.0824473	no	up	3.60266	1.84906	0.00103829	0.0311684	yes	up	5.84028	2.54604	0.000316233	0.00415756	yes	up	1.59364	0.672323	0.241948	0.575294	no	up
TRINITY_DN36968_c0_g1		1	0	1	1	no	no change	2.11671	1.08183	0.790915	1	no	up	36.6465	5.1956	0.00685163	0.0438173	yes	up	1.89449	0.92181	0.821273	1	no	up	32.9162	5.04072	0.0115956	0.0679745	no	up	17.0248	4.08957	0.0220758	0.132899	no	up
TRINITY_DN8675_c0_g2	XP_023877502.1(uncharacterized protein LOC111989953 [Quercus suber])	3.42525	1.77621	0.0980889	0.633248	no	up	0.0475868	-4.39329	0.0147997	1	no	down	0.174339	-2.52003	0.0851873	0.263685	no	down	0.0139296	-6.16571	0.00013649	0.00640622	yes	down	0.0509975	-4.29343	0.00106187	0.0110703	yes	down	3.66274	1.87292	0.538444	1	no	up
TRINITY_DN8675_c0_g5	XP_023888484.1(uncharacterized protein LOC112000566 [Quercus suber])	4.81796	2.26842	0.0390479	0.404083	no	up	0.0863853	-3.53307	0.0152337	0.149376	no	down	0.600949	-0.734686	0.563066	0.790864	no	down	0.0179655	-5.79863	1.44e-05	0.00106295	yes	down	0.125761	-2.99124	0.0119682	0.0694863	no	down	6.82106	2.77	0.100156	0.345443	no	up
TRINITY_DN36596_c0_g1		1	0	1	1	no	no change	15.7242	3.97491	0.0921312	1	no	up	90.185	6.49482	8.79e-05	0.00127593	yes	up	14.0665	3.81419	0.116516	1	no	up	80.7581	6.33553	0.000181116	0.00262403	yes	up	5.6134	2.48888	0.0126355	0.0914674	no	up
TRINITY_DN148110_c0_g1	XP_023883593.1(pyridoxal reductase-like [Quercus suber])	2.00298	1.00215	0.804279	1	no	up	9.15553	3.19464	0.116187	1	no	up	69.6983	6.12305	6.01e-05	0.000926488	yes	up	4.53929	2.18247	0.280233	1	no	up	34.109	5.09208	0.000502098	0.00606983	yes	up	7.49672	2.90626	0.0027291	0.0321059	yes	up
TRINITY_DN8225_c0_g2	KAA8529909.1(hypothetical protein F0562_034487 [Nyssa sinensis])	0.401534	-1.3164	0.093044	0.618494	no	down	0.402142	-1.31422	0.0109745	0.118042	no	down	0.909472	-0.136899	0.793756	0.920313	no	down	1.00524	0.00754247	0.991684	0.999874	no	up	2.29271	1.19706	0.0979543	0.291297	no	up	2.22094	1.15117	0.00185354	0.0242756	yes	up
TRINITY_DN42197_c0_g1	KAE9466765.1(hypothetical protein C3L33_01327, partial [Rhododendron williamsianum])	1.29623	0.374318	0.425188	0.999906	no	up	0.547124	-0.870061	0.160557	0.605759	no	down	0.0948654	-3.39797	3.84e-05	0.000634388	yes	down	0.42471	-1.23545	0.0531495	0.415812	no	down	0.0737306	-3.76159	6.5e-06	0.00016248	yes	down	0.170723	-2.55027	0.0104147	0.0809113	no	down
TRINITY_DN9220_c0_g3	XP_023925413.1(eukaryotic translation initiation factor 5A-like [Quercus suber])	0.816987	-0.291616	0.900628	1	no	down	6.77303	2.7598	0.0627886	0.36284	no	up	26.6011	4.73341	3.4e-06	8.1e-05	yes	up	8.24866	3.04416	0.0469926	0.389792	no	up	32.1156	5.0052	5.56e-06	0.000142671	yes	up	3.85764	1.94772	0.0197	0.122746	no	up
TRINITY_DN9220_c0_g2	XP_023925413.1(eukaryotic translation initiation factor 5A-like [Quercus suber])	0.256795	-1.96131	0.16509	0.785859	no	down	0.25857	-1.95137	0.0748092	0.402269	no	down	1.77875	0.830868	0.409675	0.675233	no	up	1.01161	0.0166489	0.99002	0.999874	no	up	7.00101	2.80756	0.0076285	0.0502287	no	up	6.72385	2.74929	0.00023153	0.00516028	yes	up
TRINITY_DN8809_c1_g1	XP_028115943.1(uncharacterized protein DDB_G0284459-like [Camellia sinensis])	0.632927	-0.659889	0.438231	0.999906	no	down	0.241366	-2.0507	0.00115449	0.0230796	yes	down	0.0453196	-4.46372	2.71e-09	1.53e-07	yes	down	0.382794	-1.38536	0.0913512	0.550764	no	down	0.0725361	-3.78516	4.28e-05	0.00080048	yes	down	0.184443	-2.43875	0.000888964	0.0141156	yes	down
TRINITY_DN9380_c0_g3	XP_017248157.1(PREDICTED: chorismate synthase 1, chloroplastic [Daucus carota subsp. sativus])	0.574866	-0.798702	0.260335	0.917839	no	down	0.358562	-1.4797	0.028987	0.226127	no	down	0.250582	-1.99665	0.00317133	0.0242604	yes	down	0.628239	-0.670614	0.177873	0.741485	no	down	0.439806	-1.18506	0.0106448	0.0638995	no	down	0.687393	-0.540793	0.19045	0.507337	no	down
TRINITY_DN44320_c0_g3	XP_023882895.1(aldehyde dehydrogenase [Quercus suber])	0.167103	-2.58119	0.303613	1	no	down	2.53424	1.34155	0.333832	0.825899	no	up	9.34896	3.22481	0.0013257	0.0121662	yes	up	14.9759	3.90457	0.0219489	0.254998	no	up	54.4673	5.76732	4.17e-06	0.00011159	yes	up	3.62483	1.85791	0.0154187	0.104359	no	up
TRINITY_DN2624_c0_g1	XP_028797255.1(uncharacterized protein LOC114752683 [Prosopis alba])	1.47508	0.560794	0.36072	0.992174	no	up	6.68189	2.74026	2.17e-06	0.000138142	yes	up	5.38643	2.42933	2.9e-06	7.09e-05	yes	up	4.54581	2.18454	0.000869688	0.0272128	yes	up	3.69535	1.88571	0.00186401	0.0172528	yes	up	0.792805	-0.334961	0.548809	0.841103	no	down
TRINITY_DN2624_c0_g2	XP_027333250.1(esterase-like [Abrus precatorius])	1.08865	0.122538	0.768204	0.999906	no	up	0.706412	-0.501417	0.53484	0.936259	no	down	0.000854014	-10.1935	5.16e-16	1.04e-13	yes	down	0.656355	-0.607453	0.471085	0.982907	no	down	0.000790957	-10.3041	2.91e-15	7.03e-13	yes	down	0.00118199	-9.72456	3.56e-10	6.94e-08	yes	down
TRINITY_DN15043_c0_g1	AFK38410.1(unknown [Medicago truncatula])	16.5633	4.04991	0.101974	1	no	up	13.9358	3.80072	0.15151	1	no	up	82.277	6.36242	8.75e-05	0.00127263	yes	up	0.846858	-0.239808	0.871434	1	no	down	5.03203	2.33114	0.0228719	0.109761	no	up	5.81729	2.54035	0.0204816	0.126041	no	up
TRINITY_DN31599_c0_g1		0.0917805	-3.44567	0.0561897	0.482793	no	down	0.0297327	-5.0718	0.000357335	0.00928488	yes	down	0.558202	-0.841141	0.46645	0.721932	no	down	0.32069	-1.64075	0.523713	0.994672	no	down	6.16606	2.62435	0.106346	0.306666	no	up	18.3055	4.19421	0.000237951	0.00526104	yes	up
TRINITY_DN31599_c0_g2		0.266722	-1.90659	0.17759	0.806214	no	down	0.00963048	-6.69818	0.000892389	0.0190509	yes	down	0.0783373	-3.67416	0.0226441	0.105952	no	down	0.036082	-4.79258	0.0273241	1	no	down	0.297162	-1.75068	0.259561	0.527131	no	down	7.86088	2.97469	0.448952	1	no	up
TRINITY_DN3271_c0_g1	KAA8536576.1(hypothetical protein F0562_029054 [Nyssa sinensis])	2.11925	1.08356	0.187562	0.820159	no	up	1.73066	0.791322	0.12029	0.52418	no	up	0.0575836	-4.1182	1e-05	0.000203021	yes	down	0.821411	-0.283823	0.713976	0.999874	no	down	0.0275535	-5.18162	4.87e-06	0.000127565	yes	down	0.0323618	-4.94956	3.83e-10	7.34e-08	yes	down
TRINITY_DN41157_c0_g7	BAK05481.1(predicted protein [Hordeum vulgare subsp. vulgare])	1.24823	0.319886	0.874598	0.999906	no	up	0.111043	-3.1708	1	1	no	down	0.867019	-0.205864	1	1	no	down	0.0897593	-3.47779	0.00992639	0.153018	no	down	0.701355	-0.511783	0.596885	0.81967	no	down	7.55159	2.91678	0.00439013	0.0446798	yes	up
TRINITY_DN41157_c0_g6	BAK05481.1(predicted protein [Hordeum vulgare subsp. vulgare])	0.459172	-1.12289	0.343392	0.984432	no	down	0.0819947	-3.60832	0.00048467	0.0118359	yes	down	0.164805	-2.60117	0.00808079	0.0496812	yes	down	0.17905	-2.48156	0.0916345	0.551533	no	down	0.363123	-1.46147	0.302646	0.575854	no	down	1.98363	0.988144	0.491586	0.806903	no	up
TRINITY_DN4364_c0_g1	XP_028097150.1(probable inactive poly [ADP-ribose] polymerase SRO2 isoform X1 [Camellia sinensis])	1.41907	0.504941	0.647103	0.999906	no	up	0.207798	-2.26675	0.0139829	0.140823	no	down	0.811164	-0.301935	0.752752	0.900491	no	down	0.147279	-2.76338	0.000958964	0.0292082	yes	down	0.578829	-0.788792	0.352227	0.627509	no	down	3.83138	1.93786	0.000445199	0.00852563	yes	up
TRINITY_DN20392_c0_g1		182.615	7.51266	0.000292425	0.0167714	yes	up	1	0	1	1	no	no change	1	0	1	1	no	no change	0.00597148	-7.3877	0.000273417	0.0109915	yes	down	0.00565769	-7.46557	0.000334362	0.00435313	yes	down	1	0	1	1	no	no change
TRINITY_DN6764_c2_g1	XP_028066616.1(TMV resistance protein N-like isoform X2 [Camellia sinensis])	4.55687	2.18804	0.0877248	0.60285	no	up	5.9264	2.56715	7.79e-05	0.00278358	yes	up	13.8478	3.79159	2.53e-05	0.000447546	yes	up	1.30421	0.383177	1	1	no	up	3.08612	1.62579	1	1	no	up	2.29695	1.19972	0.141088	0.425863	no	up
TRINITY_DN38389_c0_g1		0.616239	-0.698438	0.20397	0.850855	no	down	0.759132	-0.397577	0.464526	0.90962	no	down	0.287203	-1.79986	0.00302527	0.0233889	yes	down	1.24065	0.311095	0.414674	0.96656	no	up	0.471952	-1.08329	0.0211126	0.103707	no	down	0.372213	-1.4258	0.00175379	0.0233326	yes	down
TRINITY_DN149190_c0_g1	KAA8549400.1(hypothetical protein F0562_001127 [Nyssa sinensis])	0.0180323	-5.79327	0.00526599	0.118674	no	down	0.033928	-4.88138	0.00899283	0.103272	no	down	0.0163202	-5.93719	0.00408256	0.0295209	yes	down	1.89449	0.92181	0.821273	1	no	up	1	0	1	1	no	no change	0.472061	-1.08296	0.790702	1	no	down
TRINITY_DN27934_c0_g2	XP_028078285.1(beta-glucuronosyltransferase GlcAT14A [Camellia sinensis])	1.01664	0.0238066	0.961738	0.999906	no	up	1.01233	0.0176839	0.971796	0.998477	no	up	0.380098	-1.39556	0.00665662	0.0428264	yes	down	1.00247	0.00355243	0.993493	0.999874	no	up	0.377061	-1.40713	0.00153499	0.0148439	yes	down	0.367602	-1.44378	0.00119474	0.0176389	yes	down
TRINITY_DN164668_c0_g1	PSS16444.1(Anthocyanidin 3-O-glucoside 2'-O-glucosyltransferase [Actinidia chinensis var. chinensis])	0.791728	-0.336923	0.435837	0.999906	no	down	2.75355	1.46129	0.00760172	0.0921655	no	up	2.64524	1.4034	0.000428026	0.00478269	yes	up	3.49303	1.80448	0.0017915	0.0464443	yes	up	3.37265	1.75388	6.66e-05	0.00114738	yes	up	0.946311	-0.0796131	0.88106	0.971114	no	down
TRINITY_DN9729_c0_g1	XP_028051651.1(Fanconi anemia group I protein isoform X2 [Camellia sinensis])	2.14918	1.10378	0.158303	0.772967	no	up	1.71579	0.778876	0.343111	0.833139	no	up	0.420169	-1.25096	0.0280088	0.122573	no	down	0.806482	-0.310285	0.742771	0.999874	no	down	0.196952	-2.34408	0.00264475	0.0225872	yes	down	0.238777	-2.06626	0.011377	0.0857067	no	down
TRINITY_DN72152_c0_g1	PSR95341.1(Transcription activator like [Actinidia chinensis var. chinensis])	6.57673	2.71737	0.0278804	0.339404	no	up	0.814493	-0.296025	0.861795	1	no	down	0.0720879	-3.7941	0.131569	1	no	down	0.12482	-3.00208	0.0409522	0.362769	no	down	0.010986	-6.50819	0.000702805	0.00796384	yes	down	0.0867583	-3.52685	0.338382	1	no	down
TRINITY_DN174411_c0_g1	KAB8336684.1(hypothetical protein FH972_020995 [Carpinus fangiana])	1	0	1	1	no	no change	4.01194	2.0043	0.619418	1	no	up	73.439	6.19847	0.000420701	0.00471282	yes	up	3.60435	1.84974	0.646645	1	no	up	65.8174	6.0404	0.000783118	0.00871935	yes	up	18.0344	4.17268	0.00881685	0.0720982	no	up
TRINITY_DN54366_c0_g1	XP_023899401.1(uncharacterized serine-rich protein C11G7.01-like [Quercus suber])	2.58265	1.36885	0.718671	1	no	up	4.77545	2.25564	0.278666	1	no	up	19.1098	4.25624	0.00354206	0.0264095	yes	up	1.832	0.873418	0.673556	1	no	up	7.23796	2.85558	0.0574404	0.205261	no	up	3.8881	1.95906	0.0565594	0.243778	no	up
TRINITY_DN57928_c0_g3	KAB8342814.1(hypothetical protein FH972_022412 [Carpinus fangiana])	218.635	7.77238	5.78e-05	0.0052928	yes	up	1	0	1	1	no	no change	1	0	1	1	no	no change	0.00499436	-7.64548	5.34e-05	0.00301131	yes	down	0.0047153	-7.72843	6.78e-05	0.00116562	yes	down	1	0	1	1	no	no change
TRINITY_DN480_c0_g1	XP_028115276.1(3-hydroxy-3-methylglutaryl-coenzyme A reductase 1-like [Camellia sinensis])	1.39628	0.481586	0.324122	0.971256	no	up	0.726376	-0.461212	0.229461	0.717117	no	down	1.8979	0.924402	0.0120113	0.0669238	no	up	0.522802	-0.935664	0.0474298	0.391691	no	down	1.37301	0.457346	0.32018	0.594893	no	up	2.56348	1.35811	2.25e-05	0.000828124	yes	up
TRINITY_DN4144_c0_g2	PSS28943.1(ACT domain-containing protein [Actinidia chinensis var. chinensis])	0.544925	-0.87587	0.108455	0.657867	no	down	0.724788	-0.464369	0.446712	0.901798	no	down	1.13986	0.18886	0.733848	0.890923	no	up	1.33721	0.419226	0.404918	0.96244	no	up	2.11369	1.07977	0.00491491	0.0361076	yes	up	1.54765	0.630083	0.194599	0.51321	no	up
TRINITY_DN4144_c0_g1	KAE9451136.1(hypothetical protein C3L33_16965, partial [Rhododendron williamsianum])	1.12909	0.175162	0.691622	0.999906	no	up	0.788871	-0.342139	0.436027	0.896603	no	down	3.85242	1.94576	1.04e-05	0.000208954	yes	up	0.703096	-0.508206	0.131919	0.655359	no	down	3.44195	1.78323	1.36e-07	5.67e-06	yes	up	4.7946	2.26141	1.61e-12	5.34e-10	yes	up
TRINITY_DN23841_c0_g1		7.67438	2.94005	0.459763	1	no	up	7.80582	2.96455	0.445893	1	no	up	36.0933	5.17366	0.00720514	0.0455015	yes	up	1.01804	0.0258012	0.990575	1	no	up	4.61628	2.20673	0.1178	0.326963	no	up	4.48701	2.16575	0.123351	0.393488	no	up
TRINITY_DN195934_c0_g1	XP_028060473.1(RING-H2 finger protein ATL33-like [Camellia sinensis])	0.492626	-1.02144	0.256227	0.913482	no	down	1.35635	0.43973	0.519645	0.932458	no	up	5.8208	2.54122	0.000181769	0.00234314	yes	up	2.76509	1.46733	0.0806724	0.516581	no	up	11.9492	3.57885	8e-06	0.000192063	yes	up	4.22637	2.07942	0.000701742	0.0118422	yes	up
TRINITY_DN7519_c0_g1	PSR98266.1(RING-H2 finger protein [Actinidia chinensis var. chinensis])	0.333465	-1.58439	0.0861436	0.597137	no	down	0.386638	-1.37095	0.120705	0.525129	no	down	0.00521819	-7.58223	6.8e-11	5.48e-09	yes	down	1.17217	0.229179	0.795327	0.999874	no	up	0.0158067	-5.98332	3.48e-07	1.29e-05	yes	down	0.0132533	-6.23751	2.54e-08	2.86e-06	yes	down
TRINITY_DN103501_c0_g1		1.07221	0.100593	0.929009	0.999906	no	up	1.99849	0.99891	0.300289	0.796228	no	up	5.0637	2.34019	0.00242085	0.0196823	yes	up	1.87633	0.907914	0.334752	0.917487	no	up	4.78648	2.25896	0.00268166	0.0228087	yes	up	2.49429	1.31863	0.0345012	0.178284	no	up
TRINITY_DN59720_c0_g1	PSS04767.1(hypothetical protein CEY00_Acc20625 [Actinidia chinensis var. chinensis])	1.57804	0.658132	0.198467	0.841477	no	up	0.494697	-1.01538	0.00112299	0.0225626	yes	down	0.377332	-1.40609	7.18e-05	0.00107694	yes	down	0.315098	-1.66613	0.00157049	0.0421952	yes	down	0.24151	-2.04985	0.000190865	0.00274218	yes	down	0.747619	-0.419624	0.264785	0.603701	no	down
TRINITY_DN33959_c0_g1	PSS10037.1(Transcription termination factor like [Actinidia chinensis var. chinensis])	2.55957	1.3559	0.169577	0.793222	no	up	0.353913	-1.49853	0.0883955	0.441378	no	down	1.9487	0.962514	0.158604	0.389375	no	up	0.138657	-2.85041	0.00708145	0.120725	no	down	0.772035	-0.373261	0.691303	0.874173	no	down	5.43193	2.44146	0.00181342	0.0238733	yes	up
TRINITY_DN1308_c0_g3	KAB8342913.1(hypothetical protein FH972_022510 [Carpinus fangiana])	0.0862755	-3.53491	0.0396933	0.40766	no	down	0.205485	-2.2829	0.0324176	0.244521	no	down	1.10244	0.140703	0.896989	0.965422	no	up	2.38293	1.25274	0.469977	0.982907	no	up	12.9591	3.6959	0.0131535	0.0743985	no	up	5.23879	2.38923	0.00264583	0.0314732	yes	up
TRINITY_DN1308_c0_g1	KAB8342913.1(hypothetical protein FH972_022510 [Carpinus fangiana])	0.286236	-1.80472	0.398271	0.999906	no	down	0.755015	-0.405423	0.760889	0.984484	no	down	12.2461	3.61425	0.00663264	0.0427096	yes	up	2.65779	1.41023	0.404435	0.962309	no	up	43.5346	5.44409	0.000246187	0.00338055	yes	up	15.857	3.98705	4.95e-06	0.000243166	yes	up
TRINITY_DN5226_c0_g2	PSS21786.1(L-ascorbate oxidase [Actinidia chinensis var. chinensis])	12.3871	3.63076	2.08e-05	0.00244935	yes	up	1.7172	0.780055	0.462452	0.909203	no	up	0.569408	-0.812465	0.36849	0.636662	no	down	0.140032	-2.83617	0.00165193	0.0435906	yes	down	0.0463232	-4.43212	2.37e-13	3.97e-11	yes	down	0.323732	-1.62713	0.075584	0.290368	no	down
TRINITY_DN5226_c0_g1	PSS12133.1(Receptor-like serine/threonine-protein kinase [Actinidia chinensis var. chinensis])	0.359141	-1.47738	0.0277083	0.338325	no	down	0.291663	-1.77763	0.00895837	0.102968	no	down	0.0733172	-3.7697	4.69e-07	1.45e-05	yes	down	0.818703	-0.288588	0.512155	0.99238	no	down	0.207601	-2.26811	1.12e-05	0.000254315	yes	down	0.24748	-2.01462	0.000437673	0.00843396	yes	down
TRINITY_DN9626_c0_g1	PSR88079.1(Manganese-transporting ATPase [Actinidia chinensis var. chinensis])	1.10411	0.142888	0.843805	0.999906	no	up	0.513829	-0.96064	0.0804358	0.418715	no	down	0.241607	-2.04927	0.00242492	0.0197049	yes	down	0.469676	-1.09026	0.123121	0.637148	no	down	0.220939	-2.17828	0.00773244	0.0507278	no	down	0.460414	-1.119	0.095614	0.335418	no	down
TRINITY_DN6933_c0_g2	XP_022739858.1(serine/threonine-protein kinase HT1-like [Durio zibethinus])	1.45437	0.540395	0.314477	0.965005	no	up	2.01347	1.00968	0.00162907	0.0295782	yes	up	1.95525	0.96735	0.00118677	0.0111132	no	up	1.39542	0.480704	0.367531	0.942609	no	up	1.35527	0.438577	0.416571	0.687252	no	up	0.95252	-0.0701791	0.815742	0.951104	no	down
TRINITY_DN13225_c0_g1	PSS24405.1(hypothetical protein CEY00_Acc16959 [Actinidia chinensis var. chinensis])	1.46571	0.551597	0.588896	0.999906	no	up	0.0793482	-3.65566	7.01e-06	0.000373935	yes	down	0.352535	-1.50416	0.0869255	0.266905	no	down	0.0543103	-4.20263	2.56e-08	4.77e-06	yes	down	0.243143	-2.04013	0.0109168	0.065046	no	down	4.35387	2.1223	2.24e-06	0.000126044	yes	up
TRINITY_DN27571_c0_g1		0.15883	-2.65444	0.504238	1	no	down	0.832532	-0.264423	0.909476	1	no	down	9.55563	3.25635	0.00504227	0.0346809	yes	up	5.27625	2.39951	0.548066	1	no	up	61.3412	5.93879	0.000260382	0.00353916	yes	up	11.3626	3.50622	0.00438017	0.0445866	yes	up
TRINITY_DN4147_c0_g1	XP_023910884.1(ribosome-binding factor PSRP1, chloroplastic isoform X1 [Quercus suber])	0.790666	-0.33886	0.318789	0.967071	no	down	0.555774	-0.847429	0.0239042	0.200505	no	down	0.486555	-1.03933	0.00193485	0.0164954	yes	down	0.707789	-0.498609	0.153938	0.697021	no	down	0.620881	-0.687611	0.0239776	0.113601	no	down	0.859706	-0.218085	0.502561	0.813309	no	down
TRINITY_DN10744_c0_g1	PSS28957.1(UspA protein [Actinidia chinensis var. chinensis])	0.128716	-2.95773	8.38e-05	0.00683683	yes	down	0.0810149	-3.62567	1.53e-06	0.000101527	yes	down	0.113029	-3.14523	0.00847374	0.0515616	no	down	0.634993	-0.655187	0.377982	0.949078	no	down	0.885009	-0.176235	0.88644	0.95926	no	down	1.36993	0.454107	0.71371	0.917457	no	up
TRINITY_DN11515_c0_g1		0.122795	-3.02568	0.444762	1	no	down	1.29368	0.371484	0.860998	1	no	up	26.2863	4.71624	3.38e-05	0.000567654	yes	up	10.5664	3.40141	0.21219	1	no	up	214.291	7.74343	1.65e-08	8.73e-07	yes	up	19.8558	4.31149	1.58e-07	1.37e-05	yes	up
TRINITY_DN199_c0_g1	XP_028115459.1(mitochondrial adenine nucleotide transporter ADNT1-like [Camellia sinensis])	1.08777	0.121374	0.751069	0.999906	no	up	1.20735	0.271843	0.416528	0.884483	no	up	2.58439	1.36982	0.000579895	0.00613153	yes	up	1.11615	0.158529	0.702868	0.999874	no	up	2.40186	1.26415	0.00640972	0.0442552	yes	up	2.10316	1.07256	0.00819596	0.0687456	no	up
TRINITY_DN18874_c0_g1	KAF1855847.1(hypothetical protein Lal_00001023 [Lupinus albus])	1.44568	0.531745	0.505911	0.999906	no	up	0.956793	-0.063721	0.941293	0.99772	no	down	6.23613	2.64065	0.00285975	0.0223507	yes	up	0.665318	-0.587884	0.477496	0.98467	no	down	4.33479	2.11596	0.0147574	0.0805138	no	up	6.38016	2.67359	0.00232782	0.0287587	yes	up
TRINITY_DN5803_c1_g1	XP_023875103.1(60S ribosomal protein L11 [Quercus suber])	1.20643	0.270746	0.825101	0.999906	no	up	0.19319	-2.37191	0.0586334	0.34881	no	down	3.92734	1.97355	0.135027	0.352325	no	up	0.160964	-2.63519	0.000315899	0.0124215	yes	down	3.26599	1.70752	0.0680391	0.230382	no	up	19.9136	4.31568	3.77e-06	0.000192915	yes	up
TRINITY_DN35113_c0_g1	XP_031103590.1(glycine dehydrogenase (decarboxylating), mitochondrial-like [Ipomoea triloba])	2.19092	1.13153	0.781546	1	no	up	1	0	1	1	no	no change	74.314	6.21556	0.000756538	0.00764345	yes	up	0.499396	-1.00174	0.806072	1	no	down	34.1528	5.09393	0.00373412	0.0293061	yes	up	66.835	6.06253	0.000963865	0.0149917	yes	up
TRINITY_DN3432_c0_g1	EXB78114.1(hypothetical protein L484_004816 [Morus notabilis])	0.771203	-0.374817	0.222074	0.877421	no	down	0.680948	-0.554384	0.0446026	0.29691	no	down	0.372999	-1.42275	2.89e-05	0.00049935	yes	down	0.88854	-0.170491	0.577464	0.997572	no	down	0.487964	-1.03515	0.00467299	0.0347285	yes	down	0.536845	-0.897422	0.00523899	0.0505494	no	down
TRINITY_DN13534_c0_g1	XP_028115802.1(glucose-6-phosphate 1-dehydrogenase, chloroplastic-like isoform X2 [Camellia sinensis])	1.7331	0.793357	0.312989	0.964004	no	up	1.08451	0.117045	0.927016	0.996884	no	up	0.00946407	-6.72332	6.04e-06	0.000132376	yes	down	0.63247	-0.660931	0.625814	0.999874	no	down	0.00551564	-7.50226	3.07e-06	8.58e-05	yes	down	0.00851368	-6.876	0.00298742	0.0343386	yes	down
TRINITY_DN53435_c0_g3		0.0904345	-3.46698	0.129538	0.710226	no	down	0.0430006	-4.5395	0.0391128	1	no	down	5.40489	2.43427	0.225712	0.479908	no	up	0.464199	-1.10718	0.783189	1	no	down	60.1418	5.9103	0.00949585	0.0588502	no	up	123.44	6.94767	0.00173635	0.023173	yes	up
TRINITY_DN100147_c0_g1	KAE9462495.1(hypothetical protein C3L33_05594, partial [Rhododendron williamsianum])	1.51975	0.603835	0.386299	0.999906	no	up	5.44428	2.44474	0.000198362	0.00584714	yes	up	2.95301	1.56219	0.00556656	0.0373486	yes	up	3.59726	1.8469	0.0102731	0.15619	no	up	1.96638	0.975545	0.125343	0.340415	no	up	0.534129	-0.904741	0.122959	0.392807	no	down
TRINITY_DN11440_c1_g1	XP_019231972.1(PREDICTED: FT-interacting protein 1 [Nicotiana attenuata])	0.424854	-1.23496	0.000365783	0.0195964	yes	down	0.595682	-0.747386	0.117107	0.516995	no	down	0.326147	-1.6164	4.9e-08	2.02e-06	yes	down	1.41044	0.496146	0.343083	0.923972	no	up	0.773715	-0.370126	0.341495	0.616467	no	down	0.538302	-0.893512	0.0611953	0.25554	no	down
TRINITY_DN9277_c0_g1	PSS05710.1(Protein of unknown function DUF506, plant protein [Actinidia chinensis var. chinensis])	1.21052	0.275624	0.836497	0.999906	no	up	0.015844	-5.97992	1.93e-07	1.76e-05	yes	down	0.394333	-1.34252	0.376783	0.644391	no	down	0.0132124	-6.24196	5.97e-05	0.00329274	yes	down	0.330491	-1.59732	0.369654	0.644486	no	down	24.3409	4.60531	0.0123619	0.0901939	no	up
TRINITY_DN13685_c0_g2	XP_023890684.1(peptidyl-prolyl cis-trans isomerase-like [Quercus suber])	1.03211	0.0456034	0.989621	1	no	up	6.3999	2.67805	0.0807693	0.419627	no	up	21.474	4.42452	0.000223681	0.00278459	yes	up	6.11222	2.6117	0.0909663	0.549461	no	up	20.2825	4.34217	0.000246509	0.0033842	yes	up	3.27602	1.71195	0.0081655	0.0686365	no	up
TRINITY_DN7213_c0_g1	THG11888.1(hypothetical protein TEA_012552 [Camellia sinensis var. sinensis])	1.31941	0.399888	0.710293	0.999906	no	up	1.07541	0.10489	0.912746	0.996114	no	up	3.01958	1.59435	0.102818	0.297446	no	up	0.81771	-0.290339	0.677254	0.999874	no	down	2.31099	1.20851	0.0738041	0.243122	no	up	2.7489	1.45885	0.000829736	0.0134332	yes	up
TRINITY_DN26798_c0_g2		32.3256	5.01461	0.000202313	0.0128667	yes	up	99.7612	6.64041	5.08e-06	0.000284592	yes	up	115.591	6.85289	3.98e-07	1.26e-05	yes	up	3.13548	1.64869	0.195208	0.771352	no	up	3.58477	1.84188	0.11273	0.318124	no	up	1.1252	0.170185	0.894281	0.974584	no	up
TRINITY_DN26798_c0_g1	KAA8522398.1(hypothetical protein F0562_013241 [Nyssa sinensis])	3.73707	1.90191	8.87e-06	0.0013089	yes	up	5.44539	2.44504	0.00103072	0.0211466	yes	up	7.78083	2.95992	6.53e-05	0.000993627	yes	up	1.47242	0.558191	0.458909	0.980659	no	up	2.09909	1.06977	0.14819	0.377684	no	up	1.39804	0.48341	0.585046	0.860608	no	up
TRINITY_DN85162_c0_g1	XP_028093817.1(cytochrome P450 704C1-like [Camellia sinensis])	0.453684	-1.14024	0.00318408	0.0850716	no	down	0.330931	-1.5954	0.000623642	0.0144349	yes	down	0.369333	-1.43701	0.000203644	0.00257922	yes	down	0.734356	-0.445449	0.356094	0.933714	no	down	0.821345	-0.28394	0.485274	0.744007	no	down	1.09698	0.133536	0.770089	0.93797	no	up
TRINITY_DN8032_c1_g1	XP_028080516.1(chalcone synthase 2 [Camellia sinensis])	0.599548	-0.738053	0.357651	0.990901	no	down	0.268163	-1.89882	0.000711335	0.0159333	yes	down	0.0248977	-5.32784	2.15e-12	2.29e-10	yes	down	0.451106	-1.14846	0.0902456	0.54763	no	down	0.0418547	-4.57847	4.9e-08	2.37e-06	yes	down	0.0906829	-3.46303	4.19e-09	5.8e-07	yes	down
TRINITY_DN6653_c3_g1	KCW70069.1(hypothetical protein EUGRSUZ_F03372 [Eucalyptus grandis])	1.33528	0.417143	0.57382	0.999906	no	up	2.98882	1.57958	0.00887086	0.102347	no	up	4.82967	2.27192	0.000149155	0.00198978	yes	up	2.25056	1.17029	0.090961	0.549461	no	up	3.65593	1.87024	0.00663289	0.0453748	yes	up	1.58596	0.665354	0.244081	0.578156	no	up
TRINITY_DN16950_c0_g1	XP_022885141.1(ABC transporter G family member 29-like isoform X2 [Olea europaea var. sylvestris])	0.365525	-1.45196	0.290782	0.946481	no	down	1.62017	0.696141	0.437067	0.896929	no	up	5.3405	2.41698	0.00314179	0.0240842	yes	up	4.47375	2.16148	0.053911	0.418429	no	up	14.8847	3.89576	6.24e-05	0.00108538	yes	up	3.24853	1.69979	0.010028	0.0787466	no	up
TRINITY_DN31406_c0_g1		0.793751	-0.333241	0.909571	1	no	down	3.00614	1.58791	0.43304	1	no	up	11.1651	3.48093	0.0116713	0.0655934	no	up	3.74995	1.90687	0.282922	1	no	up	13.6905	3.7751	0.00213294	0.0191276	yes	up	3.66007	1.87187	0.0662855	0.268188	no	up
TRINITY_DN10382_c0_g1	XP_028105483.1(DNA (cytosine-5)-methyltransferase CMT2-like isoform X2 [Camellia sinensis])	2.68678	1.42588	0.202779	0.84865	no	up	2.28846	1.19438	0.200537	0.674702	no	up	0.16939	-2.56158	0.0278975	0.122279	no	down	0.860257	-0.21716	0.844117	0.999874	no	down	0.0635696	-3.97552	0.00217812	0.0194372	yes	down	0.0721695	-3.79247	0.000756232	0.0125213	yes	down
TRINITY_DN200544_c0_g1	KAB8342737.1(hypothetical protein FH972_022335 [Carpinus fangiana])	1.12487	0.169762	0.966815	1	no	up	8.98845	3.16807	0.207708	1	no	up	114.679	6.84145	3.44e-05	0.000576872	yes	up	8.02921	3.00526	0.242856	1	no	up	102.894	6.68501	5.71e-05	0.00101143	yes	up	12.4312	3.63589	0.00315938	0.0356985	yes	up
TRINITY_DN59865_c0_g1	XP_028105342.1(trihelix transcription factor ASIL2-like isoform X1 [Camellia sinensis])	0.561753	-0.831991	0.0167539	0.252256	no	down	0.622207	-0.684534	0.0701924	0.387793	no	down	0.424979	-1.23454	0.000329257	0.00384584	yes	down	1.11461	0.156536	0.659761	0.999874	no	up	0.763217	-0.389835	0.214722	0.471522	no	down	0.670614	-0.576445	0.0803441	0.301093	no	down
TRINITY_DN21179_c2_g2	XP_023921225.1(uncharacterized protein LOC112032696 [Quercus suber])	5.54916	2.47227	0.0848398	0.593349	no	up	0.05889	-4.08583	0.070751	0.389664	no	down	3.23202	1.69244	0.20636	0.455943	no	up	0.0107959	-6.53337	6.13e-06	0.000518938	yes	down	0.585905	-0.771262	0.355682	0.631069	no	down	52.615	5.7174	4.02e-06	0.000203814	yes	up
TRINITY_DN45592_c0_g1	XP_023921225.1(uncharacterized protein LOC112032696 [Quercus suber])	9.25954	3.21094	0.106459	1	no	up	3.03393	1.60119	0.61389	1	no	up	52.9905	5.72766	6.95e-05	0.00104865	yes	up	0.3292	-1.60296	0.332897	1	no	down	5.74646	2.52267	0.00293998	0.0243691	yes	up	17.179	4.10257	0.000445075	0.00852563	yes	up
TRINITY_DN7498_c0_g5	KAB1214359.1(Signal peptide peptidase-like 4 [Morella rubra])	2.11306	1.07934	0.148591	0.748991	no	up	1.05861	0.0821649	0.908798	0.996025	no	up	0.494874	-1.01487	0.17083	0.407782	no	down	0.504269	-0.987735	0.170621	0.727277	no	down	0.237016	-2.07695	0.0050417	0.0368324	yes	down	0.458683	-1.12443	0.116001	0.378386	no	down
TRINITY_DN12534_c0_g1	KAB8337274.1(hypothetical protein FH972_021575 [Carpinus fangiana])	0.0565199	-4.1451	0.216429	1	no	down	0.106523	-3.23076	0.22224	1	no	down	12.1581	3.60384	0.0293508	0.126864	no	up	1.89449	0.92181	0.821273	1	no	up	215.627	7.7524	9.26e-05	0.00150472	yes	up	112.042	6.8079	0.000218875	0.00493895	yes	up
TRINITY_DN64932_c0_g1	PSS17641.1(Pentatricopeptide repeat-containing protein [Actinidia chinensis var. chinensis])	0.616289	-0.698321	0.340018	0.982382	no	down	1.71684	0.779754	0.20053	0.674702	no	up	2.68406	1.42442	0.00452152	0.031868	yes	up	2.79153	1.48105	0.0599486	0.442762	no	up	4.39917	2.13723	0.00270707	0.0229761	yes	up	1.53722	0.620328	0.297546	0.639289	no	up
TRINITY_DN41064_c0_g1	KAB8737514.1(hypothetical protein FH972_026473 [Carpinus fangiana])	1.10821	0.148231	0.960407	1	no	up	6.59929	2.72231	0.22506	1	no	up	127.927	6.99918	1.9e-12	2.04e-10	yes	up	5.96806	2.57726	0.184479	0.752252	no	up	114.952	6.84489	2.04e-12	2.85e-10	yes	up	18.9962	4.24764	2.77e-07	2.21e-05	yes	up
TRINITY_DN71565_c0_g4	XP_023877561.1(deubiquitination-protection protein dph1-like [Quercus suber])	0.624273	-0.67975	0.861777	1	no	down	0.148594	-2.75055	0.488694	1	no	down	11.0087	3.46058	0.0741035	0.240271	no	up	0.238331	-2.06896	0.607116	1	no	down	18.3894	4.2008	0.0338148	0.143653	no	up	72.6397	6.18269	0.00353918	0.0387004	yes	up
TRINITY_DN68226_c0_g3	XP_023910120.1(protein rds1-like [Quercus suber])	0.312999	-1.67577	0.547814	1	no	down	0.67507	-0.566892	0.787373	1	no	down	9.20731	3.20278	0.00767279	0.0477786	yes	up	2.16338	1.11329	0.690827	1	no	up	31.6816	4.98557	0.000374486	0.00475826	yes	up	13.289	3.73216	0.00051157	0.00943262	yes	up
TRINITY_DN171086_c0_g1	KAB8346172.1(hypothetical protein FH972_023218 [Carpinus fangiana])	0.221378	-2.17541	0.277406	0.934647	no	down	0.745394	-0.423925	0.759569	0.984344	no	down	5.7286	2.51818	0.0650108	0.220107	no	up	3.41549	1.77209	0.202623	0.782598	no	up	26.4958	4.72769	0.000155982	0.00232246	yes	up	7.52338	2.91138	0.000467409	0.00882909	yes	up
TRINITY_DN7956_c1_g1	PON89347.1(Tetrapeptide transporter [Trema orientale])	42.4159	5.40653	0.00304509	0.08269	no	up	17.1787	4.10255	0.0724335	1	no	up	1.01902	0.0271866	0.994684	1	no	up	0.409327	-1.28868	0.374921	0.946733	no	down	0.0241968	-5.36904	0.00365422	0.0288029	yes	down	0.0579007	-4.11028	0.0789409	0.29783	no	down
TRINITY_DN22637_c0_g1		1	0	1	1	no	no change	23.1946	4.53572	0.0475149	1	no	up	104.107	6.70192	1.98e-05	0.000364249	yes	up	20.7368	4.37412	0.0627804	1	no	up	93.2678	6.54331	4.59e-05	0.000847795	yes	up	4.37549	2.12944	0.0320538	0.169788	no	up
TRINITY_DN61107_c0_g1	XP_023901448.1(ATP synthase subunit gamma, mitochondrial-like [Quercus suber])	0.27283	-1.87393	0.489092	1	no	down	0.0890398	-3.48941	0.273025	1	no	down	5.67156	2.50375	0.180485	0.421404	no	up	0.326796	-1.61354	0.610656	1	no	down	21.2582	4.40995	0.00494055	0.0362341	yes	up	62.3917	5.96328	0.00087844	0.0139846	yes	up
TRINITY_DN200451_c0_g1	KAA8515529.1(hypothetical protein F0562_018860 [Nyssa sinensis])	0.989453	-0.0152965	0.991342	0.999906	no	down	1.56313	0.644438	0.525678	0.934442	no	up	10.5866	3.40417	6.2e-07	1.85e-05	yes	up	1.58769	0.666933	0.632412	0.999874	no	up	10.8207	3.43572	0.000936025	0.0100453	yes	up	6.5986	2.72216	0.000186876	0.00437449	yes	up
TRINITY_DN28564_c2_g4	XP_028090096.1(L-type lectin-domain containing receptor kinase IV.1-like [Camellia sinensis])	0.523577	-0.933525	0.0165422	0.250564	no	down	1.45994	0.545905	0.368434	0.853568	no	up	1.88191	0.9122	0.0336739	0.139449	no	up	2.79736	1.48407	0.019255	0.234339	no	up	3.62225	1.85689	4.79e-05	0.000878942	yes	up	1.26768	0.342194	0.577665	0.856453	no	up
TRINITY_DN12177_c0_g2	XP_028125299.1(structural maintenance of chromosomes protein 4 [Camellia sinensis])	2.38963	1.25679	0.0610569	0.504742	no	up	1.1861	0.246225	0.787592	0.988269	no	up	0.0415559	-4.5888	4.43e-07	1.38e-05	yes	down	0.500366	-0.998946	0.252621	0.846216	no	down	0.017566	-5.83107	1.1e-12	1.66e-10	yes	down	0.0341851	-4.87049	7.33e-06	0.000336555	yes	down
TRINITY_DN4835_c0_g1	KAE9454927.1(hypothetical protein C3L33_13167, partial [Rhododendron williamsianum])	1.42626	0.512234	0.133809	0.718894	no	up	1.75257	0.809469	0.0195341	0.175692	no	up	2.04826	1.0344	0.0010046	0.00965839	yes	up	1.23664	0.306426	0.373931	0.946336	no	up	1.44927	0.535331	0.0921894	0.280447	no	up	1.14429	0.194447	0.528038	0.828924	no	up
TRINITY_DN147762_c0_g1	PSS00026.1(Programmed cell death protein [Actinidia chinensis var. chinensis])	5.49989	2.4594	0.00325607	0.0861623	no	up	9.75935	3.28678	0.000310799	0.00832003	yes	up	1.05089	0.0716083	0.906507	0.968859	no	up	1.79226	0.84178	0.445659	0.975989	no	up	0.192321	-2.37841	0.00966918	0.0596055	no	down	0.105289	-3.24758	0.000776038	0.0127644	yes	down
TRINITY_DN113_c1_g1	PSR98284.1(Expansin-A6 like [Actinidia chinensis var. chinensis])	0.0733781	-3.76851	9.55e-05	0.00756778	yes	down	0.010316	-6.59897	1.86e-15	1.37e-12	yes	down	0.0013272	-9.5574	2.74e-19	9.77e-17	yes	down	0.141452	-2.82161	0.000330971	0.0128487	yes	down	0.01834	-5.76886	1.45e-08	7.84e-07	yes	down	0.126179	-2.98645	0.00219462	0.0275147	yes	down
TRINITY_DN147737_c0_g1	XP_023899241.1(uncharacterized protein LOC112011081 [Quercus suber])	0.014379	-6.1199	0.000363294	0.0194882	yes	down	0.151951	-2.71832	0.0169651	0.160827	no	down	1.67368	0.74302	0.443523	0.70382	no	up	10.6599	3.41412	0.224011	1	no	up	117.293	6.87397	5.96e-05	0.0010434	yes	up	10.8354	3.43768	0.00315883	0.0356985	yes	up
TRINITY_DN32253_c0_g1	XP_023899613.1(treacle protein-like [Quercus suber])	0.0763485	-3.71126	0.280095	1	no	down	2.36942	1.24453	0.386524	1	no	up	22.2934	4.47854	3.54e-08	1.52e-06	yes	up	31.7808	4.99008	0.0152589	1	no	up	310.189	8.27701	2.71e-10	2.27e-08	yes	up	9.57119	3.2587	8.79e-07	5.84e-05	yes	up
TRINITY_DN43788_c0_g1	XP_023907939.1(aldo-keto reductase yakc [NADP(+)]-like [Quercus suber])	0.204704	-2.28839	0.566682	1	no	down	1.75075	0.807976	0.770316	1	no	up	11.815	3.56255	0.0178079	0.089299	no	up	8.56551	3.09854	0.422766	1	no	up	57.9338	5.85633	0.000853629	0.00933397	yes	up	6.53647	2.70851	0.037148	0.187159	no	up
TRINITY_DN12042_c1_g1		6.97624	2.80245	6.5e-07	0.000189911	yes	up	2.16755	1.11607	0.220697	0.704871	no	up	0.284941	-1.81127	0.046087	0.174099	no	down	0.312122	-1.67982	0.0305861	0.309235	no	down	0.0407589	-4.61674	1.69e-12	2.42e-10	yes	down	0.128955	-2.95506	0.00375018	0.0402683	yes	down
TRINITY_DN55201_c0_g1	XP_023915273.1(uncharacterized protein LOC112026834 [Quercus suber])	16.8194	4.07206	0.0518269	0.466361	no	up	0.118869	-3.07256	0.43775	1	no	down	4.61972	2.20781	0.175414	0.414418	no	up	0.00709618	-7.13874	0.0013119	0.0369146	yes	down	0.276735	-1.85342	0.172921	0.414839	no	down	37.9632	5.24653	0.00395397	0.0417363	yes	up
TRINITY_DN35411_c0_g1	XP_023898339.1(WW domain-containing protein WWM1-like [Quercus suber])	0.0409236	-4.61092	0.240019	1	no	down	0.483329	-1.04892	0.730806	1	no	down	4.63391	2.21223	0.164468	0.398038	no	up	11.8458	3.5663	0.36614	1	no	up	113.787	6.83019	2.62e-06	7.49e-05	yes	up	9.23893	3.20773	0.014642	0.100883	no	up
TRINITY_DN73786_c0_g2	XP_023909785.1(uncharacterized protein LOC112021455 [Quercus suber])	15.9539	3.99584	0.234893	1	no	up	7.91537	2.98466	0.320855	1	no	up	72.8423	6.18671	6.49e-05	0.000989714	yes	up	0.497126	-1.00832	0.576053	1	no	down	4.5869	2.19752	0.0579748	0.206548	no	up	9.06765	3.18073	0.00308703	0.0351584	yes	up
TRINITY_DN12672_c0_g1	XP_028056432.1(uncharacterized protein LOC114260486 [Camellia sinensis])	0.38575	-1.37426	0.00879001	0.167124	no	down	0.25651	-1.96291	1.1e-05	0.000540019	yes	down	0.0337914	-4.8872	7.78e-33	1.65e-29	yes	down	0.667815	-0.582479	0.322932	0.909566	no	down	0.088373	-3.50025	2.59e-09	1.72e-07	yes	down	0.129295	-2.95126	4.85e-09	6.61e-07	yes	down
TRINITY_DN51614_c0_g5		205.919	7.68594	0.000762351	0.0337474	yes	up	224.922	7.81328	0.0456359	0.301118	no	up	3.99061	1.99661	0.620178	1	no	up	1.10381	0.142488	0.936784	0.999874	no	up	0.01899	-5.71862	0.00579427	0.0409495	yes	down	0.0168794	-5.88859	0.00285732	0.0332603	yes	down
TRINITY_DN29556_c0_g1	KAA8518855.1(hypothetical protein F0562_016371 [Nyssa sinensis])	0.645273	-0.632019	0.121223	0.690916	no	down	0.42501	-1.23443	0.00337377	0.0512847	no	down	0.129158	-2.95279	4.44e-05	0.00071735	yes	down	0.662958	-0.59301	0.18324	0.749465	no	down	0.201464	-2.3114	0.00224646	0.0198762	yes	down	0.298456	-1.74441	0.0219397	0.132324	no	down
TRINITY_DN10166_c1_g1		628.452	9.29566	0.0173668	0.258853	no	up	46.2281	5.5307	0.0274752	1	no	up	7.60644	2.92722	0.461058	1	no	up	0.0742797	-3.75089	0.0262715	0.282624	no	down	0.0120575	-6.37392	0.000278379	0.00373739	yes	down	0.159646	-2.64705	0.161484	0.46109	no	down
TRINITY_DN159532_c0_g1	XP_023919870.1(aldo-keto reductase dtxS3-like [Quercus suber])	2.19092	1.13153	0.781546	1	no	up	5.79972	2.53598	0.525692	1	no	up	52.3617	5.71044	0.001731	0.015064	yes	up	2.67005	1.41687	0.661699	1	no	up	24.1502	4.59396	0.00804993	0.0522045	no	up	8.74469	3.12841	0.0273484	0.153247	no	up
TRINITY_DN25873_c0_g2		0.0275238	-5.18318	0.0614541	1	no	down	0.0518458	-4.26963	0.0610211	1	no	down	1.01141	0.016368	0.990377	0.99666	no	up	1.89449	0.92181	0.821273	1	no	up	37.0485	5.21134	0.00522065	0.0378157	yes	up	19.1061	4.25596	0.0117322	0.0873943	no	up
TRINITY_DN93096_c0_g5	XP_023928621.1(acetyl-coenzyme A synthetase-like [Quercus suber])	0.240251	-2.05739	0.411768	1	no	down	0.66498	-0.588617	0.720198	0.979488	no	down	4.0832	2.0297	0.161968	0.394422	no	up	2.80075	1.48581	0.453232	1	no	up	17.5912	4.13678	0.00689403	0.0467207	yes	up	5.9983	2.58455	0.0175194	0.113202	no	up
TRINITY_DN41694_c0_g1	KAB8342796.1(hypothetical protein FH972_022394 [Carpinus fangiana])	0.0558067	-4.16342	0.289516	1	no	down	0.383135	-1.38408	0.593964	1	no	down	2.56426	1.35854	0.444664	0.704863	no	up	6.87379	2.78111	0.484092	1	no	up	46.1437	5.52806	0.00266486	0.0227021	yes	up	6.49953	2.70034	0.0462643	0.214815	no	up
TRINITY_DN15434_c0_g1	PSS05963.1(Exopolygalacturonase [Actinidia chinensis var. chinensis])	0.752373	-0.41048	0.659247	0.999906	no	down	18.1388	4.18101	3.22e-09	5.1e-07	yes	up	43.6003	5.44627	3.08e-28	3.72e-25	yes	up	24.2655	4.60083	1.18e-08	2.34e-06	yes	up	59.329	5.89067	1.07e-21	6.15e-19	yes	up	2.36926	1.24444	0.0329983	0.172982	no	up
TRINITY_DN178785_c0_g1	KAB8360712.1(hypothetical protein FH972_024448 [Carpinus fangiana])	0.330448	-1.5975	0.604104	1	no	down	17.2648	4.10976	0.0298169	0.230535	no	up	15.1823	3.92432	0.00479531	0.033351	yes	up	53.1673	5.73247	0.0107685	0.161577	no	up	47.7512	5.57747	0.00119573	0.0121597	yes	up	0.888282	-0.17091	0.912389	0.979486	no	down
TRINITY_DN201015_c0_g1	XP_031739634.1(uncharacterized oxidoreductase At1g06690, chloroplastic isoform X2 [Cucumis sativus])	0.0622503	-4.00578	0.240667	1	no	down	0.060244	-4.05304	0.209544	1	no	down	4.84188	2.27557	0.157953	0.388412	no	up	1	0	1	1	no	no change	78.0654	6.28661	0.00166506	0.0158123	yes	up	78.8232	6.30055	0.00121138	0.0178105	yes	up
TRINITY_DN32740_c0_g1	XP_028122759.1(uncharacterized protein LOC114319891 isoform X1 [Camellia sinensis])	278.939	8.1238	1.97e-05	0.00235923	yes	up	251.6	7.97499	1	1	no	up	14.0694	3.81449	0.333188	1	no	up	0.909639	-0.136634	0.938625	0.999874	no	down	0.0500429	-4.32069	0.0148461	0.0808602	no	down	0.0545883	-4.19526	1	1	no	down
TRINITY_DN7154_c1_g1	XP_031110924.1(callose synthase 2-like [Ipomoea triloba])	3.51416	1.81318	0.0986886	0.634025	no	up	2.6447	1.40311	0.0971079	0.467116	no	up	6.66414	2.73642	8.09e-06	0.000169476	yes	up	0.756784	-0.402047	0.698683	0.999874	no	down	1.93479	0.952179	0.303477	0.57669	no	up	2.47615	1.3081	0.0301113	0.163102	no	up
TRINITY_DN14970_c0_g1	XP_028062966.1(U-box domain-containing protein 8 [Camellia sinensis])	0.448651	-1.15634	0.0558272	0.481155	no	down	1.7898	0.839798	0.126105	0.537109	no	up	1.80115	0.848918	0.0798866	0.252559	no	up	4.00664	2.00239	0.00031788	0.0124632	yes	up	4.05942	2.02127	2.53e-05	0.000508897	yes	up	0.989468	-0.0152746	0.969526	0.993758	no	down
TRINITY_DN28386_c0_g2	XP_028063123.1(homeobox protein knotted-1-like LET6 [Camellia sinensis])	0.444414	-1.17002	0.248966	0.905812	no	down	0.0269755	-5.21221	4.37e-08	4.96e-06	yes	down	0.0433234	-4.52871	8.93e-05	0.00129309	yes	down	0.0609171	-4.03701	5.96e-05	0.00328953	yes	down	0.0986145	-3.34206	0.00585717	0.0412729	yes	down	1.56836	0.649253	0.652403	0.892225	no	up
TRINITY_DN65021_c0_g1	XP_023901516.1(uncharacterized protein LOC112013355 [Quercus suber])	1	0	1	1	no	no change	15.9508	3.99556	0.225609	1	no	up	45.6449	5.51238	0.00214265	0.0179073	yes	up	14.2335	3.83122	0.26206	1	no	up	40.9727	5.35659	0.00405448	0.0311506	yes	up	2.82769	1.49962	0.290232	0.631785	no	up
TRINITY_DN65021_c0_g2	XP_023901516.1(uncharacterized protein LOC112013355 [Quercus suber])	3.80557	1.92811	0.633798	1	no	up	21.0518	4.39587	0.144261	1	no	up	148.711	7.21637	4.29e-07	1.35e-05	yes	up	5.49603	2.45839	0.333502	1	no	up	37.6198	5.23342	7.3e-05	0.00123452	yes	up	6.85686	2.77755	0.00973267	0.0771054	no	up
TRINITY_DN2950_c1_g1	XP_028109124.1(PRA1 family protein B4-like [Camellia sinensis])	1.09727	0.133922	0.803975	0.999906	no	up	0.28349	-1.81863	4.53e-06	0.000257913	yes	down	0.29868	-1.74333	9.15e-05	0.0013203	yes	down	0.259751	-1.9448	3.38e-05	0.00211835	yes	down	0.275084	-1.86206	0.000211885	0.00299138	yes	down	1.03278	0.0465286	0.882594	0.971502	no	up
TRINITY_DN3671_c0_g3	XP_028075981.1(calcium-dependent protein kinase 13 [Camellia sinensis])	1.01425	0.0204131	0.938638	0.999906	no	up	0.616111	-0.698738	0.0802723	0.418092	no	down	0.436317	-1.19655	0.0004351	0.00484679	yes	down	0.611811	-0.708842	0.0763067	0.501799	no	down	0.433936	-1.20445	0.000271626	0.00366306	yes	down	0.693343	-0.528359	0.213845	0.538593	no	down
TRINITY_DN3671_c0_g2	EPS74581.1(hypothetical protein M569_00175 [Genlisea aurea])	1.66131	0.732325	0.223713	0.879941	no	up	1.65545	0.727222	0.212821	0.692944	no	up	3.57499	1.83794	0.00174321	0.015134	yes	up	1.00336	0.00483595	0.992254	0.999874	no	up	2.17081	1.11823	0.0322752	0.139114	no	up	2.11574	1.08116	0.0264242	0.149537	no	up
TRINITY_DN48376_c0_g1		0.109847	-3.18644	0.0507216	0.461436	no	down	0.675694	-0.565558	0.684787	0.972094	no	down	1.47789	0.563542	0.67015	0.85597	no	up	6.19524	2.63116	0.0474189	0.391672	no	up	13.4843	3.75321	0.00140687	0.0138338	yes	up	2.13509	1.0943	0.268201	0.608085	no	up
TRINITY_DN166657_c0_g1	XP_023916545.1(protein FDD123-like [Quercus suber])	1.06523	0.0911709	0.981816	1	no	up	2.19649	1.1352	0.758936	1	no	up	64.009	6.0002	0.00809124	0.0497306	yes	up	2.07126	1.05051	0.782441	1	no	up	59.4752	5.89422	0.00892522	0.0563116	no	up	28.5691	4.83638	0.14829	0.439045	no	up
TRINITY_DN40134_c0_g2		0.602426	-0.731144	0.263509	0.919986	no	down	0.662588	-0.593816	0.274214	0.768475	no	down	0.326741	-1.61378	0.00610773	0.0401691	yes	down	1.10582	0.14512	0.823622	0.999874	no	up	0.548645	-0.866055	0.216612	0.473552	no	down	0.483834	-1.04742	0.0675529	0.271196	no	down
TRINITY_DN14176_c1_g1	XP_034705924.1(non-specific lipid-transfer protein 1-like [Vitis riparia])	143.878	7.1687	0.0017764	0.0591636	no	up	1198.58	10.2271	1.09e-07	1.1e-05	yes	up	4462.57	12.1237	1.91e-28	2.5e-25	yes	up	8.4141	3.07281	0.274473	0.87061	no	up	31.0106	4.95469	0.0377829	0.154723	no	up	3.62586	1.85832	0.355837	0.700111	no	up
TRINITY_DN51541_c0_g1		0.350989	-1.5105	0.318697	1	no	down	0.62289	-0.682951	0.563821	1	no	down	3.44724	1.78544	0.0319061	0.134259	no	up	1.79043	0.840309	0.622245	1	no	up	9.71815	3.28068	0.00677493	0.0460795	yes	up	5.39948	2.43282	0.0102381	0.0798191	no	up
TRINITY_DN19219_c0_g1	KAA8536776.1(hypothetical protein F0562_029254 [Nyssa sinensis])	0.189452	-2.4001	0.0140213	0.226669	no	down	0.149112	-2.74553	0.00202653	0.0347339	yes	down	0.222332	-2.16921	0.0361393	0.146246	no	down	0.795024	-0.330929	0.770011	0.999874	no	down	1.18854	0.249195	0.845714	0.944636	no	up	1.46301	0.548943	0.644906	0.888384	no	up
TRINITY_DN11296_c0_g2	XP_023882958.1(UDP-glucose 4-epimerase uge1-like [Quercus suber])	62.3874	5.96318	0.000172662	0.0116228	yes	up	0.557975	-0.841728	0.836571	1	no	down	4.92607	2.30044	0.433768	1	no	up	0.00900096	-6.7957	3.76e-05	0.00230319	yes	down	0.0784937	-3.67128	0.0048618	0.0358311	yes	down	8.70309	3.12153	0.423584	1	no	up
TRINITY_DN7737_c0_g2		0.330437	-1.59755	0.0878473	0.603475	no	down	0.0412713	-4.59872	4.23e-07	3.47e-05	yes	down	0.102105	-3.29188	0.0113739	0.0644102	no	down	0.12505	-2.99942	0.0143363	0.192987	no	down	0.311668	-1.68192	0.292399	0.565049	no	down	2.419	1.27441	0.483157	0.801763	no	up
TRINITY_DN46272_c0_g1	XP_023908825.1(uncharacterized protein LOC112020499 [Quercus suber])	1	0	1	1	no	no change	35.4617	5.14819	0.00501122	1	no	up	132.989	7.05516	6.67e-07	1.97e-05	yes	up	31.7395	4.98821	0.00810933	1	no	up	119.266	6.89804	2.09e-06	6.15e-05	yes	up	3.67811	1.87897	0.0043463	0.0443467	yes	up
TRINITY_DN2952_c0_g1		0.761931	-0.392267	0.718019	0.999906	no	down	0.428353	-1.22313	0.26831	0.762398	no	down	2.93012	1.55096	0.0689246	0.228791	no	up	0.565693	-0.821908	0.476212	0.98467	no	down	3.91999	1.97085	0.0254326	0.118373	no	up	6.73355	2.75137	0.00171679	0.0229895	yes	up
TRINITY_DN2952_c0_g2	KAE9457426.1(hypothetical protein C3L33_10672, partial [Rhododendron williamsianum])	1.02372	0.0338152	0.919199	0.999906	no	up	0.761063	-0.393912	0.377779	0.859995	no	down	2.72735	1.4475	0.00015471	0.00205012	yes	up	0.749177	-0.416621	0.367093	0.942398	no	down	2.68785	1.42645	0.000346001	0.00446606	yes	up	3.50863	1.81091	0.00012442	0.0031947	yes	up
TRINITY_DN34505_c0_g1		0.588439	-0.765034	0.626212	0.999906	no	down	0.148535	-2.75112	0.076276	0.406475	no	down	0.0253414	-5.30236	0.00647676	0.0420179	yes	down	0.254777	-1.97269	0.26636	0.862599	no	down	0.0434059	-4.52596	0.0468244	0.17922	no	down	0.166861	-2.58328	0.355802	1	no	down
TRINITY_DN67831_c0_g1	KVI09062.1(Glycosyl-phosphatidyl inositol-anchored, plant [Cynara cardunculus var. scolymus])	2.78627	1.47833	1.15e-06	0.000289317	yes	up	1.12547	0.170532	0.632383	0.966213	no	up	0.626382	-0.674886	0.0291354	0.126158	no	down	0.407102	-1.29654	0.00014019	0.00651974	yes	down	0.226882	-2.13999	3.41e-14	6.44e-12	yes	down	0.54512	-0.875353	0.0072803	0.0635191	no	down
TRINITY_DN49293_c0_g1	XP_028065072.1(magnesium transporter MRS2-F-like isoform X1 [Camellia sinensis])	1.3561	0.439466	0.634248	0.999906	no	up	3.62344	1.85736	0.000772294	0.0170303	yes	up	2.34582	1.23009	0.124608	0.335149	no	up	2.7058	1.43605	0.061742	0.449014	no	up	1.74229	0.800982	0.399846	0.671804	no	up	0.631944	-0.662132	0.296793	0.638713	no	down
TRINITY_DN48377_c0_g2	XP_009389470.1(PREDICTED: protein ROOT HAIR DEFECTIVE 3 [Musa acuminata subsp. malaccensis])	0.126072	-2.98768	0.0376207	0.39673	no	down	0.0170645	-5.87286	0.00133372	0.0256932	yes	down	0.0160196	-5.96402	0.00140902	0.0127691	yes	down	0.136977	-2.868	0.470532	1	no	down	0.12899	-2.95467	0.457239	1	no	down	1	0	1	1	no	no change
TRINITY_DN26207_c1_g1	XP_028085380.1(disease resistance protein At4g27190-like isoform X1 [Camellia sinensis])	0.378673	-1.40097	0.326722	0.972916	no	down	0.0841993	-3.57005	0.00575738	0.0759902	no	down	0.0178135	-5.81089	1.94e-05	0.000358475	yes	down	0.223321	-2.16281	0.236428	0.830294	no	down	0.0478172	-4.38633	0.01903	0.096329	no	down	0.208901	-2.25911	0.281695	0.622673	no	down
TRINITY_DN26207_c1_g2	XP_028110536.1(disease resistance protein RPS2-like [Camellia sinensis])	0.397607	-1.33059	0.279176	0.936291	no	down	0.0106981	-6.5465	8.45e-06	0.000438436	yes	down	0.0100303	-6.63949	6.44e-06	0.000139869	yes	down	0.0267408	-5.22481	0.029222	0.301154	no	down	0.025314	-5.30392	0.0312536	0.135946	no	down	1	0	1	1	no	no change
TRINITY_DN5829_c0_g1		1.24953	0.321384	0.562339	0.999906	no	up	0.936014	-0.0953975	0.861077	0.992775	no	down	0.538407	-0.89323	0.109854	0.31052	no	down	0.755547	-0.404406	0.342737	0.923554	no	down	0.434737	-1.20179	0.00499866	0.0365712	yes	down	0.562279	-0.830642	0.0431333	0.205465	no	down
TRINITY_DN3712_c1_g1	XP_028083331.1(protein RMD5 homolog [Camellia sinensis])	0.932673	-0.100556	0.829805	0.999906	no	down	1.07045	0.0982227	0.767571	0.985572	no	up	0.405801	-1.30116	0.00368365	0.0272507	yes	down	1.15649	0.209757	0.628626	0.999874	no	up	0.43852	-1.18929	0.0233978	0.111601	no	down	0.371066	-1.43025	0.000244309	0.00535459	yes	down
TRINITY_DN32680_c0_g1	PSR85023.1(Casparian strip membrane protein like [Actinidia chinensis var. chinensis])	140.925	7.13878	2.19e-06	0.000482407	yes	up	1	0	1	1	no	no change	1	0	1	1	no	no change	0.00776049	-7.00964	3.35e-06	0.00031744	yes	down	0.00730039	-7.09781	3.44e-06	9.48e-05	yes	down	1	0	1	1	no	no change
TRINITY_DN37908_c0_g1	KAB8349812.1(hypothetical protein FH972_023825 [Carpinus fangiana])	1.04995	0.0703196	0.981256	1	no	up	2.44139	1.2877	0.630237	1	no	up	23.9752	4.58347	0.000622469	0.0065088	yes	up	2.32282	1.21588	0.589766	1	no	up	22.1882	4.47172	0.000288787	0.00385992	yes	up	9.47714	3.24445	0.00607396	0.0557723	no	up
TRINITY_DN72086_c0_g1	XP_028063840.1(probable calcium-binding protein CML44 [Camellia sinensis])	0.225587	-2.14825	0.0287246	0.344646	no	down	0.503031	-0.991281	0.381323	0.862572	no	down	1.70857	0.772793	0.324024	0.592853	no	up	2.25782	1.17493	0.424862	0.969601	no	up	7.64664	2.93483	0.00522087	0.0378157	yes	up	3.33523	1.73779	0.134128	0.413301	no	up
TRINITY_DN79913_c0_g1	XP_023909583.1(protein bli-3-like [Quercus suber])	1	0	1	1	no	no change	13.2455	3.72743	0.34488	1	no	up	139.747	7.12667	6.73e-05	0.0010202	yes	up	11.8458	3.5663	0.36614	1	no	up	125.485	6.97137	0.000114145	0.00179448	yes	up	10.18	3.34766	0.0361808	0.183878	no	up
TRINITY_DN8281_c1_g2	XP_028102494.1(heavy metal-associated isoprenylated plant protein 26-like [Camellia sinensis])	0.242561	-2.04358	0.0286402	0.344177	no	down	3.41579	1.77222	0.0303667	0.233835	no	up	4.89221	2.29049	0.00289609	0.0225802	yes	up	14.1168	3.81934	9.8e-07	0.000109485	yes	up	20.3746	4.3487	4.58e-10	3.64e-08	yes	up	1.41039	0.49609	0.356798	0.701226	no	up
TRINITY_DN31814_c0_g1	XP_023874578.1(cytochrome c oxidase subunit 6B-like [Quercus suber])	0.201332	-2.31235	0.144913	1	no	down	0.631004	-0.664279	0.682509	0.972094	no	down	4.23812	2.08342	0.0530752	0.191915	no	up	3.15549	1.65787	0.327012	1	no	up	21.0755	4.39749	3.6e-06	9.85e-05	yes	up	6.52981	2.70704	0.00326389	0.0366898	yes	up
TRINITY_DN5263_c0_g1		0.610477	-0.711992	0.517621	0.999906	no	down	1.57166	0.652289	0.516554	0.931211	no	up	3.73838	1.90241	0.0282255	0.123261	no	up	2.58702	1.37129	0.185218	0.753189	no	up	6.22967	2.63916	0.00241923	0.0210341	yes	up	2.34698	1.2308	0.130374	0.406528	no	up
TRINITY_DN22894_c0_g2	THF98406.1(hypothetical protein TEA_025694 [Camellia sinensis var. sinensis])	1.63024	0.705081	0.389174	0.999906	no	up	1.92137	0.942136	0.0766203	0.407415	no	up	3.66082	1.87217	4.07e-06	9.46e-05	yes	up	1.18182	0.241007	0.766617	0.999874	no	up	2.26891	1.182	0.118981	0.328982	no	up	1.86887	0.902169	0.0444279	0.209434	no	up
TRINITY_DN530_c0_g4		0.761289	-0.393485	0.55217	0.999906	no	down	0.692143	-0.530858	0.377924	0.86005	no	down	0.175731	-2.50856	0.00409375	0.0295879	yes	down	0.914238	-0.129358	0.832923	0.999874	no	down	0.233307	-2.0997	0.0205347	0.101723	no	down	0.24971	-2.00167	0.0181397	0.116134	no	down
TRINITY_DN175289_c0_g1	KAB8349876.1(hypothetical protein FH972_023889 [Carpinus fangiana])	0.577535	-0.792019	0.846098	1	no	down	4.92798	2.301	0.426456	1	no	up	62.7904	5.97247	0.000740641	0.00750871	yes	up	8.57955	3.1009	0.422224	1	no	up	109.805	6.7788	0.000343741	0.00444142	yes	up	12.3139	3.62221	0.0121774	0.0894371	no	up
TRINITY_DN77782_c0_g1	XP_023890684.1(peptidyl-prolyl cis-trans isomerase-like [Quercus suber])	0.104708	-3.25556	0.39391	1	no	down	0.355627	-1.49156	0.592311	1	no	down	4.07352	2.02628	0.128439	0.341825	no	up	3.39769	1.76456	0.662483	1	no	up	39.3173	5.29709	0.0039596	0.0305835	yes	up	11.082	3.47014	0.0307451	0.165098	no	up
TRINITY_DN185914_c0_g1	XP_023890385.1(protein AIM2-like [Quercus suber])	0.307147	-1.703	0.673137	1	no	down	5.95649	2.57446	0.290678	1	no	up	32.9174	5.04078	0.000407751	0.00459949	yes	up	19.4106	4.27877	0.161042	1	no	up	106.979	6.74118	2.49e-05	0.000502013	yes	up	5.40804	2.43511	0.0342916	0.177665	no	up
TRINITY_DN16312_c1_g3	XP_023890604.1(C2H2 finger domain transcription factor sebA-like [Quercus suber])	1.20931	0.27418	0.859865	0.999906	no	up	6.26559	2.64745	0.029135	0.226903	no	up	9.90627	3.30834	0.0045315	0.0319127	yes	up	5.20371	2.37954	0.023182	0.26351	no	up	8.26128	3.04636	0.00168695	0.0159773	yes	up	1.55863	0.64028	0.457022	0.78298	no	up
TRINITY_DN110621_c0_g2	XP_004501423.1(uncharacterized protein LOC101498287 [Cicer arietinum])	0.191596	-2.38386	0.248514	1	no	down	0.515873	-0.954912	0.577154	1	no	down	6.4615	2.69187	0.0208755	0.100116	no	up	2.71451	1.44069	0.443236	1	no	up	35.1506	5.13548	3.31e-06	9.16e-05	yes	up	12.1309	3.60062	8.51e-05	0.00237922	yes	up
TRINITY_DN11190_c0_g1	TEY83623.1(EREBP-like factor [Salvia splendens])	0.353474	-1.50032	0.25726	0.914642	no	down	4.16091	2.0569	0.0115992	0.122672	no	up	7.47948	2.90294	3.89e-06	9.11e-05	yes	up	11.8126	3.56225	0.00822297	0.135061	no	up	21.4616	4.42369	0.000520611	0.00624722	yes	up	1.7672	0.821463	0.322934	0.666573	no	up
TRINITY_DN8077_c0_g5		5.09147	2.34808	0.103156	0.646046	no	up	10.8659	3.44174	0.00158848	0.0290535	yes	up	3.9699	1.9891	0.438197	0.699284	no	up	2.16982	1.11757	0.236675	0.830294	no	up	0.77356	-0.370414	0.852905	0.946787	no	down	0.344896	-1.53577	0.357444	0.70174	no	down
TRINITY_DN8077_c0_g6	XP_028093673.1(protein MAIN-LIKE 1-like [Camellia sinensis])	0.586928	-0.768745	0.584418	0.999906	no	down	0.129455	-2.94948	0.0314407	0.239331	no	down	0.00400789	-7.96294	2.23e-08	9.99e-07	yes	down	0.223428	-2.16212	0.0864607	0.535589	no	down	0.00684357	-7.19104	1.26e-08	6.95e-07	yes	down	0.0301699	-5.05075	0.000117111	0.00303803	yes	down
TRINITY_DN103643_c1_g1	KAB9006562.1(hypothetical protein FH972_026916 [Carpinus fangiana])	0.879544	-0.185172	0.928492	0.999906	no	down	0.115778	-3.11057	0.304805	1	no	down	2.68605	1.42548	0.404216	0.670109	no	up	0.133479	-2.90532	0.134146	1	no	down	3.09799	1.63133	0.0768617	0.249658	no	up	22.2212	4.47386	0.00121373	0.0178261	yes	up
TRINITY_DN1033_c0_g3	XP_028084423.1(mitogen-activated protein kinase homolog NTF6 [Camellia sinensis])	0.80031	-0.321369	0.547335	0.999906	no	down	0.717517	-0.478914	0.29593	0.791664	no	down	1.52815	0.611788	0.212575	0.464437	no	up	0.901942	-0.148894	0.74476	0.999874	no	down	1.9323	0.950316	0.0493577	0.185815	no	up	2.09076	1.06403	0.00466821	0.0466611	yes	up
TRINITY_DN60315_c1_g1		0.992416	-0.0109832	0.99284	0.999906	no	down	2.05766	1.041	0.242551	0.733584	no	up	5.94759	2.5723	0.0025001	0.0201616	yes	up	2.07245	1.05134	0.277001	0.872224	no	up	5.97946	2.58001	0.00517867	0.0375778	yes	up	2.83932	1.50554	0.0199438	0.123721	no	up
TRINITY_DN5598_c0_g1	KAE9455498.1(hypothetical protein C3L33_12600, partial [Rhododendron williamsianum])	2.25439	1.17274	0.1996	0.843688	no	up	0.0444516	-4.49162	1.28e-10	2.89e-08	yes	down	0.101191	-3.30484	9.48e-05	0.00136163	yes	down	0.019793	-5.65886	6.55e-14	4.35e-11	yes	down	0.0453846	-4.46165	3.32e-07	1.24e-05	yes	down	2.23783	1.1621	0.0701753	0.277807	no	up
TRINITY_DN2708_c0_g1	XP_028075617.1(homeobox-leucine zipper protein HOX11-like [Camellia sinensis])	0.568332	-0.815195	0.0726585	0.550308	no	down	0.654849	-0.610766	0.158761	0.602353	no	down	1.28599	0.362884	0.428924	0.691486	no	up	1.15956	0.213574	0.53323	0.995078	no	up	2.2856	1.19257	0.00117729	0.0120096	yes	up	1.92641	0.945918	0.00368991	0.0398296	no	up
TRINITY_DN42490_c0_g1	PSR86120.1(E3 ubiquitin-protein like [Actinidia chinensis var. chinensis])	0.799592	-0.322664	0.669981	0.999906	no	down	0.231091	-2.11346	7.26e-05	0.0026295	yes	down	0.39062	-1.35616	0.0129106	0.0705621	no	down	0.2902	-1.78488	0.00619254	0.110767	no	down	0.494005	-1.0174	0.121354	0.333461	no	down	1.65987	0.731073	0.0153373	0.103984	no	up
TRINITY_DN108_c0_g1	THG03503.1(hypothetical protein TEA_021262 [Camellia sinensis var. sinensis])	0.725902	-0.462154	0.443795	0.999906	no	down	0.415863	-1.26582	0.0119609	0.12528	no	down	0.188658	-2.40616	3.72e-06	8.77e-05	yes	down	0.577822	-0.791304	0.0951732	0.561521	no	down	0.261975	-1.9325	7.99e-05	0.00132935	yes	down	0.444709	-1.16907	0.000200179	0.00462339	yes	down
TRINITY_DN69692_c0_g3	XP_023899687.1(60S ribosomal protein L36-like [Quercus suber])	1	0	1	1	no	no change	1	0	1	1	no	no change	47.9285	5.58281	0.00421045	0.0302115	yes	up	1	0	1	1	no	no change	43.0282	5.42721	0.00681634	0.0462932	yes	up	43.1177	5.43021	0.00561284	0.0529225	no	up
TRINITY_DN13982_c0_g2		0.686747	-0.54215	0.529425	0.999906	no	down	0.461444	-1.11577	0.366832	0.85264	no	down	0.0917669	-3.44588	0.000505789	0.00547092	yes	down	0.67167	-0.574177	0.686038	0.999874	no	down	0.134979	-2.88919	0.0170501	0.0891663	no	down	0.194763	-2.36021	0.153513	0.447904	no	down
TRINITY_DN11220_c0_g1	XP_028100065.1(uncharacterized protein LOC114299502 [Camellia sinensis])	0.945546	-0.0807801	0.824352	0.999906	no	down	0.892385	-0.164261	0.634069	0.966213	no	down	0.231518	-2.1108	7.49e-06	0.000159235	yes	down	0.949205	-0.0752084	0.842006	0.999874	no	down	0.247015	-2.01733	5.95e-05	0.00104235	yes	down	0.254754	-1.97282	2.67e-05	0.000946471	yes	down
TRINITY_DN23082_c0_g1	PSR85091.1(LRR receptor-like serine/threonine-protein kinase precursor [Actinidia chinensis var. chinensis])	0.295442	-1.75905	0.0204752	0.284907	no	down	0.450078	-1.15175	0.150836	0.586091	no	down	0.216961	-2.20449	0.00187109	0.0160317	yes	down	1.5327	0.616078	0.427679	0.970659	no	up	0.740072	-0.434263	0.505627	0.758673	no	down	0.475044	-1.07387	0.133554	0.412498	no	down
TRINITY_DN108681_c0_g2	PSS08143.1(Chitotriosidase-1 like [Actinidia chinensis var. chinensis])	0.432522	-1.20915	0.336091	0.980898	no	down	0.0994482	-3.32991	0.00235531	0.0388622	yes	down	0.232875	-2.10237	0.0622796	0.21393	no	down	0.230996	-2.11406	0.0750616	0.496854	no	down	0.546279	-0.872289	0.462736	0.726195	no	down	2.30369	1.20395	0.24822	0.583136	no	up
TRINITY_DN20608_c0_g1		0.126223	-2.98595	0.45093	1	no	down	0.122114	-3.0337	0.426242	1	no	down	9.23904	3.20774	0.0379991	0.151708	no	up	1	0	1	1	no	no change	73.8484	6.20649	0.00194864	0.0178604	yes	up	74.6583	6.22223	0.00143947	0.020224	yes	up
TRINITY_DN2344_c0_g1	XP_028065313.1(cytochrome P450 71D10-like [Camellia sinensis])	0.94168	-0.0866914	0.914596	0.999906	no	down	1.15434	0.207068	0.789406	0.988388	no	up	3.83147	1.9379	0.00981327	0.0575954	no	up	1.23058	0.299335	0.628932	0.999874	no	up	4.10793	2.03841	0.000185077	0.00266921	yes	up	3.26505	1.7071	0.000807829	0.0131568	yes	up
TRINITY_DN1917_c0_g3	PSR99456.1(Pyrophosphate--fructose 6-phosphate 1-phosphotransferase subunit alpha like [Actinidia chinensis var. chinensis])	2.54606	1.34827	0.0247774	0.317595	no	up	2.14855	1.10337	0.048315	0.311965	no	up	0.765044	-0.386385	0.293986	0.560284	no	down	0.851667	-0.231638	0.746529	0.999874	no	down	0.302403	-1.72545	0.00561247	0.0399553	yes	down	0.348142	-1.52225	0.00744644	0.0645922	no	down
TRINITY_DN37732_c0_g2	XP_023890465.1(uncharacterized protein LOC112002547 [Quercus suber])	0.0306921	-5.02599	0.199793	1	no	down	4.92876	2.30123	0.14654	0.57805	no	up	30.4958	4.93054	0.00068501	0.00704094	yes	up	161.263	7.33328	1.56e-06	0.000162457	yes	up	1000.92	9.96711	2.83e-13	4.62e-11	yes	up	6.04939	2.59679	0.000107815	0.00285164	yes	up
TRINITY_DN7680_c0_g1	XP_028103802.1(25.3 kDa vesicle transport protein [Camellia sinensis])	0.803692	-0.315285	0.474378	0.999906	no	down	0.851989	-0.231093	0.59342	0.955958	no	down	0.231246	-2.1125	0.00226126	0.0186632	yes	down	1.06824	0.0952321	0.854453	0.999874	no	up	0.290854	-1.78163	0.0198347	0.0993336	no	down	0.265948	-1.91078	0.00824163	0.068952	no	down
TRINITY_DN84576_c0_g1	XP_023888623.1(D-galacturonate reductase-like [Quercus suber])	7.75868	2.95581	0.410469	1	no	up	5.95676	2.57453	0.345018	1	no	up	30.361	4.92415	0.00335612	0.0253423	yes	up	0.769349	-0.378289	0.88321	1	no	down	3.90877	1.96672	0.25563	0.522398	no	up	4.96587	2.31205	0.0774055	0.294424	no	up
TRINITY_DN193609_c0_g1	XP_028117355.1(aldehyde oxidase GLOX [Camellia sinensis])	6.2529	2.64452	0.384722	0.999906	no	up	1.93498	0.95232	0.743998	0.983069	no	up	0.0235235	-5.40975	0.00609395	0.0400918	yes	down	0.313238	-1.67467	0.566457	0.997291	no	down	0.00378623	-8.04502	0.00182305	0.0169571	yes	down	0.0118304	-6.40136	0.000146747	0.00362516	yes	down
TRINITY_DN5928_c0_g1	XP_024454950.1(expansin-A10 isoform X1 [Populus trichocarpa])	0.00196948	-8.98797	3.04e-07	0.000105368	yes	down	0.000976112	-10.0007	1.12e-08	1.54e-06	yes	down	0.000912814	-10.0974	3.02e-08	1.32e-06	yes	down	0.499396	-1.00174	0.806072	1	no	down	0.469347	-1.09127	0.789132	1	no	down	1	0	1	1	no	no change
TRINITY_DN9747_c0_g1	PSS04988.1(Uncharacterized protein CEY00_Acc20850 [Actinidia chinensis var. chinensis])	0.763012	-0.390223	0.368303	0.993891	no	down	0.770092	-0.376897	0.401267	0.875298	no	down	0.390179	-1.35779	0.00249742	0.0201479	yes	down	1.0168	0.0240367	0.940395	0.999874	no	up	0.515917	-0.954788	0.00158284	0.015175	no	down	0.496555	-1.00998	0.00170373	0.0228866	yes	down
TRINITY_DN26388_c0_g1	XP_028104971.1(uncharacterized protein LOC114303987 [Camellia sinensis])	0.214042	-2.22403	0.00300496	0.0820871	no	down	0.269947	-1.88925	0.00797787	0.0952484	no	down	0.0123445	-6.33999	9.35e-06	0.000191875	yes	down	1.27083	0.345767	0.697646	0.999874	no	up	0.0581903	-4.10308	0.0210154	0.103376	no	down	0.0447317	-4.48256	0.0073909	0.0642815	no	down
TRINITY_DN129713_c0_g2	XP_023871152.1(uncharacterized protein LOC111983733 [Quercus suber])	0.117187	-3.09312	0.422138	1	no	down	0.221394	-2.17531	0.443543	1	no	down	11.6566	3.54308	0.000542836	0.00580537	yes	up	1.89449	0.92181	0.821273	1	no	up	96.9814	6.59964	1.08e-05	0.000247865	yes	up	50.0541	5.64542	8.18e-05	0.00230308	yes	up
TRINITY_DN20872_c0_g2	XP_030539922.1(major strawberry allergen Fra a 1-3-like [Rhodamnia argentea])	13.0549	3.70652	0.035061	0.3837	no	up	4.74024	2.24496	0.163637	0.610891	no	up	93.2703	6.54335	1.9e-05	0.000351543	yes	up	0.364488	-1.45605	0.61138	0.999874	no	down	7.28935	2.86579	0.241073	0.503349	no	up	19.4642	4.28275	0.0602819	0.253434	no	up
TRINITY_DN10194_c0_g1		0.775171	-0.367414	0.739125	0.999906	no	down	0.0652049	-3.93888	0.00777053	0.0935524	no	down	0.24843	-2.00909	0.101399	0.295158	no	down	0.084214	-3.5698	0.00151315	0.0409912	yes	down	0.322002	-1.63486	0.0511761	0.190411	no	down	3.7485	1.90631	0.191091	0.508271	no	up
TRINITY_DN1562_c0_g1	THG15528.1(hypothetical protein TEA_012049 [Camellia sinensis var. sinensis])	0.281329	-1.82967	0.00268529	0.0772753	no	down	0.269435	-1.89199	0.000185669	0.00558781	yes	down	0.0863074	-3.53437	1.2e-22	7.62e-20	yes	down	0.961061	-0.0573006	0.934941	0.999874	no	down	0.310269	-1.68841	0.00859599	0.0547668	no	down	0.314879	-1.66713	0.00154305	0.021275	yes	down
TRINITY_DN20041_c0_g2	XP_007163015.1(hypothetical protein PHAVU_001G199000g [Phaseolus vulgaris])	0.0688227	-3.86097	0.0803908	0.580522	no	down	0.196885	-2.34457	0.181624	0.644586	no	down	1.22629	0.294306	0.824077	0.935008	no	up	2.84173	1.50677	0.548794	1	no	up	18.8209	4.23426	0.00127508	0.0128012	yes	up	6.08089	2.60428	0.0117245	0.0873617	no	up
TRINITY_DN15895_c0_g1		0.474793	-1.07463	0.614635	1	no	down	0.140656	-2.82976	0.264894	1	no	down	5.63646	2.49479	0.056606	0.2005	no	up	0.295657	-1.758	0.516071	1	no	down	12.2388	3.61339	0.000485956	0.00590789	yes	up	38.3529	5.26126	5.2e-05	0.00163268	yes	up
TRINITY_DN55446_c0_g1		23.9962	4.58473	0.0551492	1	no	up	18.0763	4.17602	0.173591	1	no	up	36.5661	5.19243	0.00748688	0.0468531	yes	up	0.756657	-0.402289	0.80564	0.999874	no	down	1.52454	0.608373	0.627082	0.836689	no	up	1.99383	0.995542	0.470804	0.792929	no	up
TRINITY_DN26260_c0_g1	XP_028099875.1(cold and drought-regulated protein CORA-like [Camellia sinensis])	1.79297	0.842348	0.513816	0.999906	no	up	0.00501238	-7.64029	1.46e-05	0.000680796	yes	down	0.0667235	-3.90566	0.0018033	0.0155569	yes	down	0.0028224	-8.46886	5.19e-08	8.51e-06	yes	down	0.0373303	-4.74351	2.04e-06	6.03e-05	yes	down	13.0213	3.70281	0.0443272	1	no	up
TRINITY_DN3149_c0_g4	BBH04533.1(ubiquitin conjugating enzyme 8 [Prunus dulcis])	1.70581	0.770454	0.108755	0.658826	no	up	0.552863	-0.855006	0.00870884	0.101152	no	down	0.55289	-0.854937	0.0139175	0.0746086	no	down	0.326077	-1.61671	0.00164563	0.0435246	yes	down	0.327677	-1.60965	0.0023121	0.0203108	yes	down	0.979371	-0.0300732	0.939084	0.985994	no	down
TRINITY_DN57325_c0_g1	PSS11314.1(Long chain acyl-CoA synthetase [Actinidia chinensis var. chinensis])	1.1447	0.194965	0.76857	0.999906	no	up	1.59853	0.676743	0.241953	0.733332	no	up	4.12547	2.04456	0.000500164	0.00542724	yes	up	1.40501	0.490584	0.251889	0.845783	no	up	3.64431	1.86565	8.89e-06	0.000209836	yes	up	2.53179	1.34016	1.77e-09	2.78e-07	yes	up
TRINITY_DN112462_c0_g1	XP_023911089.1(uncharacterized protein LOC112022699 [Quercus suber])	0.411512	-1.28099	0.57529	1	no	down	3.53514	1.82177	0.241059	1	no	up	15.2638	3.93204	0.000390044	0.00443309	yes	up	8.76065	3.13104	0.0774185	0.50541	no	up	38.852	5.27992	0.000116556	0.00182476	yes	up	4.33633	2.11648	0.0416434	0.20096	no	up
TRINITY_DN151874_c0_g2	XP_023910120.1(protein rds1-like [Quercus suber])	1	0	1	1	no	no change	2.11671	1.08183	0.790915	1	no	up	69.8879	6.12697	0.000130474	0.00177872	yes	up	1.89449	0.92181	0.821273	1	no	up	62.7161	5.97076	0.000310818	0.004098	yes	up	32.3372	5.01512	0.00117349	0.0174107	yes	up
TRINITY_DN51736_c0_g1	PSS01468.1(Reticulon-1 like [Actinidia chinensis var. chinensis])	1.04792	0.0675303	0.920409	0.999906	no	up	0.274036	-1.86756	4.49e-05	0.00174043	yes	down	0.670889	-0.575853	0.19767	0.444553	no	down	0.262762	-1.92817	0.00299364	0.0668301	no	down	0.64752	-0.627004	0.331417	0.606088	no	down	2.40491	1.26598	0.00112854	0.0169114	yes	up
TRINITY_DN50026_c0_g1	KAE9448902.1(hypothetical protein C3L33_19211, partial [Rhododendron williamsianum])	0.88715	-0.17275	0.792759	0.999906	no	down	2.21884	1.14981	0.0394194	0.275601	no	up	3.11374	1.63865	0.00455183	0.032012	yes	up	2.52187	1.3345	0.0152752	0.201538	no	up	3.55038	1.82798	0.00144445	0.014102	yes	up	1.38035	0.465032	0.340405	0.685018	no	up
TRINITY_DN68103_c0_g1	XP_023902846.1(uncharacterized protein LOC112014686 [Quercus suber])	0.398705	-1.32661	0.739781	1	no	down	2.13939	1.0972	0.608345	1	no	up	29.2352	4.86963	9.02e-05	0.00130486	yes	up	5.38069	2.42779	0.286957	1	no	up	73.4425	6.19854	1.81e-05	0.000384315	yes	up	13.3071	3.73413	5.38e-05	0.00167434	yes	up
TRINITY_DN6271_c0_g1	PSS11754.1(Ankyrin repeat-containing protein [Actinidia chinensis var. chinensis])	1.76565	0.8202	0.160634	0.776763	no	up	0.91524	-0.127777	0.756144	0.984068	no	down	0.399908	-1.32226	0.00142155	0.0128619	yes	down	0.521039	-0.940537	0.0820115	0.522097	no	down	0.229104	-2.12593	9.57e-05	0.00154973	yes	down	0.428722	-1.22189	8.56e-05	0.00239137	yes	down
TRINITY_DN5421_c0_g1	XP_028060350.1(cysteine-rich receptor-like protein kinase 42 [Camellia sinensis])	0.849949	-0.234551	0.64056	0.999906	no	down	0.476586	-1.06919	0.0312784	0.238826	no	down	0.160849	-2.63622	0.000298376	0.00354978	yes	down	0.564424	-0.825149	0.0348101	0.331123	no	down	0.190289	-2.39374	0.000385027	0.0048696	yes	down	0.330463	-1.59744	0.0162712	0.107856	no	down
TRINITY_DN16929_c0_g2	XP_023925332.1(dihydrolipoyllysine-residue acetyltransferase component of pyruvate dehydrogenase complex, mitochondrial-like [Quercus suber])	9.45985	3.24182	0.0212389	0.291003	no	up	0.547982	-0.867799	0.753425	1	no	down	8.2252	3.04005	0.134518	0.35153	no	up	0.0576768	-4.11587	0.000438229	0.0161016	yes	down	0.870628	-0.199871	0.878149	0.955812	no	down	14.8192	3.8894	0.0277058	0.154749	no	up
TRINITY_DN16929_c0_g1	XP_023925332.1(dihydrolipoyllysine-residue acetyltransferase component of pyruvate dehydrogenase complex, mitochondrial-like [Quercus suber])	2.31011	1.20796	0.321973	0.969447	no	up	0.025877	-5.27218	0.00898156	1	no	down	1.39463	0.479885	0.642075	0.839906	no	up	0.0112572	-6.47301	0.000469612	0.0170059	yes	down	0.607746	-0.718459	0.490924	0.748141	no	down	52.8152	5.72288	0.000783195	0.0128487	yes	up
TRINITY_DN14110_c0_g1	PSS26419.1(Sister chromatid cohesion protein [Actinidia chinensis var. chinensis])	1.71406	0.777418	0.0636466	0.515665	no	up	1.02358	0.0336234	0.94519	0.99772	no	up	0.487958	-1.03517	0.0187908	0.0929041	no	down	0.601925	-0.732345	0.139198	0.669663	no	down	0.287332	-1.79921	8.21e-05	0.00135902	yes	down	0.466445	-1.10022	0.0343829	0.177946	no	down
TRINITY_DN79_c0_g3	XP_028107900.1(wiskott-Aldrich syndrome protein homolog 1-like [Camellia sinensis])	0.927267	-0.108943	0.802627	0.999906	no	down	0.833196	-0.263273	0.415204	0.883748	no	down	0.409259	-1.28891	0.000137107	0.001856	yes	down	0.905525	-0.143173	0.737882	0.999874	no	down	0.444876	-1.16853	0.0093075	0.0580113	no	down	0.480894	-1.05621	0.000866354	0.0138479	yes	down
TRINITY_DN5495_c0_g1	KAA8550673.1(hypothetical protein F0562_002357 [Nyssa sinensis])	0.904626	-0.144606	0.807542	0.999906	no	down	5.02912	2.33031	0.00263738	0.0425113	yes	up	6.58829	2.7199	5.79e-06	0.000127635	yes	up	5.57133	2.47802	0.00176441	0.0459238	yes	up	7.36375	2.88044	2.17e-06	6.34e-05	yes	up	1.29104	0.368535	0.63071	0.882299	no	up
TRINITY_DN48812_c0_g2	XP_028091718.1(probable indole-3-pyruvate monooxygenase YUCCA10 isoform X2 [Camellia sinensis])	0.532717	-0.908559	0.746889	1	no	down	0.197187	-2.34237	0.411323	1	no	down	5.48384	2.45519	0.0596551	0.207765	no	up	0.374572	-1.41668	0.723304	1	no	down	10.1595	3.34476	0.0296368	0.131139	no	up	27.3988	4.77604	0.00328914	0.0368614	yes	up
TRINITY_DN48812_c0_g1	PSR86028.1(Indole-3-pyruvate monooxygenase YUCCA10 [Actinidia chinensis var. chinensis])	0.449796	-1.15266	0.169018	0.792748	no	down	0.855972	-0.224365	0.794949	0.988825	no	down	5.21879	2.38372	0.00268765	0.0213057	yes	up	1.91081	0.934188	0.107653	0.595016	no	up	11.665	3.54411	3.25e-25	2.8e-22	yes	up	5.98474	2.58129	2.22e-07	1.85e-05	yes	up
TRINITY_DN122078_c0_g1	XP_023872970.1(low-affinity glucose transporter HXT3-like [Quercus suber])	64.6302	6.01414	0.00146159	0.0520224	no	up	1.08677	0.120053	0.976529	1	no	up	0.52319	-0.934594	0.818837	1	no	down	0.0168781	-5.8887	0.0016252	0.0431586	yes	down	0.00819896	-6.93034	0.000606601	0.00707427	yes	down	0.472061	-1.08296	0.790702	1	no	down
TRINITY_DN36970_c0_g5	PSR91169.1(3-ketoacyl-CoA synthase [Actinidia chinensis var. chinensis])	0.116251	-3.10468	0.00151987	0.053184	no	down	0.0582265	-4.10218	1.49e-05	0.000691949	yes	down	0.0335774	-4.89637	6.6e-07	1.95e-05	yes	down	0.50426	-0.987759	0.0985893	0.569616	no	down	0.292695	-1.77253	0.00303731	0.0249697	yes	down	0.567123	-0.818267	0.183535	0.496754	no	down
TRINITY_DN95369_c0_g1	GAV57919.1(Actin domain-containing protein [Cephalotus follicularis])	1.65288	0.724984	0.253217	0.9105	no	up	0.786823	-0.34589	0.653795	0.968965	no	down	0.469076	-1.09211	0.0310103	0.13165	no	down	0.480646	-1.05695	0.184737	0.752699	no	down	0.285846	-1.80669	0.0010135	0.0106788	yes	down	0.581234	-0.78281	0.273729	0.613859	no	down
TRINITY_DN5413_c0_g1	XP_028126067.1(glucan endo-1,3-beta-glucosidase 6 [Camellia sinensis])	0.906736	-0.141245	0.777465	0.999906	no	down	0.674174	-0.568807	0.30669	0.80188	no	down	0.0934638	-3.41945	6.27e-08	2.5e-06	yes	down	0.75012	-0.414807	0.466177	0.981888	no	down	0.103807	-3.26802	3.11e-07	1.17e-05	yes	down	0.135586	-2.88272	1.6e-05	0.000632367	yes	down
TRINITY_DN12775_c1_g1	XP_028059019.1(probable nucleoredoxin 2 [Camellia sinensis])	0.0771392	-3.69639	0.000889936	0.0371997	yes	down	0.0585475	-4.09425	1.1e-07	1.12e-05	yes	down	0.0626368	-3.99685	6.28e-07	1.87e-05	yes	down	0.761877	-0.392369	0.693718	0.999874	no	down	0.824441	-0.278511	0.783469	0.917421	no	down	1.05326	0.0748607	0.886374	0.972162	no	up
TRINITY_DN31344_c0_g3		0.60185	-0.732525	0.482699	0.999906	no	down	2.19161	1.13199	0.170302	0.623885	no	up	2.92558	1.54872	0.0410684	0.159929	no	up	3.64248	1.86492	0.024277	0.271179	no	up	4.85329	2.27896	0.00272337	0.0230625	yes	up	1.30503	0.384087	0.513105	0.819727	no	up
TRINITY_DN31170_c0_g2	XP_028115341.1(LOW QUALITY PROTEIN: transcription factor JUNGBRUNNEN 1-like [Camellia sinensis])	1.576	0.656267	0.489504	0.999906	no	up	1.8983	0.924705	0.219805	0.703504	no	up	4.99784	2.3213	0.00259512	0.0207458	yes	up	1.20889	0.273683	0.693157	0.999874	no	up	3.20615	1.68084	0.0150906	0.0817541	no	up	2.58186	1.36841	4.71e-07	3.49e-05	yes	up
TRINITY_DN165985_c0_g1		1	0	1	1	no	no change	4.0103	2.00371	0.619526	1	no	up	143.436	7.16427	1.7e-05	0.00031953	yes	up	3.57826	1.83926	0.648586	1	no	up	128.687	7.00772	3.26e-05	0.000634015	yes	up	35.4365	5.14716	0.000618499	0.0108024	yes	up
TRINITY_DN98814_c0_g1	PSS26103.1(Calmodulin-like protein [Actinidia chinensis var. chinensis])	0.370353	-1.43303	0.211438	0.863515	no	down	0.130281	-2.9403	0.000103122	0.00347065	yes	down	0.0760966	-3.71602	9.27e-07	2.62e-05	yes	down	0.352499	-1.50431	0.180009	0.744494	no	down	0.208175	-2.26413	1	1	no	down	0.574374	-0.799937	0.268311	0.608161	no	down
TRINITY_DN9481_c0_g2		0.190033	-2.39568	0.548015	1	no	down	3.46692	1.79365	0.297663	1	no	up	12.0853	3.59518	0.0030093	0.0232859	yes	up	17.8498	4.15784	0.0849976	1	no	up	60.7098	5.92386	0.000278829	0.0037426	yes	up	3.35098	1.74458	0.0699195	0.277042	no	up
TRINITY_DN7914_c0_g1	PSS01366.1(Phosphoribulokinase [Actinidia chinensis var. chinensis])	0.696723	-0.521343	0.316892	0.966522	no	down	3.08078	1.6233	0.000252599	0.00705662	yes	up	4.28686	2.09992	4.91e-09	2.61e-07	yes	up	4.44072	2.15079	4.3e-05	0.00256893	yes	up	6.21973	2.63685	1.58e-08	8.43e-07	yes	up	1.36766	0.451714	0.213871	0.538593	no	up
TRINITY_DN2330_c0_g1	KAA8516167.1(hypothetical protein F0562_019346 [Nyssa sinensis])	0.748807	-0.417334	0.284097	0.940949	no	down	1.021	0.0299885	0.948747	0.99772	no	up	1.58042	0.660305	0.0984838	0.289906	no	up	1.37187	0.456146	0.282152	0.875987	no	up	2.12978	1.0907	0.000928974	0.00998738	yes	up	1.52148	0.605474	0.135746	0.416181	no	up
TRINITY_DN26827_c0_g1	XP_023924641.1(40S ribosomal protein S11-A-like [Quercus suber])	1.81519	0.860124	0.542544	1	no	up	0.585896	-0.771284	0.639968	1	no	down	6.59188	2.72069	0.0175022	0.08819	no	up	0.323957	-1.62613	0.209143	0.793623	no	down	3.69079	1.88393	0.0478479	0.181916	no	up	11.1476	3.47866	0.00122707	0.0179697	yes	up
TRINITY_DN84372_c0_g1		6.45253	2.68987	0.325426	1	no	up	2.05899	1.04194	0.796257	1	no	up	27.1145	4.76099	0.00273252	0.021556	yes	up	0.318936	-1.64866	0.540288	1	no	down	4.28777	2.10023	0.0874323	0.271179	no	up	13.0929	3.71071	0.0167991	0.110176	no	up
TRINITY_DN25848_c0_g1	XP_023871149.1(uncharacterized protein LOC111983727 [Quercus suber])	0.0231044	-5.43569	0.0138977	1	no	down	0.67894	-0.558645	0.718056	0.979086	no	down	6.75539	2.75604	0.00751988	0.0470214	yes	up	29.4637	4.88086	0.0746279	1	no	up	295.205	8.20557	7.23e-09	4.25e-07	yes	up	9.75083	3.28552	0.000528836	0.00964425	yes	up
TRINITY_DN4034_c0_g1	PSS09996.1(Integumentary mucin C.1 like [Actinidia chinensis var. chinensis])	2.17857	1.12338	0.197332	0.839756	no	up	5.09256	2.34839	0.00485186	0.067447	no	up	6.90094	2.78679	0.000339934	0.00394661	yes	up	2.35188	1.23381	0.0667896	0.468991	no	up	3.19716	1.67679	0.00300706	0.0247737	yes	up	1.32109	0.401733	0.489454	0.805814	no	up
TRINITY_DN14113_c1_g2	XP_023908587.1(opsin-1-like [Quercus suber])	0.24307	-2.04056	0.455319	1	no	down	1.97649	0.982939	0.612705	0.9615	no	up	10.8402	3.43832	0.00416005	0.0299546	yes	up	8.21305	3.03792	0.191223	0.763688	no	up	47.9463	5.58335	2.77e-05	0.00054977	yes	up	5.32473	2.41271	0.0250963	0.144893	no	up
TRINITY_DN68712_c0_g1	XP_023902539.1(heat shock protein 78, mitochondrial-like [Quercus suber])	20.2089	4.33692	3.64e-06	0.00069944	yes	up	0.0938276	-3.41384	0.324125	1	no	down	0.170453	-2.55256	0.351836	1	no	down	0.0044736	-7.80435	2.64e-08	4.87e-06	yes	down	0.00820271	-6.92968	6.14e-07	2.13e-05	yes	down	1.79079	0.840598	0.836787	1	no	up
TRINITY_DN4401_c0_g1	PSS04644.1(Galacturonosyltransferase [Actinidia chinensis var. chinensis])	0.809689	-0.304561	0.346819	0.987042	no	down	0.589731	-0.761871	0.0587415	0.349245	no	down	0.487079	-1.03777	0.00746383	0.0467468	yes	down	0.733662	-0.446812	0.216941	0.803023	no	down	0.606775	-0.720766	0.0296218	0.131092	no	down	0.808496	-0.306687	0.43932	0.770748	no	down
TRINITY_DN44473_c0_g1		1	0	1	1	no	no change	23.533	4.55662	0.0320812	1	no	up	123.38	6.94696	1.51e-06	4.01e-05	yes	up	21.0793	4.39775	0.0442518	1	no	up	110.622	6.7895	4.47e-06	0.000118188	yes	up	5.121	2.35642	0.00247752	0.0301047	yes	up
TRINITY_DN2448_c0_g1	PSR88265.1(DUF724 domain-containing protein [Actinidia chinensis var. chinensis])	3.02223	1.59561	0.0404163	0.411959	no	up	0.545753	-0.873681	0.0765361	0.407147	no	down	1.20299	0.266628	0.617358	0.824809	no	up	0.181292	-2.46361	0.000400777	0.015098	yes	down	0.4029	-1.31151	0.0686321	0.23166	no	down	2.1618	1.11223	0.00105679	0.0161231	yes	up
TRINITY_DN67211_c0_g1	XP_023870898.1(protein rot1-like [Quercus suber])	1	0	1	1	no	no change	5.90937	2.563	0.521119	1	no	up	49.6469	5.63363	0.000989983	0.00955493	yes	up	5.27625	2.39951	0.548066	1	no	up	44.5506	5.47737	0.0020791	0.0187508	yes	up	8.24897	3.04421	0.022338	0.134052	no	up
TRINITY_DN28552_c0_g1	XP_030537700.1(fatty acid synthase-like [Rhodamnia argentea])	1	0	1	1	no	no change	2.11671	1.08183	0.790915	1	no	up	60.6244	5.92183	0.00156427	0.0138779	yes	up	1.89449	0.92181	0.821273	1	no	up	54.2647	5.76194	0.00264953	0.0226142	yes	up	28.045	4.80967	0.00602059	0.0554365	no	up
TRINITY_DN24332_c0_g1	XP_023877511.1(uncharacterized protein LOC111989961 [Quercus suber])	7.34535	2.87683	0.0539699	0.474211	no	up	5.05842	2.33869	0.101811	0.480389	no	up	26.7253	4.74014	1.66e-07	5.9e-06	yes	up	0.690967	-0.533312	0.672849	0.999874	no	down	3.71409	1.89301	0.0459024	0.176966	no	up	5.26147	2.39547	0.00421661	0.0435541	yes	up
TRINITY_DN17649_c0_g1		0.17852	-2.48584	0.332462	1	no	down	0.613708	-0.704375	0.686006	1	no	down	4.81091	2.26631	0.102372	0.296741	no	up	3.48059	1.79933	0.42121	1	no	up	28.4298	4.82933	0.00232349	0.0203841	yes	up	7.61712	2.92925	0.0128751	0.0926329	no	up
TRINITY_DN104515_c0_g1	XP_023881356.1(fructose-1,6-bisphosphatase-like [Quercus suber])	0.0187568	-5.73644	0.00177216	0.0591185	no	down	0.0181326	-5.78527	0.00122905	0.0241565	yes	down	0.131011	-2.93224	0.0755381	0.243087	no	down	1	0	1	1	no	no change	7.16398	2.84076	0.474062	1	no	up	7.25646	2.85927	0.47114	1	no	up
TRINITY_DN4257_c0_g1	PSR93233.1(Acetyl-coenzyme A synthetase [Actinidia chinensis var. chinensis])	1.09584	0.132038	0.707937	0.999906	no	up	0.937642	-0.0928904	0.769179	0.98558	no	down	5.7648	2.52727	1.47e-10	1.1e-08	yes	up	0.86108	-0.215781	0.528853	0.99492	no	down	5.31307	2.40955	6.47e-09	3.86e-07	yes	up	6.02846	2.59179	1.29e-12	4.47e-10	yes	up
TRINITY_DN22055_c0_g2	PSS08272.1(Endonuclease, partial [Actinidia chinensis var. chinensis])	0.484802	-1.04453	0.141497	0.736714	no	down	0.0911456	-3.45568	2.03e-08	2.6e-06	yes	down	0.594546	-0.750139	0.278076	0.542564	no	down	0.18903	-2.40331	4.07e-06	0.000374075	yes	down	1.23978	0.310084	0.604819	0.824124	no	up	6.39098	2.67604	8.01e-09	1.04e-06	yes	up
TRINITY_DN9095_c1_g1		1.20235	0.26586	0.668398	0.999906	no	up	0.605815	-0.723052	0.269967	0.763948	no	down	0.161439	-2.63094	0.00404413	0.0293153	yes	down	0.506019	-0.982738	0.156589	0.701879	no	down	0.135583	-2.88276	0.00214175	0.0191922	yes	down	0.261755	-1.93371	0.0522425	0.232182	no	down
TRINITY_DN5303_c0_g2		1.40556	0.491149	0.410767	0.999906	no	up	2.07246	1.05135	0.0761291	0.406073	no	up	0.316233	-1.66094	0.0272898	0.120577	no	down	1.4831	0.568613	0.356871	0.934379	no	up	0.226918	-2.13976	0.00591188	0.0415418	yes	down	0.149758	-2.73929	0.000204922	0.00469695	yes	down
TRINITY_DN13219_c0_g2	XP_023907019.1(heat shock 70 kDa protein [Quercus suber])	8.2902	3.05141	0.00122874	0.0465305	yes	up	0.498656	-1.00388	0.406919	0.879798	no	down	2.86418	1.51812	0.205147	0.454171	no	up	0.0605902	-4.04477	2.68e-07	3.51e-05	yes	down	0.346911	-1.52736	0.0973674	0.290366	no	down	5.61581	2.48949	0.0216178	0.130945	no	up
TRINITY_DN48832_c0_g1		0.222994	-2.16492	0.135375	0.722487	no	down	0.0268592	-5.21844	0.00187769	0.0327328	yes	down	0.116368	-3.10323	0.0101974	0.0592905	no	down	0.12251	-3.02903	0.266324	1	no	down	0.524878	-0.929945	0.613644	1	no	down	4.23038	2.08079	0.383984	1	no	up
TRINITY_DN13219_c0_g1	XP_023907019.1(heat shock 70 kDa protein [Quercus suber])	11.3461	3.50413	0.000313949	0.0177119	yes	up	0.125975	-2.98879	0.0583222	1	no	down	1.89088	0.919058	0.534851	0.771882	no	up	0.0110943	-6.49404	2.94e-08	5.27e-06	yes	down	0.166617	-2.5854	0.0356833	0.149015	no	down	14.8092	3.88843	0.0248403	0.1439	no	up
TRINITY_DN6310_c0_g1	XP_028084119.1(methionine adenosyltransferase 2 subunit beta-like isoform X3 [Camellia sinensis])	0.875239	-0.192251	0.67487	0.999906	no	down	0.434372	-1.203	0.00320187	0.049179	yes	down	0.141129	-2.82492	4.5e-09	2.42e-07	yes	down	0.500014	-0.99996	0.0103387	0.156875	no	down	0.16255	-2.62104	2.39e-08	1.23e-06	yes	down	0.318314	-1.65148	4.49e-05	0.00145094	yes	down
TRINITY_DN59070_c0_g1	KAA8526495.1(hypothetical protein F0562_008302 [Nyssa sinensis])	3.73612	1.90154	0.004328	0.103737	no	up	2.9725	1.57168	0.00833298	0.0981333	no	up	3.05393	1.61067	0.000747745	0.00756828	yes	up	0.803867	-0.314972	0.659156	0.999874	no	down	0.824213	-0.278911	0.669505	0.861744	no	down	1.00609	0.00876573	0.987689	0.997523	no	up
TRINITY_DN2634_c0_g2	XP_030970947.1(cytosolic sulfotransferase 15-like [Quercus lobata])	2.05291	1.03767	0.610717	1	no	up	123.489	6.94824	4.07e-07	3.35e-05	yes	up	46.765	5.54736	0.00015335	0.00203516	yes	up	61.1455	5.93417	8.16e-06	0.000658458	yes	up	23.003	4.52375	0.00128155	0.0128607	yes	up	0.368544	-1.44009	0.271571	0.611646	no	down
TRINITY_DN142246_c0_g4	XP_023907021.1(actin, gamma [Quercus suber])	4.10105	2.03599	0.504599	1	no	up	9.05057	3.17801	0.112146	1	no	up	23.3962	4.54821	0.00723371	0.0456258	yes	up	2.212	1.14535	0.482439	1	no	up	5.72351	2.5169	0.074544	0.244756	no	up	2.51692	1.33166	0.207664	0.531343	no	up
TRINITY_DN162097_c0_g1	XP_019170928.1(PREDICTED: reticulon-like protein B21 isoform X2 [Ipomoea nil])	0.521266	-0.939909	0.259644	0.916889	no	down	0.338323	-1.56353	0.00312994	0.0484103	yes	down	0.29146	-1.77863	0.0784209	0.249346	no	down	0.655728	-0.608831	0.480432	0.985249	no	down	0.563312	-0.827993	0.497905	0.753149	no	down	0.84669	-0.240094	0.819809	0.952368	no	down
TRINITY_DN13896_c1_g2		0.577535	-0.792019	0.846098	1	no	down	2.05899	1.04194	0.796257	1	no	up	43.9657	5.45831	0.000840752	0.00835313	yes	up	3.57826	1.83926	0.648586	1	no	up	76.7261	6.26165	0.000380727	0.00482535	yes	up	21.2247	4.40768	0.00487848	0.0480774	yes	up
TRINITY_DN32523_c0_g3	XP_023917704.1(protein ECM13-like [Quercus suber])	1.80525	0.852198	0.809511	1	no	up	1.03685	0.0522126	0.988183	1	no	up	13.2961	3.73293	0.00423199	0.0303131	yes	up	0.576661	-0.794205	0.816033	1	no	down	7.25165	2.85831	0.0471961	0.180269	no	up	12.27	3.61707	0.00511637	0.0496618	yes	up
TRINITY_DN48486_c0_g1		0.577535	-0.792019	0.846098	1	no	down	1.08677	0.120053	0.976529	1	no	up	39.2012	5.29282	0.000341804	0.00396383	yes	up	1.89449	0.92181	0.821273	1	no	up	68.4959	6.09795	0.000134516	0.00205778	yes	up	35.371	5.1445	0.000620678	0.010834	yes	up
TRINITY_DN812_c0_g1	XP_028123649.1(pectin acetylesterase 5-like [Camellia sinensis])	1.11455	0.15646	0.697459	0.999906	no	up	0.664987	-0.588602	0.0800968	0.417551	no	down	0.362465	-1.46409	2.84e-05	0.000493416	yes	down	0.601242	-0.733981	0.0348913	0.331639	no	down	0.327921	-1.60858	1.2e-05	0.000270853	yes	down	0.534203	-0.90454	0.000389931	0.007724	no	down
TRINITY_DN7435_c0_g1	PSR95139.1(GTP cyclohydrolase-2 like [Actinidia chinensis var. chinensis])	1.49786	0.582903	0.500741	0.999906	no	up	2.63522	1.39793	0.0380144	0.27027	no	up	3.64993	1.86787	0.00144728	0.0130678	yes	up	1.76785	0.821993	0.355673	0.933714	no	up	2.46994	1.30448	0.121228	0.333236	no	up	1.36366	0.447485	0.487143	0.804377	no	up
TRINITY_DN6240_c0_g1	XP_028074123.1(alpha-L-arabinofuranosidase 1-like isoform X1 [Camellia sinensis])	1.2894	0.366701	0.517447	0.999906	no	up	1.38207	0.466828	0.241695	0.732785	no	up	2.16138	1.11195	0.00562921	0.0376866	yes	up	1.07694	0.106944	0.835889	0.999874	no	up	1.69395	0.760393	0.142766	0.369041	no	up	1.53387	0.617172	0.0313026	0.167232	no	up
TRINITY_DN33283_c0_g1		1	0	1	1	no	no change	2.11671	1.08183	0.790915	1	no	up	94.7383	6.56588	9.3e-05	0.00133854	yes	up	1.89449	0.92181	0.821273	1	no	up	84.9769	6.409	0.000184894	0.00266721	yes	up	43.7191	5.45019	0.000664121	0.0113538	yes	up
TRINITY_DN13910_c0_g1	KAF3960866.1(hypothetical protein CMV_014448 [Castanea mollissima])	0.570155	-0.810573	0.00212276	0.0660334	no	down	0.214285	-2.2224	2.29e-09	3.77e-07	yes	down	0.188041	-2.41088	4.93e-11	4.05e-09	yes	down	0.378243	-1.40262	0.000550063	0.0191619	yes	down	0.332914	-1.58678	0.000103651	0.00165585	yes	down	0.860522	-0.216715	0.657298	0.894129	no	down
TRINITY_DN2766_c0_g1		0.587281	-0.767877	0.377816	0.997653	no	down	0.356575	-1.48772	0.0655356	0.372652	no	down	0.175887	-2.50728	0.000886768	0.00872723	yes	down	0.608415	-0.716873	0.411543	0.965343	no	down	0.302857	-1.72329	0.0355682	0.148648	no	down	0.48493	-1.04415	0.167908	0.472635	no	down
TRINITY_DN7083_c0_g1	PSR94790.1(LRR receptor-like serine/threonine-protein kinase [Actinidia chinensis var. chinensis])	1.49753	0.582586	0.507207	0.999906	no	up	0.0840367	-3.57284	5.09e-08	5.58e-06	yes	down	0.1807	-2.46833	2.81e-05	0.000488149	yes	down	0.0564137	-4.14781	3.93e-07	4.87e-05	yes	down	0.122188	-3.03283	8.04e-05	0.00133463	yes	down	2.10665	1.07495	0.0213926	0.130158	no	up
TRINITY_DN9587_c0_g1	XP_028116509.1(L-type lectin-domain containing receptor kinase V.9-like [Camellia sinensis])	1.50372	0.58854	0.540676	0.999906	no	up	1.076	0.105674	0.903675	0.995405	no	up	4.81428	2.26732	0.00303033	0.0234222	yes	up	0.720229	-0.473473	0.570808	0.997291	no	down	3.25714	1.7036	0.0203242	0.100995	no	up	4.40478	2.13907	0.000323178	0.00665152	yes	up
TRINITY_DN5714_c0_g2		0.824727	-0.278011	0.858633	0.999906	no	down	0.663995	-0.590755	0.622858	0.964266	no	down	0.05144	-4.28097	0.00550549	0.0370233	yes	down	0.810429	-0.303242	0.822518	0.999874	no	down	0.0628949	-3.99091	0.0249731	0.116949	no	down	0.0752776	-3.73164	0.00485452	0.0479265	yes	down
TRINITY_DN121017_c0_g1	XP_023917569.1(UNC93-like protein C922.05c [Quercus suber])	42.2493	5.40085	0.0112894	1	no	up	2.11671	1.08183	0.790915	1	no	up	45.7263	5.51495	0.00207145	0.0174488	yes	up	0.0503829	-4.31092	0.0257484	0.280273	no	down	1.089	0.123003	0.912966	0.969114	no	up	21.1481	4.40246	0.0091453	0.0739219	no	up
TRINITY_DN1202_c1_g4	XP_028126037.1(cysteine-rich receptor-like protein kinase 25 [Camellia sinensis])	1.12681	0.172241	0.811248	0.999906	no	up	0.938377	-0.0917605	0.878966	0.992775	no	down	2.23045	1.15733	0.0590478	0.206221	no	up	0.837834	-0.255264	0.629311	0.999874	no	down	2.00266	1.00192	0.0575224	0.205456	no	up	2.32949	1.22002	3.6e-05	0.00121467	yes	up
TRINITY_DN1202_c1_g2	XP_028107459.1(cysteine-rich receptor-like protein kinase 25 [Camellia sinensis])	1.58187	0.661629	0.31821	0.966714	no	up	3.58944	1.84376	0.00126852	0.0246763	yes	up	1.78246	0.833872	0.0635202	0.216824	no	up	2.29301	1.19724	0.0822874	0.522821	no	up	1.13588	0.18381	0.763334	0.908348	no	up	0.48567	-1.04195	0.0346099	0.178646	no	down
TRINITY_DN15217_c0_g1	XP_023871014.1(cyclic AMP-dependent transcription factor ATF-5-like [Quercus suber])	7.01809	2.81108	0.317953	1	no	up	8.94079	3.1604	0.137311	1	no	up	33.4523	5.06403	0.000811545	0.00810742	yes	up	1.27551	0.35107	0.840361	1	no	up	4.76175	2.25149	0.0761181	0.248072	no	up	3.64088	1.86429	0.0632533	0.260774	no	up
TRINITY_DN7662_c0_g1	XP_028102846.1(probable leucine-rich repeat receptor-like serine/threonine-protein kinase At3g14840 isoform X1 [Camellia sinensis])	2.06263	1.04448	0.0772579	0.567809	no	up	0.814574	-0.295883	0.523148	0.934125	no	down	0.383075	-1.3843	0.0107385	0.0617196	no	down	0.396995	-1.33281	0.0215188	0.252176	no	down	0.187911	-2.41188	0.000145213	0.00219081	yes	down	0.461065	-1.11696	0.0259766	0.147867	no	down
TRINITY_DN188185_c0_g1	XP_023923916.1(vinorine synthase-like [Quercus suber])	11.7385	3.55318	0.00435956	0.104373	no	up	29.9466	4.90432	2.92e-06	0.000178856	yes	up	6.83736	2.77344	0.00396748	0.0288752	yes	up	2.57819	1.36636	0.332842	0.916499	no	up	0.585527	-0.772192	0.571319	0.803645	no	down	0.223351	-2.16262	0.0661525	0.267806	no	down
TRINITY_DN15561_c0_g2		1.56646	0.647511	0.767888	1	no	up	5.45451	2.44745	0.0651214	1	no	up	9.08135	3.18291	0.00511917	0.0350805	yes	up	3.43081	1.77855	0.202354	0.782315	no	up	5.64213	2.49624	0.0436207	0.170894	no	up	1.61261	0.689394	0.369371	0.713431	no	up
TRINITY_DN15561_c0_g1	XP_028080635.1(uncharacterized protein LOC114282192 isoform X1 [Camellia sinensis])	2.16842	1.11664	0.0128996	0.21566	no	up	7.6956	2.94403	9.49e-11	2.23e-08	yes	up	17.4426	4.12455	2.76e-22	1.7e-19	yes	up	3.57131	1.83645	2.81e-06	0.000270295	yes	up	8.12125	3.0217	4.71e-18	1.77e-15	yes	up	2.22203	1.15188	0.00202162	0.0259424	yes	up
TRINITY_DN14346_c0_g1	PSS14415.1(Condensin complex subunit like [Actinidia chinensis var. chinensis])	2.04538	1.03237	0.138666	0.729211	no	up	1.24029	0.310673	0.700727	0.975014	no	up	0.512442	-0.96454	0.109509	0.309929	no	down	0.61171	-0.70908	0.407621	0.96384	no	down	0.252818	-1.98383	0.00410313	0.0314161	yes	down	0.404576	-1.30552	0.108881	0.363932	no	down
TRINITY_DN7428_c0_g4		0.0365889	-4.77245	0.0136087	1	no	down	1.6105	0.687513	0.44354	0.900344	no	up	1.42802	0.514019	0.521494	0.762804	no	up	44.2604	5.46794	0.00271104	0.062033	no	up	39.2962	5.29632	0.00356149	0.0281826	yes	up	0.872033	-0.197545	0.818213	0.952012	no	down
TRINITY_DN22076_c0_g2	PSR92725.1(Random slug protein [Actinidia chinensis var. chinensis])	2.88378	1.52796	0.0116107	0.201107	no	up	2.20259	1.1392	0.311651	0.806098	no	up	0.0308192	-5.02003	8.31e-05	0.00121652	yes	down	0.769272	-0.378434	0.73516	0.999874	no	down	0.0107745	-6.53624	1.29e-07	5.42e-06	yes	down	0.0135586	-6.20465	0.000164049	0.00396071	yes	down
TRINITY_DN19930_c0_g1	XP_023908587.1(opsin-1-like [Quercus suber])	2.75556	1.46235	0.611677	1	no	up	13.7619	3.78261	0.104459	1	no	up	38.7736	5.277	0.00162685	0.0143401	yes	up	5.00581	2.3236	0.252927	0.846227	no	up	14.0546	3.81297	0.00870869	0.0553158	no	up	2.76468	1.46711	0.338333	0.682583	no	up
TRINITY_DN194718_c0_g1	PSS07402.1(Flavonol synthase/flavanone 3-hydroxylase [Actinidia chinensis var. chinensis])	0.239887	-2.05957	0.0778769	0.571143	no	down	0.197237	-2.342	0.0039237	0.0578321	no	down	0.00849233	-6.87962	5.67e-06	0.000125407	yes	down	0.82509	-0.277377	0.842766	0.999874	no	down	0.0353507	-4.82212	0.0568408	0.203955	no	down	0.0420839	-4.57059	0.0326133	1	no	down
TRINITY_DN17660_c0_g3	XP_023909734.1(cyanate hydratase-like [Quercus suber])	0.122795	-3.02568	0.444762	1	no	down	0.415908	-1.26566	0.726707	1	no	down	4.98159	2.31661	0.15502	0.383959	no	up	3.39769	1.76456	0.662483	1	no	up	40.6739	5.34603	0.00378887	0.0296199	yes	up	11.4578	3.51826	0.0294645	0.16107	no	up
TRINITY_DN8453_c0_g1	KAA8524966.1(hypothetical protein F0562_011396 [Nyssa sinensis])	0.985189	-0.0215269	0.959802	0.999906	no	down	0.548653	-0.866035	0.0108444	0.117292	no	down	0.379117	-1.39928	0.000150864	0.00200736	yes	down	0.560158	-0.836095	0.0267938	0.285963	no	down	0.388596	-1.36366	0.000696235	0.00790278	yes	down	0.676737	-0.563333	0.0453116	0.211785	no	down
TRINITY_DN34843_c0_g3	XP_023907718.1(calnexin homolog [Quercus suber])	11.7068	3.54927	0.0337942	0.375787	no	up	0.292543	-1.77328	0.564411	1	no	down	1.70508	0.76984	0.687208	0.865709	no	up	0.0248626	-5.32988	0.000215165	0.00909272	yes	down	0.147366	-2.76252	0.0101721	0.0617989	no	down	5.78877	2.53326	0.139856	0.423484	no	up
TRINITY_DN74605_c0_g1	AEW24434.1(dehydrin 1 [Camellia sinensis])	0.967386	-0.0478369	0.964776	0.999906	no	down	0.320228	-1.64283	0.0191774	0.173543	no	down	1.22999	0.298644	0.715689	0.881993	no	up	0.3318	-1.59161	0.0836771	0.527156	no	down	1.28714	0.36417	0.715297	0.885818	no	up	3.77698	1.91723	0.000207801	0.00474601	yes	up
TRINITY_DN44486_c2_g1	XP_028104198.1(uncharacterized protein LOC114303275 [Camellia sinensis])	1.79859	0.846867	0.535543	1	no	up	11.3776	3.50812	0.000408112	0.0103739	yes	up	3.46208	1.79164	0.133591	0.350104	no	up	6.47494	2.69487	0.0024845	0.0583653	no	up	1.96164	0.972062	0.370105	0.644937	no	up	0.297346	-1.74979	0.0265481	0.150068	no	down
TRINITY_DN12721_c0_g2	XP_016705456.1(PREDICTED: ADP-ribosylation factor 2-B isoform X1 [Gossypium hirsutum])	1.37738	0.46193	0.268812	0.924554	no	up	0.683508	-0.54897	0.20055	0.674702	no	down	0.662033	-0.595025	0.14361	0.36629	no	down	0.500217	-0.999375	0.00392813	0.0802246	no	down	0.484584	-1.04518	0.000447305	0.00552725	yes	down	0.948022	-0.077007	0.807228	0.948764	no	down
TRINITY_DN7381_c1_g1	OMO99675.1(hypothetical protein COLO4_13153 [Corchorus olitorius])	1.37133	0.455574	0.206919	0.856211	no	up	1.81402	0.85919	0.00222891	0.0373498	no	up	2.02164	1.01553	0.00417726	0.0300432	yes	up	1.33038	0.411838	0.248183	0.842326	no	up	1.48763	0.573014	0.160733	0.397151	no	up	1.09201	0.126983	0.698376	0.911694	no	up
TRINITY_DN148469_c0_g4	XP_023877609.1(uncharacterized protein LOC111990054 [Quercus suber])	1	0	1	1	no	no change	2.11671	1.08183	0.790915	1	no	up	169.921	7.40872	2.79e-05	0.000484887	yes	up	1.89449	0.92181	0.821273	1	no	up	152.423	7.25194	4.7e-05	0.000864395	yes	up	78.2967	6.29088	0.000160906	0.00390184	yes	up
TRINITY_DN148469_c0_g1	XP_023877609.1(uncharacterized protein LOC111990054 [Quercus suber])	8.80344	3.13807	0.429058	1	no	up	3.79888	1.92557	0.63384	1	no	up	246.496	7.94542	1.19e-07	4.35e-06	yes	up	0.436968	-1.1944	0.68379	1	no	down	29.4654	4.88095	2.6e-05	0.000521675	yes	up	61.9634	5.95334	1.04e-05	0.000443551	yes	up
TRINITY_DN148469_c0_g3	XP_023877609.1(uncharacterized protein LOC111990054 [Quercus suber])	1	0	1	1	no	no change	2.11671	1.08183	0.790915	1	no	up	322.488	8.3331	1.44e-09	8.62e-08	yes	up	1.89449	0.92181	0.821273	1	no	up	288.938	8.17462	4.2e-09	2.65e-07	yes	up	149.348	7.22254	9.4e-08	8.9e-06	yes	up
TRINITY_DN73717_c0_g1	OVA18812.1(UDP-glucuronosyl/UDP-glucosyltransferase [Macleaya cordata])	1	0	1	1	no	no change	2.11671	1.08183	0.790915	1	no	up	63.1674	5.98111	0.00243471	0.019761	yes	up	1.89449	0.92181	0.821273	1	no	up	56.844	5.82894	0.003774	0.0295421	yes	up	29.3998	4.87773	0.00775692	0.0664733	no	up
TRINITY_DN87985_c0_g1	PSS01414.1(Protein RNA-directed DNA methylation like [Actinidia chinensis var. chinensis])	0.269541	-1.89142	6.64e-05	0.00578054	yes	down	0.500388	-0.99888	0.0578264	0.34569	no	down	0.35407	-1.49789	0.000762413	0.00767887	yes	down	1.868	0.901496	0.0648571	0.461843	no	up	1.32535	0.406371	0.277927	0.548865	no	up	0.69652	-0.521764	0.23439	0.56538	no	down
TRINITY_DN22019_c0_g1	PSS31591.1(hypothetical protein CEY00_Acc04866 [Actinidia chinensis var. chinensis])	1.60714	0.684493	0.12756	0.705767	no	up	0.926408	-0.11028	0.868202	0.992775	no	down	0.361087	-1.46958	0.00300193	0.0232435	yes	down	0.581072	-0.783212	0.207082	0.789663	no	down	0.226557	-2.14206	1.78e-08	9.35e-07	yes	down	0.381427	-1.39052	0.0300948	0.163028	no	down
TRINITY_DN46873_c0_g3		0.153506	-2.70363	0.496126	1	no	down	0.148594	-2.75055	0.488694	1	no	down	9.77678	3.28936	0.0662502	0.222918	no	up	1	0	1	1	no	no change	64.1091	6.00246	0.00313454	0.0256149	yes	up	64.3104	6.00698	0.00237192	0.0291348	yes	up
TRINITY_DN18749_c0_g1		2.19092	1.13153	0.781546	1	no	up	2.11671	1.08183	0.790915	1	no	up	35.8401	5.1635	0.00619382	0.0406143	yes	up	0.97268	-0.0399629	0.992186	1	no	down	16.478	4.04247	0.0227252	0.109196	no	up	16.597	4.05285	0.0212772	0.129698	no	up
TRINITY_DN21738_c0_g1		0.335436	-1.57589	0.270773	0.926099	no	down	0.640035	-0.643777	0.607421	0.959871	no	down	2.08962	1.06324	0.357148	0.625931	no	up	1.9082	0.932215	0.369987	0.944237	no	up	6.20484	2.6334	0.00146402	0.0142715	yes	up	3.18917	1.67318	0.00811326	0.0683011	no	up
TRINITY_DN55559_c0_g1	KAB8360829.1(hypothetical protein FH972_024563 [Carpinus fangiana])	0.577535	-0.792019	0.846098	1	no	down	2.92076	1.54634	0.698916	1	no	up	21.9193	4.45413	0.0101548	0.0590989	no	up	5.08783	2.34705	0.557167	1	no	up	38.2764	5.25838	0.00718439	0.0480932	yes	up	7.24739	2.85746	0.0874623	0.318147	no	up
TRINITY_DN5652_c0_g2	PSS01105.1(HSP-interacting protein [Actinidia chinensis var. chinensis])	1.26923	0.343948	0.565268	0.999906	no	up	0.879875	-0.18463	0.613477	0.961915	no	down	1.88098	0.911488	0.0107867	0.061931	no	up	0.696698	-0.521394	0.355164	0.933377	no	down	1.49963	0.58461	0.299103	0.572347	no	up	2.09804	1.06904	2.08e-05	0.000779014	yes	up
TRINITY_DN27136_c0_g1	XP_023888884.1(acetate permease A-like [Quercus suber])	0.709945	-0.49422	0.900599	1	no	down	1.03763	0.0532895	0.988621	1	no	up	19.7204	4.30162	0.0014022	0.012726	yes	up	1.47192	0.557701	0.888036	1	no	up	27.0775	4.75902	0.000914985	0.00986606	yes	up	18.1491	4.18182	0.00180524	0.0238074	yes	up
TRINITY_DN13293_c0_g1	XP_028056214.1(LOB domain-containing protein 39-like [Camellia sinensis])	2.87849	1.52531	0.223726	0.879941	no	up	1.62188	0.697665	0.606908	0.959721	no	up	0.110595	-3.17664	0.00905269	0.0541114	no	down	0.571328	-0.807609	0.55452	0.997291	no	down	0.0384743	-4.69996	7.25e-05	0.0012314	yes	down	0.0666693	-3.90683	0.00301771	0.0345751	yes	down
TRINITY_DN80554_c0_g1		1	0	1	1	no	no change	5.79887	2.53577	0.525728	1	no	up	75.6695	6.24164	0.000121766	0.00167858	yes	up	5.18188	2.37348	0.552574	1	no	up	67.95	6.0864	0.000275263	0.00370559	yes	up	12.6914	3.66577	0.00409674	0.0427303	yes	up
TRINITY_DN28732_c0_g1	XP_028109472.1(scarecrow-like protein 14 [Camellia sinensis])	1.95555	0.967576	0.390078	0.999906	no	up	3.43127	1.77874	0.0703562	0.38835	no	up	9.90627	3.30834	1.49e-05	0.000285865	yes	up	1.77419	0.827159	0.340569	0.92153	no	up	5.21208	2.38186	0.000487622	0.00592096	yes	up	2.86631	1.51919	0.00975907	0.0772535	no	up
TRINITY_DN109377_c0_g2	THG06593.1(hypothetical protein TEA_013285 [Camellia sinensis var. sinensis])	3.64871	1.86739	0.0292425	0.348136	no	up	0.535935	-0.899869	0.0958869	0.46387	no	down	0.77715	-0.363736	0.512932	0.756431	no	down	0.147399	-2.7622	0.00150664	0.0409575	yes	down	0.215787	-2.21232	0.0124208	0.0713514	no	down	1.42499	0.510948	0.385539	0.727656	no	up
TRINITY_DN13976_c0_g1	PSR94918.1(Serine/threonine-protein kinase [Actinidia chinensis var. chinensis])	0.0683483	-3.87095	0.00591801	0.128682	no	down	0.0318933	-4.9706	0.00012424	0.00404122	yes	down	0.0357554	-4.8057	0.000190787	0.00243694	yes	down	0.472019	-1.08308	0.507761	1	no	down	0.528738	-0.919375	0.561687	0.797139	no	down	1.10075	0.138487	0.925661	1	no	up
TRINITY_DN11880_c0_g1	PSS19594.1(Aspartyl protease [Actinidia chinensis var. chinensis])	0.0178454	-5.8083	1.29e-11	2.13e-08	yes	down	0.00817091	-6.93529	1.8e-12	6.74e-10	yes	down	0.00136345	-9.51853	1.44e-27	1.62e-24	yes	down	0.46323	-1.1102	0.237347	0.830795	no	down	0.0771994	-3.69527	1.15e-06	3.7e-05	yes	down	0.163871	-2.60937	0.00835749	0.0695759	no	down
TRINITY_DN20085_c1_g3	KAA8530317.1(hypothetical protein F0562_005026 [Nyssa sinensis])	1.27302	0.348259	0.345903	0.986776	no	up	1.15799	0.211621	0.435126	0.89613	no	up	2.15609	1.10842	0.00237899	0.0194209	yes	up	0.915105	-0.127991	0.728043	0.999874	no	down	1.70918	0.773304	0.0712274	0.237347	no	up	1.82637	0.868979	0.0119482	0.0882795	no	up
TRINITY_DN9229_c0_g2	GAU36844.1(hypothetical protein TSUD_213680 [Trifolium subterraneum])	0.771274	-0.374685	0.577906	0.999906	no	down	0.854344	-0.227111	0.609834	0.960791	no	down	0.236322	-2.08117	0.000185082	0.00237887	yes	down	1.1174	0.16015	0.813787	0.999874	no	up	0.309186	-1.69345	0.0356162	0.148807	no	down	0.271206	-1.88254	0.00121514	0.0178373	yes	down
TRINITY_DN16811_c0_g1	PSS04797.1(Auxin-repressed protein [Actinidia chinensis var. chinensis])	0.645091	-0.632426	0.536022	0.999906	no	down	0.205229	-2.28469	0.000754105	0.0167219	yes	down	0.805176	-0.312623	0.61559	0.823654	no	down	0.318761	-1.64945	0.089723	0.545906	no	down	1.26404	0.338042	0.721402	0.888825	no	up	3.86536	1.9506	0.000175554	0.00417478	yes	up
TRINITY_DN2530_c1_g1	KAA8523545.1(hypothetical protein F0562_009968 [Nyssa sinensis])	1.68926	0.756389	0.0922356	0.616064	no	up	2.51286	1.32933	5.5e-05	0.00206332	yes	up	2.67581	1.41998	0.001513	0.0135109	yes	up	1.49556	0.580683	0.145488	0.681276	no	up	1.5979	0.676176	0.16754	0.40688	no	up	1.04551	0.0642132	0.86685	0.9669	no	up
TRINITY_DN167162_c0_g1	KAB8737491.1(hypothetical protein FH972_026450 [Carpinus fangiana])	0.153506	-2.70363	0.496126	1	no	down	2.39762	1.2616	0.530128	1	no	up	18.4627	4.20654	0.00224763	0.0185806	yes	up	15.6544	3.9685	0.107364	1	no	up	120.774	6.91616	1.44e-05	0.000316804	yes	up	7.49415	2.90576	0.00277529	0.0324692	yes	up
TRINITY_DN171027_c0_g1	XP_023890503.1(uncharacterized protein LOC112002584 [Quercus suber])	0.102324	-3.28879	0.405148	1	no	down	0.895136	-0.159821	0.941069	1	no	down	17.7127	4.14671	0.00157519	0.0139607	yes	up	8.77683	3.1337	0.274409	1	no	up	174.142	7.44412	4.5e-07	1.62e-05	yes	up	19.3693	4.2757	7.27e-06	0.000334963	yes	up
TRINITY_DN47568_c0_g3	XP_023911445.1(cytochrome b-c1 complex subunit 2, mitochondrial-like [Quercus suber])	1.03537	0.0501526	0.989775	1	no	up	2.85243	1.51219	0.458346	1	no	up	14.3974	3.84774	0.00475126	0.033097	yes	up	2.71516	1.44104	0.485817	1	no	up	13.4363	3.74807	0.00726206	0.0484945	yes	up	4.91955	2.29853	0.0152724	0.103672	no	up
TRINITY_DN25288_c1_g2	XP_023914650.1(fumarate reductase-like [Quercus suber])	6.16478	2.62405	0.188356	1	no	up	8.3269	3.05778	0.22139	1	no	up	17.9764	4.16803	0.00361484	0.0268514	yes	up	1.36004	0.443651	0.797166	0.999874	no	up	2.93073	1.55126	0.108077	0.310063	no	up	2.08673	1.06125	0.451599	0.779671	no	up
TRINITY_DN36867_c0_g2	THF95944.1(hypothetical protein TEA_024452 [Camellia sinensis var. sinensis])	1.35827	0.441765	0.152777	0.760177	no	up	1.42782	0.513818	0.0950609	0.461229	no	up	0.530997	-0.913223	0.0166506	0.0850611	no	down	1.05847	0.0819852	0.736644	0.999874	no	up	0.394849	-1.34063	0.000100442	0.00161358	yes	down	0.364343	-1.45663	4.68e-06	0.000231852	yes	down
TRINITY_DN4125_c0_g1		0.882668	-0.180057	0.59617	0.999906	no	down	1.06278	0.0878378	0.752484	0.983753	no	up	0.48544	-1.04264	0.00019275	0.00245793	yes	down	1.21096	0.276151	0.441405	0.975169	no	up	0.555359	-0.848508	0.0206209	0.102007	no	down	0.448036	-1.15831	5.53e-05	0.00171422	yes	down
TRINITY_DN30550_c0_g4	XP_023907080.1(UV excision repair protein rhp23-like [Quercus suber])	0.307147	-1.703	0.673137	1	no	down	1.55638	0.638196	0.869671	1	no	up	21.8514	4.44965	0.00136728	0.012466	yes	up	5.08783	2.34705	0.557167	1	no	up	71.0848	6.15147	0.000112131	0.00176881	yes	up	13.3505	3.73882	0.00567008	0.0533352	no	up
TRINITY_DN3696_c0_g1	XP_028107183.1(low-temperature-induced cysteine proteinase-like [Camellia sinensis])	0.575106	-0.7981	0.0021184	0.0660265	no	down	0.322464	-1.63279	5.01e-07	3.99e-05	yes	down	0.435038	-1.20079	0.00329888	0.0250263	yes	down	0.564424	-0.825148	0.0116122	0.169788	no	down	0.763551	-0.389204	0.343663	0.618731	no	down	1.32226	0.403006	0.326022	0.669795	no	up
TRINITY_DN123751_c0_g2	XP_018817585.1(PREDICTED: uncharacterized protein LOC108988712 [Juglans regia])	5.62733	2.49245	0.0617173	1	no	up	12.0135	3.58658	0.0357476	0.260358	no	up	0.13153	-2.92654	0.460899	1	no	down	2.18305	1.12635	0.393778	0.957354	no	up	0.0242506	-5.36583	0.0046144	0.0343992	yes	down	0.0108494	-6.52623	0.00455392	0.0458414	yes	down
TRINITY_DN114585_c0_g1		0.0219367	-5.51051	0.022319	0.299419	no	down	0.113896	-3.13421	0.0890421	0.443827	no	down	2.30789	1.20657	0.376594	0.644246	no	up	5.19542	2.37724	0.551921	1	no	up	106.113	6.72945	5.13e-05	0.000929882	yes	up	19.7722	4.3054	0.000844296	0.0135934	yes	up
TRINITY_DN2406_c0_g1	XP_028075256.1(uncharacterized protein LOC114277561 isoform X1 [Camellia sinensis])	0.882021	-0.181116	0.617281	0.999906	no	down	0.507022	-0.97988	0.0215168	0.187177	no	down	0.149486	-2.74192	0.000758473	0.00765413	yes	down	0.579121	-0.788064	0.0284392	0.296683	no	down	0.170506	-2.5521	0.00118193	0.0120426	yes	down	0.288969	-1.79101	0.0201749	0.12475	no	down
TRINITY_DN12254_c0_g1	XP_023889244.1(60S ribosomal protein L33-B-like [Quercus suber])	0.856101	-0.224147	0.863569	0.999906	no	down	0.1192	-3.06854	0.0248955	0.206155	no	down	1.18101	0.240027	0.835263	0.939971	no	up	0.139796	-2.83861	0.0194073	0.23538	no	down	1.38302	0.467824	0.622617	0.834168	no	up	9.67387	3.27409	0.000719019	0.0120311	yes	up
TRINITY_DN132997_c0_g1	KAB8360938.1(hypothetical protein FH972_024670 [Carpinus fangiana])	0.0292305	-5.09638	0.193495	1	no	down	0.296083	-1.75593	0.554011	1	no	down	3.21382	1.68429	0.316475	0.584625	no	up	10.1564	3.34432	0.397509	1	no	up	110.636	6.78968	3.97e-06	0.000107028	yes	up	10.4557	3.38621	0.00878978	0.0719404	no	up
TRINITY_DN17772_c0_g1		197.59	7.62637	5e-07	0.000159342	yes	up	1837.64	10.8436	1.32e-08	1.78e-06	yes	up	3143.14	11.618	1	1	no	up	9.40012	3.23268	0.179873	0.744218	no	up	15.8872	3.98979	1	1	no	up	1.66114	0.732177	0.715888	0.918512	no	up
TRINITY_DN6062_c0_g1	XP_031388628.1(hsp70-Hsp90 organizing protein 3-like [Punica granatum])	5.08519	2.3463	0.00476893	0.110721	no	up	1.02207	0.0314972	0.95472	0.99772	no	up	0.108108	-3.20946	2.93e-17	7.54e-15	yes	down	0.203167	-2.29926	0.00866423	0.139852	no	down	0.0214075	-5.54574	2.67e-11	2.82e-09	yes	down	0.103469	-3.27273	2.18e-09	3.3e-07	yes	down
TRINITY_DN18470_c0_g2		1	0	1	1	no	no change	3.79888	1.92557	0.63384	1	no	up	52.4141	5.71188	0.0024468	0.0198382	yes	up	3.39769	1.76456	0.662483	1	no	up	46.9653	5.55352	0.00414612	0.0316567	yes	up	13.212	3.72378	0.028549	0.157831	no	up
TRINITY_DN50851_c0_g1	XP_023882895.1(aldehyde dehydrogenase [Quercus suber])	1.95388	0.96634	0.811293	1	no	up	9.78578	3.29069	0.212479	1	no	up	51.3481	5.68224	7.95e-05	0.00117322	yes	up	4.98205	2.31674	0.384874	1	no	up	25.3504	4.66394	0.000750392	0.00841824	yes	up	5.09676	2.34958	0.0556667	0.241547	no	up
TRINITY_DN6339_c0_g1	KAA8524305.1(hypothetical protein F0562_010728 [Nyssa sinensis])	10.0806	3.33351	0.0644972	0.519814	no	up	9.22234	3.20513	0.0355843	0.25974	no	up	0.024816	-5.33258	0.0144807	0.0768316	no	down	0.924601	-0.113098	0.960689	0.999874	no	down	0.00248267	-8.65389	0.00393974	0.0304767	yes	down	0.00262639	-8.5727	1.91e-06	0.000112041	yes	down
TRINITY_DN13181_c0_g2	OVA02705.1(EF-hand domain [Macleaya cordata])	21.8807	4.45158	0.000164299	0.0112423	yes	up	23.1004	4.52985	0.00272444	0.0435714	yes	up	6.4668	2.69305	0.0489035	0.181411	no	up	1.06081	0.0851635	0.950969	0.999874	no	up	0.295662	-1.75798	0.128919	0.34639	no	down	0.274887	-1.86309	0.204466	0.526758	no	down
TRINITY_DN137412_c0_g1	XP_023896379.1(probable hydroxyacylglutathione hydrolase C824.07 [Quercus suber])	0.577535	-0.792019	0.846098	1	no	down	15.1727	3.92341	0.028777	1	no	up	115.762	6.85502	1.91e-07	6.64e-06	yes	up	26.4767	4.72665	0.020051	1	no	up	202.296	7.66033	1.63e-08	8.68e-07	yes	up	7.47595	2.90226	5.24e-06	0.000254582	yes	up
TRINITY_DN87403_c0_g1	XP_023916545.1(protein FDD123-like [Quercus suber])	0.69254	-0.53003	0.893531	1	no	down	4.9429	2.30536	0.319497	1	no	up	27.2319	4.76723	0.00465441	0.0325624	yes	up	7.04489	2.81658	0.23626	1	no	up	38.404	5.26318	0.0024883	0.0215104	yes	up	5.38834	2.42984	0.0820378	0.305374	no	up
TRINITY_DN3442_c0_g1	XP_028066807.1(ruBisCO large subunit-binding protein subunit alpha [Camellia sinensis])	0.63144	-0.663282	0.00568757	0.125515	no	down	0.560242	-0.835877	0.00112189	0.0225626	no	down	0.39364	-1.34505	1.53e-05	0.000292892	yes	down	0.893411	-0.162603	0.507553	0.991161	no	down	0.629238	-0.668323	0.0323761	0.139363	no	down	0.688822	-0.537798	0.0650864	0.265541	no	down
TRINITY_DN12656_c0_g1	XP_028083832.1(probable LRR receptor-like serine/threonine-protein kinase At3g47570 [Camellia sinensis])	0.683661	-0.548646	0.516058	0.999906	no	down	0.856797	-0.222974	0.748574	0.983478	no	down	6.08285	2.60475	1.63e-06	4.29e-05	yes	up	1.25921	0.332521	0.715614	0.999874	no	up	9.03416	3.17539	4.52e-05	0.000836486	yes	up	6.99078	2.80545	5.37e-06	0.000260209	yes	up
TRINITY_DN4295_c0_g2	KAE9453115.1(hypothetical protein C3L33_14994, partial [Rhododendron williamsianum])	6.58288	2.71872	0.00160701	0.0553917	no	up	5.10149	2.35092	0.00121263	0.0238928	yes	up	5.67971	2.50582	0.00332565	0.0251739	yes	up	0.779959	-0.358529	0.569122	0.997291	no	down	0.871864	-0.197825	0.791035	0.920655	no	down	1.08586	0.118834	0.840792	0.959017	no	up
TRINITY_DN4295_c0_g1	KAE9453115.1(hypothetical protein C3L33_14994, partial [Rhododendron williamsianum])	0.948569	-0.0761748	0.891587	0.999906	no	down	2.90796	1.54001	0.0562501	0.340643	no	up	2.22524	1.15396	0.028057	0.122716	no	up	3.09419	1.62956	0.03238	0.319607	no	up	2.36835	1.24388	0.000443552	0.00548877	yes	up	0.747795	-0.419285	0.55974	0.847065	no	down
TRINITY_DN63517_c0_g1	XP_028093388.1(polygalacturonase QRT3-like [Camellia sinensis])	13.1299	3.71478	0.0406814	0.413392	no	up	5.10444	2.35175	0.206009	1	no	up	0.131699	-2.92469	0.461191	1	no	down	0.393546	-1.3454	0.430232	0.971684	no	down	0.0102608	-6.60672	0.00592018	0.0415904	yes	down	0.0255523	-5.2904	0.0445644	0.209836	no	down
TRINITY_DN67379_c1_g1	PSR97965.1(11S globulin delta chain like [Actinidia chinensis var. chinensis])	1089.67	10.0897	0.000807242	0.0346378	yes	up	3655.83	11.836	8.27e-07	6.03e-05	yes	up	1245.85	10.2829	1.42e-10	1.07e-08	yes	up	3.39475	1.76331	0.542979	0.996343	no	up	1.13869	0.187381	0.944368	0.980256	no	up	0.331626	-1.59237	0.482146	0.801015	no	down
TRINITY_DN171065_c0_g1	KAE9457547.1(hypothetical protein C3L33_10557, partial [Rhododendron williamsianum])	0.730548	-0.452949	0.660436	0.999906	no	down	0.286685	-1.80246	0.138251	0.56292	no	down	0.0254829	-5.29433	0.00181528	0.0156362	yes	down	0.395582	-1.33795	0.159425	0.707733	no	down	0.0345045	-4.85707	0.000481282	0.00585935	yes	down	0.0875639	-3.51352	0.0603127	0.253504	no	down
TRINITY_DN107584_c0_g1	XP_023926123.1(6-phosphogluconate dehydrogenase, decarboxylating 1-like [Quercus suber])	2.03349	1.02396	0.546348	1	no	up	2.61091	1.38455	0.477735	1	no	up	12.0094	3.5861	0.00137547	0.0125254	yes	up	1.28386	0.360487	0.823945	1	no	up	6.03388	2.59309	0.00893696	0.0563609	no	up	4.63994	2.2141	0.043163	0.205518	no	up
TRINITY_DN9403_c0_g2		0.867344	-0.205325	0.823604	0.999906	no	down	1.78235	0.833782	0.246792	0.738598	no	up	4.29614	2.10304	0.00535208	0.036263	yes	up	2.07354	1.05209	0.143021	0.675956	no	up	5.01618	2.32659	0.00190693	0.0175556	yes	up	2.36863	1.24405	0.0294931	0.161156	no	up
TRINITY_DN173592_c0_g1		12.0187	3.58721	0.331548	1	no	up	32.1527	5.00687	0.175932	1	no	up	185.708	7.53689	8.55e-07	2.45e-05	yes	up	2.6867	1.42583	0.576252	0.997572	no	up	15.5094	3.95507	0.000864698	0.00943445	yes	up	5.72568	2.51745	0.104983	0.355734	no	up
TRINITY_DN35851_c0_g1		0.0331338	-4.91555	0.0232419	0.306831	no	down	0.00610025	-7.35692	0.0598619	0.353176	no	down	0.00572792	-7.44777	0.00225437	0.0186238	yes	down	0.188033	-2.41094	0.546617	1	no	down	0.175372	-2.51151	0.52994	1	no	down	1	0	1	1	no	no change
TRINITY_DN25220_c0_g1	XP_028064176.1(root phototropism protein 3-like isoform X2 [Camellia sinensis])	1.18635	0.24653	0.725968	0.999906	no	up	0.297555	-1.74877	0.0961866	0.464764	no	down	0.0881012	-3.50469	2.55e-05	0.000450732	yes	down	0.253569	-1.97955	0.0948289	0.560591	no	down	0.075153	-3.73403	0.000257313	0.00350724	yes	down	0.290787	-1.78197	0.253328	0.589618	no	down
TRINITY_DN8442_c0_g1		121.214	6.92141	7.56e-05	0.00627259	yes	up	105.797	6.72516	7.52e-05	0.00270439	yes	up	26.1574	4.70915	0.00147469	0.0132459	yes	up	0.882045	-0.181076	0.906404	0.999874	no	down	0.213359	-2.22865	0.0904999	0.277071	no	down	0.237271	-2.07539	0.107163	0.360498	no	down
TRINITY_DN20747_c0_g1	XP_028123501.1(BAG family molecular chaperone regulator 4-like [Camellia sinensis])	0.57173	-0.806595	0.00358947	0.0914257	no	down	0.457611	-1.12781	2.34e-05	0.00101487	yes	down	0.246993	-2.01746	0.000583707	0.00616114	yes	down	0.805936	-0.311262	0.28806	0.881738	no	down	0.435122	-1.20051	0.0459478	0.177084	no	down	0.529753	-0.916609	0.109162	0.364608	no	down
TRINITY_DN15530_c1_g1	XP_023883010.1(zinc finger protein zpr1-like [Quercus suber])	13.442	3.74868	0.278492	1	no	up	5.68876	2.50812	0.530429	1	no	up	64.6049	6.01357	0.000659561	0.00682034	yes	up	0.427405	-1.22633	0.63756	1	no	down	4.75968	2.25087	0.0769369	0.249821	no	up	10.8982	3.44601	0.0267747	0.150902	no	up
TRINITY_DN27155_c0_g1		0.307147	-1.703	0.673137	1	no	down	1.06944	0.0968544	0.975997	1	no	up	15.7586	3.97806	0.00982079	0.0576286	no	up	3.50062	1.80761	0.654461	1	no	up	51.3088	5.68113	0.0013342	0.0132599	yes	up	14.2403	3.8319	0.00827918	0.0690992	no	up
TRINITY_DN34064_c0_g1	XP_023875099.1(ATP-dependent RNA helicase DED1-like [Quercus suber])	1.48356	0.569065	0.684208	0.999906	no	up	0.457158	-1.12923	0.483459	1	no	down	4.33404	2.11571	0.0119853	0.0668277	no	up	0.309886	-1.69019	0.319988	0.906795	no	down	2.9444	1.55797	0.142426	0.368451	no	up	9.25666	3.21049	0.00271942	0.0320526	yes	up
TRINITY_DN73418_c0_g1	RVW46549.1(putative RING-H2 finger protein ATL49 [Vitis vinifera])	0.514189	-0.959629	0.00142148	0.0511215	no	down	0.650451	-0.620488	0.337836	0.829033	no	down	0.450736	-1.14965	0.00680671	0.0435934	yes	down	1.27256	0.347732	0.605351	0.999874	no	up	0.885309	-0.175747	0.701752	0.879427	no	down	0.682386	-0.55134	0.425744	0.760992	no	down
TRINITY_DN62831_c0_g5	PSR96651.1(Microtubule-associated protein RP/EB family member 1B like [Actinidia chinensis var. chinensis])	1.56803	0.648951	0.231334	0.889174	no	up	1.34709	0.429851	0.472496	0.912134	no	up	0.736443	-0.441354	0.435503	0.696849	no	down	0.866649	-0.20648	0.664468	0.999874	no	down	0.472842	-1.08057	0.00602116	0.0421621	yes	down	0.534549	-0.903605	0.0629231	0.259726	no	down
TRINITY_DN166702_c0_g1	XP_023870921.1(protein bli-3-like [Quercus suber])	1	0	1	1	no	no change	5.90937	2.563	0.521119	1	no	up	200.585	7.64807	7.22e-07	2.11e-05	yes	up	5.27625	2.39951	0.548066	1	no	up	180.232	7.49371	1.62e-06	4.97e-05	yes	up	33.3399	5.05918	3.01e-05	0.00104823	yes	up
TRINITY_DN4922_c0_g1	XP_028081669.1(BEL1-like homeodomain protein 7 [Camellia sinensis])	0.660194	-0.599037	0.0606595	0.503263	no	down	0.769169	-0.378628	0.303342	0.798838	no	down	1.30986	0.389413	0.182363	0.423954	no	up	1.17247	0.229553	0.556244	0.997291	no	up	2.00208	1.0015	0.0022792	0.0200774	yes	up	1.67284	0.742303	0.0330862	0.173219	no	up
TRINITY_DN12339_c0_g1	XP_028067157.1(probable receptor-like protein kinase At5g61350 [Camellia sinensis])	1.03027	0.0430159	0.944415	0.999906	no	up	2.07996	1.05655	0.0725467	0.395719	no	up	5.1359	2.36062	2.83e-06	6.92e-05	yes	up	2.02718	1.01947	0.0941817	0.55835	no	up	5.04756	2.33559	6.51e-06	0.000162656	yes	up	2.42994	1.28092	0.0068677	0.0610248	no	up
TRINITY_DN98375_c0_g3	AGH32908.1(squalene epoxidase [Camellia oleifera])	5.52959	2.46717	0.00209568	0.0655467	no	up	12.9515	3.69505	1.54e-05	0.000713804	yes	up	4.04903	2.01758	0.0574094	0.202266	no	up	2.36421	1.24136	0.213585	0.799041	no	up	0.735738	-0.442736	0.700792	0.879011	no	down	0.305905	-1.70884	0.134041	0.413148	no	down
TRINITY_DN150513_c0_g1	XP_023888884.1(acetate permease A-like [Quercus suber])	0.216178	-2.20971	0.118732	0.68332	no	down	0.0856315	-3.54571	0.00250161	0.0407187	yes	down	1.52836	0.611984	0.52233	0.763441	no	up	0.391154	-1.35419	0.520857	1	no	down	7.14845	2.83763	0.0459356	0.17706	no	up	17.5115	4.13023	0.000625153	0.0108881	yes	up
TRINITY_DN121368_c0_g1		52.9386	5.72625	0.00269423	0.0773647	no	up	1	0	1	1	no	no change	1	0	1	1	no	no change	0.0206664	-5.59657	0.00330949	0.0714778	no	down	0.0194238	-5.68603	0.00351192	0.0278819	yes	down	1	0	1	1	no	no change
TRINITY_DN29323_c0_g2	XP_023896200.1(glutamine synthetase-like [Quercus suber])	0.136944	-2.86834	0.285527	1	no	down	0.239268	-2.0633	0.421998	1	no	down	4.05169	2.01853	0.100151	0.292866	no	up	1.74446	0.802783	0.842592	1	no	up	29.9005	4.9021	0.0021762	0.019423	yes	up	16.3965	4.03532	0.00742959	0.0645053	no	up
TRINITY_DN11627_c0_g1	XP_023915220.1(MFS glucose transporter mfs1-like [Quercus suber])	4.85521	2.27953	0.558485	1	no	up	13.8645	3.79332	0.0537523	1	no	up	252.059	7.97762	8.55e-10	5.43e-08	yes	up	2.83621	1.50396	0.436024	1	no	up	50.2874	5.65212	3.33e-08	1.67e-06	yes	up	17.6735	4.14352	1.54e-08	1.86e-06	yes	up
TRINITY_DN8550_c0_g1		0.0989873	-3.33661	0.0998755	1	no	down	7.95573	2.99199	0.00154919	0.0285337	yes	up	41.6825	5.38137	1.18e-15	2.29e-13	yes	up	81.8716	6.35529	2.44e-05	0.00162691	yes	up	436.537	8.76996	1.25e-11	1.41e-09	yes	up	5.23126	2.38716	0.000130512	0.00330518	yes	up
TRINITY_DN41420_c0_g1		0.733855	-0.446434	0.554956	0.999906	no	down	2.01102	1.00793	0.0865171	0.435825	no	up	2.98703	1.57871	0.00800723	0.0493373	yes	up	2.76345	1.46647	0.0347102	0.330914	no	up	4.10757	2.03828	0.00389688	0.0302212	yes	up	1.45947	0.545446	0.329652	0.673423	no	up
TRINITY_DN34316_c0_g2	ADC45382.1(phosphate-repressible phosphate permease [Cleistogenes songorica])	0.0282597	-5.14511	0.00149029	0.0526323	no	down	0.0505169	-4.30709	0.092631	0.454665	no	down	0.0333446	-4.90641	0.00221157	0.018349	yes	down	1.80116	0.848929	0.613694	1	no	up	1.18323	0.242731	0.861295	0.949641	no	up	0.643926	-0.635033	0.699241	0.912088	no	down
TRINITY_DN22033_c1_g1	XP_023878992.1(heat shock protein 90 [Quercus suber])	94.8769	6.56798	0.0026259	0.076304	no	up	25.2069	4.65575	0.0298523	1	no	up	44.9733	5.491	0.00172364	0.0150085	yes	up	0.267359	-1.90315	0.180916	0.746024	no	down	0.47673	-1.06875	0.425362	0.694689	no	down	1.7361	0.795852	0.425803	0.761033	no	up
TRINITY_DN6002_c0_g1	XP_026443154.1(uncharacterized protein LOC113343035 [Papaver somniferum])	0.393343	-1.34614	0.630565	0.999906	no	down	1.28063	0.356856	0.86349	0.992775	no	up	0.0769225	-3.70045	0.0150231	0.0789746	no	down	3.27488	1.71144	0.235226	0.82868	no	up	0.19655	-2.34703	0.104927	0.303995	no	down	0.0583621	-4.09882	5.42e-05	0.00168412	yes	down
TRINITY_DN7000_c1_g1	THG00163.1(hypothetical protein TEA_003356 [Camellia sinensis var. sinensis])	1.16604	0.221622	0.745036	0.999906	no	up	1.5943	0.672925	0.332522	0.825012	no	up	3.62216	1.85685	0.00304945	0.0235434	yes	up	1.37939	0.464033	0.496315	0.988742	no	up	3.13628	1.64905	0.00823067	0.0530396	no	up	2.22258	1.15224	0.065717	0.267039	no	up
TRINITY_DN179831_c0_g1	XP_028087468.1(protein PHYTOCHROME KINASE SUBSTRATE 1-like [Camellia sinensis])	0.914823	-0.128436	0.861553	0.999906	no	down	0.283285	-1.81967	0.0377315	0.26917	no	down	0.00501796	-7.63868	8.38e-07	2.41e-05	yes	down	0.310894	-1.68551	0.0258762	0.280626	no	down	0.00553953	-7.49602	1.4e-07	5.81e-06	yes	down	0.0174407	-5.8414	0.00123681	0.0180832	yes	down
TRINITY_DN6687_c0_g1	XP_028117162.1(protein NUCLEAR FUSION DEFECTIVE 4-like isoform X1 [Camellia sinensis])	0.395714	-1.33747	0.0681087	0.533415	no	down	3.92933	1.97428	0.0100399	0.111284	no	up	1.71285	0.776397	0.168458	0.404202	no	up	9.97485	3.31829	0.000168539	0.00752742	yes	up	4.36431	2.12575	0.00384963	0.0299577	yes	up	0.429203	-1.22027	0.105169	0.356023	no	down
TRINITY_DN29759_c0_g1	XP_028063412.1(VAN3-binding protein [Camellia sinensis])	3.48041	1.79926	0.0200233	0.280732	no	up	0.308111	-1.69848	0.198042	1	no	down	0.518807	-0.94673	0.432527	0.694634	no	down	0.0895701	-3.48084	0.000932108	0.0286186	yes	down	0.150032	-2.73666	0.00468475	0.0347945	yes	down	1.65401	0.725967	0.647753	1	no	up
TRINITY_DN21581_c0_g1	THG17091.1(hypothetical protein TEA_008169 [Camellia sinensis var. sinensis])	4.03158	2.01135	0.0652711	0.523026	no	up	1.89408	0.921499	0.56238	0.947205	no	up	0.23151	-2.11086	0.215683	0.468575	no	down	0.480387	-1.05773	0.435245	0.972848	no	down	0.0573648	-4.12369	0.00209503	0.0188606	yes	down	0.12	-3.05889	0.120908	0.388225	no	down
TRINITY_DN10517_c1_g1		0.731267	-0.45153	0.695748	0.999906	no	down	0.514441	-0.958923	0.461594	0.908895	no	down	0.005676	-7.46091	4.25e-06	9.8e-05	yes	down	0.710713	-0.492661	0.74694	0.999874	no	down	0.00783904	-6.99511	0.000323254	0.00423968	yes	down	0.0107872	-6.53453	0.00542872	0.0518039	no	down
TRINITY_DN17947_c0_g2		2.42383	1.27729	0.0824346	0.586016	no	up	0.149847	-2.73844	0.000143132	0.00454425	yes	down	0.880323	-0.183895	0.863319	0.95158	no	down	0.0622476	-4.00584	3.89e-08	6.71e-06	yes	down	0.365611	-1.45162	1	1	no	down	5.76015	2.52611	1	1	no	up
TRINITY_DN10209_c0_g2	KAB8772378.1(hypothetical protein FH972_026667 [Carpinus fangiana])	5.87312	2.55413	0.000605021	0.0288697	yes	up	0.0512497	-4.28631	0.00288403	0.0455096	yes	down	0.681304	-0.553629	0.718757	0.88351	no	down	0.00875421	-6.83581	2.86e-08	5.17e-06	yes	down	0.115848	-3.1097	0.0177421	0.0917688	no	down	13.1151	3.71315	0.0819791	0.305238	no	up
TRINITY_DN5678_c0_g1	XP_028067507.1(probable flavin-containing monooxygenase 1 isoform X1 [Camellia sinensis])	1.12691	0.172371	0.756064	0.999906	no	up	2.47169	1.3055	0.00454273	0.0642425	no	up	6.38696	2.67513	9.25e-10	5.82e-08	yes	up	2.20348	1.13978	0.046849	0.389319	no	up	5.73804	2.52056	6.14e-06	0.000154719	yes	up	2.54152	1.34569	0.00275181	0.0322832	yes	up
TRINITY_DN186329_c0_g1	XP_023899655.1(uncharacterized protein LOC112011518 [Quercus suber])	1	0	1	1	no	no change	1	0	1	1	no	no change	70.2324	6.13407	0.000180466	0.00232829	yes	up	1	0	1	1	no	no change	63.0257	5.97787	0.000401648	0.00504696	yes	up	63.2575	5.98317	0.000303168	0.00634818	yes	up
TRINITY_DN154497_c0_g1		33.371	5.06052	0.00355191	0.091028	no	up	0.198144	-2.33538	0.558759	1	no	down	2.26509	1.17957	0.655657	1	no	up	0.00597421	-7.38704	9.86e-05	0.00494995	yes	down	0.0690156	-3.85693	0.00879513	0.0557115	no	down	11.2106	3.48679	0.322305	1	no	up
TRINITY_DN9176_c0_g1	PSR86488.1(Cell division protein FtsZ 2-1 like [Actinidia chinensis var. chinensis])	0.670252	-0.577224	0.0575644	0.488332	no	down	0.687917	-0.539693	0.168991	0.621209	no	down	0.406601	-1.29831	3.24e-06	7.78e-05	yes	down	1.03295	0.0467698	0.906151	0.999874	no	up	0.612472	-0.707285	0.0118227	0.0688068	no	down	0.580814	-0.783853	0.0287886	0.158716	no	down
TRINITY_DN67642_c1_g1		2.36693	1.24302	0.137104	0.725916	no	up	0.504821	-0.986156	0.418306	1	no	down	0.0438531	-4.51118	0.0299038	1	no	down	0.214489	-2.22103	0.0330112	0.322694	no	down	0.0186216	-5.74688	0.000813055	0.00898493	yes	down	0.085099	-3.55471	0.193065	1	no	down
TRINITY_DN1258_c1_g1	XP_028126529.1(probable xyloglucan endotransglucosylase/hydrolase protein 30 [Camellia sinensis])	1.06297	0.0880955	0.914548	0.999906	no	up	2.89387	1.533	0.0260072	0.211772	no	up	7.11009	2.82987	1.05e-05	0.000211841	yes	up	2.7294	1.44858	0.0452105	0.381339	no	up	6.7609	2.75721	3.67e-05	0.00070148	yes	up	2.4144	1.27166	0.00711461	0.0625431	no	up
TRINITY_DN55845_c0_g2		120.873	6.91735	0.000426316	0.0219871	yes	up	1	0	1	1	no	no change	1	0	1	1	no	no change	0.00903305	-6.79057	0.00043644	0.0160714	yes	down	0.00853045	-6.87316	0.000516774	0.00620984	yes	down	1	0	1	1	no	no change
TRINITY_DN7833_c0_g1	XP_023883590.1(dehydrogenase mpl7-like [Quercus suber])	0.171539	-2.54339	0.329033	0.974997	no	down	0.73357	-0.446993	1	1	no	down	2.31846	1.21317	0.456364	0.713857	no	up	4.29536	2.10278	0.0747207	0.495639	no	up	13.6428	3.77007	0.0015872	0.0152071	yes	up	3.08919	1.62723	0.00768364	0.0660274	no	up
TRINITY_DN46963_c0_g1	PSS06391.1(Adenylate isopentenyltransferase [Actinidia chinensis var. chinensis])	4.02706	2.00973	0.0220095	0.296506	no	up	16.8095	4.07121	9.77e-08	1.01e-05	yes	up	4.13768	2.04882	0.0181347	0.0904959	no	up	4.20232	2.07119	0.0027386	0.0625239	no	up	1.03984	0.0563564	0.940061	0.979101	no	up	0.241893	-2.04756	0.00197993	0.0255198	yes	down
TRINITY_DN64647_c0_g1	XP_028084278.1(DNA replication licensing factor MCM3 homolog 2 [Camellia sinensis])	5.46772	2.45094	0.000624785	0.0297103	yes	up	3.17807	1.66815	0.0683802	0.382001	no	up	0.528485	-0.920065	0.264243	0.526425	no	down	0.584982	-0.773535	0.379535	0.950286	no	down	0.097314	-3.36121	4.3e-06	0.000114487	yes	down	0.162291	-2.62334	0.00486069	0.0479618	yes	down
TRINITY_DN83528_c0_g1	XP_018825364.1(PREDICTED: DENN domain and WD repeat-containing protein SCD1-like [Juglans regia])	0.978262	-0.0317067	0.977385	0.999906	no	down	0.532236	-0.909861	0.398689	0.872642	no	down	2.46752	1.30306	0.132373	0.348145	no	up	0.546985	-0.870428	0.397716	0.959448	no	down	2.51439	1.33021	0.096974	0.289613	no	up	4.51585	2.175	0.00286219	0.0332832	yes	up
TRINITY_DN9070_c0_g1	PSS21153.1(RNA-binding protein like [Actinidia chinensis var. chinensis])	0.566812	-0.819057	0.137169	0.726141	no	down	0.224409	-2.1558	0.0102016	0.112325	no	down	0.00243443	-8.6822	3.69e-10	2.5e-08	yes	down	0.398481	-1.32742	0.110239	0.602689	no	down	0.00432764	-7.8522	7.82e-09	4.53e-07	yes	down	0.0106248	-6.55642	0.000253288	0.00550683	yes	down
TRINITY_DN15245_c0_g1	XP_028111619.1(heparanase-like protein 3 [Camellia sinensis])	0.572961	-0.803491	0.355086	0.989832	no	down	0.0504182	-4.30991	5.92e-06	0.000322418	yes	down	0.0380965	-4.7142	9.43e-07	2.66e-05	yes	down	0.0888343	-3.49274	9.06e-07	0.000102695	yes	down	0.066769	-3.90468	6.26e-09	3.75e-07	yes	down	0.737121	-0.440026	0.599068	0.867208	no	down
TRINITY_DN8271_c0_g1		0.307147	-1.703	0.673137	1	no	down	16.4145	4.0369	0.0195245	0.175692	no	up	107.409	6.74698	9.74e-08	3.67e-06	yes	up	53.4013	5.7388	0.00324726	0.0706433	no	up	348.51	8.44506	2.24e-09	1.5e-07	yes	up	6.33844	2.66413	0.00197231	0.0254393	yes	up
TRINITY_DN14585_c0_g1	XP_008239808.1(PREDICTED: microtubule-associated protein RP/EB family member 1A [Prunus mume])	1.60627	0.683718	0.230142	0.886963	no	up	0.837892	-0.255163	0.673532	0.971076	no	down	0.211631	-2.24038	0.000583348	0.00615841	yes	down	0.526301	-0.926041	0.0954759	0.562173	no	down	0.132916	-2.91141	7.73e-07	2.61e-05	yes	down	0.246481	-2.02045	0.00120289	0.0177186	yes	down
TRINITY_DN46054_c0_g1		0.119178	-3.06881	0.0101405	0.183626	no	down	0.0214456	-5.54318	0.000447021	0.0111411	yes	down	0.010323	-6.598	8.19e-05	0.00120187	yes	down	0.18499	-2.43448	0.378768	1	no	down	0.0892014	-3.48679	0.349012	1	no	down	0.472061	-1.08296	0.790702	1	no	down
TRINITY_DN178940_c0_g1	XP_023896138.1(sugar transporter STL1-like [Quercus suber])	2.19092	1.13153	0.781546	1	no	up	1	0	1	1	no	no change	32.6696	5.02988	0.00790522	0.0489192	yes	up	0.499396	-1.00174	0.806072	1	no	down	15.0543	3.9121	0.027675	0.125379	no	up	29.5049	4.88288	0.0122076	0.089573	no	up
TRINITY_DN12759_c0_g1		1.06302	0.0881717	0.912328	0.999906	no	up	0.425997	-1.23109	0.24455	0.736614	no	down	0.203142	-2.29944	0.0224375	0.105207	no	down	0.405072	-1.30375	0.167891	0.722769	no	down	0.192707	-2.37552	0.0061306	0.0427334	yes	down	0.466804	-1.09911	0.375216	0.718554	no	down
TRINITY_DN14618_c0_g2	PSS32786.1(Cell division control protein 2 C like [Actinidia chinensis var. chinensis])	2.27412	1.18531	0.0788638	0.573713	no	up	2.54835	1.34956	0.102305	0.481407	no	up	0.446569	-1.16304	0.0549625	0.196604	no	down	1.13155	0.178298	0.850549	0.999874	no	up	0.197855	-2.33748	0.00317233	0.0258433	yes	down	0.171551	-2.54329	0.00479775	0.0475852	yes	down
TRINITY_DN8468_c0_g1	PSS16438.1(Receptor-like protein kinase [Actinidia chinensis var. chinensis])	0.816506	-0.292464	0.583469	0.999906	no	down	0.762582	-0.391036	0.481115	0.914833	no	down	1.6194	0.695463	0.199874	0.44773	no	up	0.939451	-0.0901106	0.800912	0.999874	no	down	2.00194	1.0014	0.000325908	0.00426799	yes	up	2.08197	1.05795	0.00278588	0.0325656	yes	up
TRINITY_DN62059_c0_g1	XP_028093481.1(glycosyltransferase BC10-like [Camellia sinensis])	2.36367	1.24103	0.0484027	0.451229	no	up	4.77259	2.25477	3.41e-05	0.00138153	yes	up	2.1894	1.13053	0.00534974	0.0362531	yes	up	2.03561	1.02546	0.122443	0.635724	no	up	0.9318	-0.101908	0.863772	0.950529	no	down	0.448457	-1.15696	0.0204213	0.12577	no	down
TRINITY_DN22969_c1_g1	KAB8416322.1(hypothetical protein FH972_024842 [Carpinus fangiana])	1.87749	0.908807	0.513768	0.999906	no	up	6.67334	2.73841	0.00993684	0.11048	no	up	12.6728	3.66366	0.00162767	0.0143432	yes	up	3.58739	1.84293	0.0469956	0.389792	no	up	6.82544	2.77092	0.00611098	0.0426512	yes	up	1.86688	0.900628	0.302043	0.644188	no	up
TRINITY_DN1576_c0_g2	PSS12111.1(Glycerate dehydrogenase [Actinidia chinensis var. chinensis])	1.00082	0.00117555	0.998199	0.999906	no	up	3.84308	1.94226	0.000153559	0.00481761	yes	up	3.19322	1.67501	1.54e-05	0.000294982	yes	up	3.85508	1.94676	0.00118926	0.0345378	yes	up	3.22662	1.69002	0.000954885	0.0102113	yes	up	0.817092	-0.291429	0.547754	0.840379	no	down
TRINITY_DN40802_c0_g1		1.06263	0.0876429	0.98212	1	no	up	14.307	3.83865	0.0722959	0.39473	no	up	343.139	8.42265	8.49e-09	4.25e-07	yes	up	13.401	3.74427	0.0857894	0.532799	no	up	316.432	8.30575	1.09e-08	6.12e-07	yes	up	23.5157	4.55555	0.000589822	0.0104305	yes	up
TRINITY_DN166507_c0_g1	XP_028082416.1(ethylene-responsive transcription factor ERF022-like [Camellia sinensis])	20.1737	4.33441	0.000128973	0.00933515	yes	up	0.0971329	-3.3639	0.0431898	0.290765	no	down	0.0167787	-5.89722	0.021378	0.101797	no	down	0.00482253	-7.69599	5.41e-12	2.25e-09	yes	down	0.00083729	-10.222	1.96e-12	2.74e-10	yes	down	0.169086	-2.56417	0.45038	1	no	down
TRINITY_DN187801_c0_g1	ACG26881.1(hypothetical protein [Zea mays])	1	0	1	1	no	no change	7.91619	2.98481	0.320821	1	no	up	52.5738	5.71627	0.00232144	0.0190628	yes	up	7.09238	2.82627	0.361071	1	no	up	47.0765	5.55693	0.00396601	0.0306153	yes	up	6.49739	2.69986	0.0372101	0.187285	no	up
TRINITY_DN144585_c0_g1	XP_028068313.1(probable pterin-4-alpha-carbinolamine dehydratase, chloroplastic isoform X1 [Camellia sinensis])	1.05709	0.0800968	0.826531	0.999906	no	up	1.80611	0.852883	0.0266537	0.214986	no	up	3.97197	1.98986	4.73e-06	0.000107308	yes	up	1.71889	0.781478	0.0377618	0.347147	no	up	3.78819	1.92151	6.44e-06	0.000161102	yes	up	2.15593	1.10831	0.00898441	0.073056	no	up
TRINITY_DN179773_c0_g1	PSS15795.1(DNA ligase [Actinidia chinensis var. chinensis])	0.244772	-2.03049	0.100076	0.637344	no	down	1.47597	0.561662	0.633905	0.966213	no	up	3.42913	1.77784	0.0153448	0.0801082	no	up	6.0194	2.58962	0.0666002	0.468503	no	up	14.4153	3.84953	3.49e-05	0.000670875	yes	up	2.27435	1.18545	0.232497	0.563046	no	up
TRINITY_DN167290_c0_g1	XP_023907956.1(protein ecm33-like [Quercus suber])	0.420917	-1.24839	0.237754	0.894987	no	down	0.198346	-2.33391	0.001154	0.0230796	yes	down	0.254231	-1.97579	0.0197225	0.096327	no	down	0.47209	-1.08287	0.35338	0.93216	no	down	0.612379	-0.707504	0.571092	0.803608	no	down	1.25823	0.331395	0.73913	0.926505	no	up
TRINITY_DN30894_c0_g1	XP_027061378.1(VQ motif-containing protein 4-like [Coffea arabica])	0.855477	-0.225199	0.440225	0.999906	no	down	0.744055	-0.426518	0.162214	0.609065	no	down	0.486739	-1.03878	0.00318824	0.0243463	yes	down	0.875765	-0.191384	0.478773	0.98467	no	down	0.573967	-0.800959	0.0151881	0.0820759	no	down	0.640546	-0.642627	0.0440399	0.208223	no	down
TRINITY_DN13214_c0_g2	KRH35099.1(hypothetical protein GLYMA_10G222100 [Glycine max])	0.948456	-0.0763478	0.800172	0.999906	no	down	1.40397	0.489516	0.133185	0.552765	no	up	3.13066	1.64646	2.4e-07	8.09e-06	yes	up	1.49011	0.575423	0.0896781	0.545794	no	up	3.33217	1.73646	3.51e-07	1.3e-05	yes	up	2.18873	1.13009	0.000700936	0.0118322	yes	up
TRINITY_DN10482_c0_g1	XP_028058720.1(cytochrome P450 CYP82D47-like [Camellia sinensis])	0.959562	-0.0595513	0.930436	0.999906	no	down	1.129	0.175042	0.741982	0.982616	no	up	2.68198	1.4233	0.000996323	0.00960285	yes	up	1.18077	0.239722	0.744606	0.999874	no	up	2.83131	1.50147	0.0292021	0.129798	no	up	2.33806	1.22531	0.0191173	0.120306	no	up
TRINITY_DN31060_c0_g1	XP_023925543.1(uncharacterized protein LOC112036952 [Quercus suber])	0.122795	-3.02568	0.444762	1	no	down	2.53961	1.34461	0.495456	1	no	up	42.9453	5.42443	7.86e-06	0.000165478	yes	up	20.7368	4.37412	0.0627804	1	no	up	351.451	8.45718	5.28e-09	3.21e-07	yes	up	16.4259	4.0379	3.69e-06	0.000190184	yes	up
TRINITY_DN179439_c0_g1	XP_034690040.1(uncharacterized protein LOC117917765 [Vitis riparia])	55.0673	5.78312	2.4e-06	0.000513174	yes	up	1.42453	0.510487	0.688989	0.972756	no	up	0.438864	-1.18815	0.423423	0.687116	no	down	0.0259876	-5.26603	4.34e-08	7.33e-06	yes	down	0.00812059	-6.9442	3.41e-11	3.52e-09	yes	down	0.303741	-1.71909	0.0994093	0.343875	no	down
TRINITY_DN36058_c0_g5	XP_023926143.1(LOW QUALITY PROTEIN: eIF-2-alpha kinase activator gcn1-like [Quercus suber])	1	0	1	1	no	no change	5.91108	2.56342	0.521049	1	no	up	38.0681	5.25051	0.00624266	0.0408529	yes	up	5.30344	2.40693	0.546785	1	no	up	34.1376	5.09329	0.0105348	0.0634164	no	up	6.2763	2.64991	0.0731967	0.28522	no	up
TRINITY_DN73429_c0_g2	BAK06597.1(predicted protein, partial [Hordeum vulgare subsp. vulgare])	0.598234	-0.741217	0.854323	1	no	down	15.154	3.92163	0.0482555	0.311632	no	up	15.8163	3.98334	0.0145825	0.0772516	no	up	25.3645	4.66474	0.0237464	0.267403	no	up	26.4486	4.72512	0.00621979	0.0432533	yes	up	1.01061	0.0152225	0.990858	0.998274	no	up
TRINITY_DN179066_c0_g1	PSS28546.1(NDR1/HIN1-Like protein [Actinidia chinensis var. chinensis])	0.332725	-1.5876	0.10388	0.646964	no	down	0.0171711	-5.86387	0.000224981	0.00645276	yes	down	0.0593952	-4.07351	0.00229192	0.0188758	yes	down	0.0509973	-4.29344	0.0728168	1	no	down	0.182254	-2.45598	0.184441	1	no	down	3.56512	1.83395	0.649044	1	no	up
TRINITY_DN200677_c0_g1	XP_023912405.1(uncharacterized protein LOC112023989 [Quercus suber])	0.244213	-2.03379	0.0989118	0.634025	no	down	3.38261	1.75814	0.0797946	0.417082	no	up	40.9041	5.35417	5.78e-10	3.77e-08	yes	up	13.9878	3.80609	3.06e-05	0.00196193	yes	up	170.644	7.41485	1.9e-23	1.3e-20	yes	up	11.9355	3.57719	5.77e-08	5.86e-06	yes	up
TRINITY_DN5564_c0_g1	KAA8534153.1(hypothetical protein F0562_031654 [Nyssa sinensis])	0.925146	-0.112247	0.900033	0.999906	no	down	1.10235	0.140586	0.76082	0.984484	no	up	4.76554	2.25264	0.00015313	0.00203268	yes	up	1.19634	0.25863	0.774991	0.999874	no	up	5.2298	2.38676	0.0132257	0.0747295	no	up	4.25274	2.08839	0.000674816	0.0114964	yes	up
TRINITY_DN7780_c0_g1	XP_028067927.1(probable E3 ubiquitin-protein ligase ATL44 [Camellia sinensis])	0.354077	-1.49786	0.193661	0.832414	no	down	1.66146	0.732453	0.440685	0.898789	no	up	6.40383	2.67893	0.000887317	0.00872931	yes	up	4.70155	2.23313	0.00825622	0.135462	no	up	18.0871	4.17689	4.53e-11	4.55e-09	yes	up	3.78824	1.92153	9.93e-05	0.00268822	yes	up
TRINITY_DN7221_c0_g1	PSS35722.1(DNA topoisomerase [Actinidia chinensis var. chinensis])	0.0153878	-6.02206	0.0281088	0.340807	no	down	0.000663398	-10.5578	0.00688729	0.0856465	no	down	0.000621866	-10.6511	0.00640841	0.0416872	yes	down	0.0436094	-4.51922	0.146645	1	no	down	0.0406836	-4.61941	0.154769	1	no	down	1	0	1	1	no	no change
TRINITY_DN13948_c0_g1	PSS14465.1(Early nodulin-like protein [Actinidia chinensis var. chinensis])	3.8491	1.94452	0.252878	0.910308	no	up	3.19812	1.67723	0.25117	0.743278	no	up	0.139735	-2.83923	0.0307814	0.130859	no	down	0.840847	-0.250084	0.91279	0.999874	no	down	0.0364902	-4.77635	0.00131722	0.0131323	yes	down	0.0426572	-4.55107	0.000326665	0.00670583	yes	down
TRINITY_DN22379_c0_g1	XP_023882895.1(aldehyde dehydrogenase [Quercus suber])	0.577535	-0.792019	0.846098	1	no	down	8.24918	3.04425	0.367056	1	no	up	68.0664	6.08887	0.00177161	0.0153394	yes	up	14.3353	3.8415	0.329485	1	no	up	118.946	6.89416	0.00096303	0.0102801	yes	up	8.13317	3.02382	0.104558	0.354858	no	up
TRINITY_DN22379_c0_g2	XP_023882895.1(aldehyde dehydrogenase [Quercus suber])	0.118952	-3.07155	0.0160456	0.246607	no	down	1.68903	0.756198	0.521281	0.933672	no	up	3.51532	1.81366	0.0315344	0.133202	no	up	14.2488	3.83277	0.00251	0.0588436	no	up	30.0254	4.90811	4.56e-09	2.84e-07	yes	up	2.04177	1.02982	0.245427	0.580103	no	up
TRINITY_DN119937_c0_g1		1	0	1	1	no	no change	1	0	1	1	no	no change	62.9934	5.97713	0.00117267	0.0110102	yes	up	1	0	1	1	no	no change	56.4965	5.82009	0.00202956	0.0184033	yes	up	56.609	5.82296	0.00158064	0.0216585	yes	up
TRINITY_DN3957_c0_g1	XP_002534293.1(protein SHOOT GRAVITROPISM 5 [Ricinus communis])	0.813336	-0.298076	0.395336	0.999906	no	down	0.669191	-0.579509	0.088199	0.440784	no	down	0.489365	-1.03102	0.00252808	0.0203446	yes	down	0.82816	-0.272018	0.387043	0.95333	no	down	0.607237	-0.719668	0.0250503	0.11719	no	down	0.717804	-0.478339	0.094178	0.332275	no	down
TRINITY_DN10111_c0_g1	XP_028115303.1(heavy metal-associated isoprenylated plant protein 35-like [Camellia sinensis])	0.297215	-1.75042	0.0159151	0.245237	no	down	0.773444	-0.370631	0.492027	0.920481	no	down	0.282458	-1.82389	0.00178321	0.0154204	yes	down	2.61139	1.38482	0.0622391	0.451177	no	up	0.95917	-0.0601412	0.938061	0.978436	no	down	0.3587	-1.47915	0.0119017	0.0881293	no	down
TRINITY_DN15284_c0_g2	XP_023881316.1(uncharacterized protein LOC111993720 [Quercus suber])	1	0	1	1	no	no change	13.2455	3.72743	0.34488	1	no	up	106.373	6.73299	4.06e-05	0.000665812	yes	up	11.8458	3.5663	0.36614	1	no	up	95.6074	6.57905	8.49e-05	0.00139618	yes	up	7.76513	2.95701	0.0489796	0.222914	no	up
TRINITY_DN4723_c1_g2	QCQ29403.1(alpha,alpha-trehalose-phosphate synthase [Camellia fraterna])	1.33543	0.417309	0.485768	0.999906	no	up	0.624322	-0.679637	0.0878345	0.439626	no	down	1.51831	0.60247	0.146378	0.370762	no	up	0.469639	-1.09038	0.0483419	0.395688	no	down	1.14909	0.200497	0.721699	0.888998	no	up	2.38855	1.25613	4.82e-05	0.00154197	yes	up
TRINITY_DN12697_c0_g1	XP_028063304.1(WD repeat-containing protein WRAP73 isoform X2 [Camellia sinensis])	1.17374	0.231112	0.361817	0.992583	no	up	0.909225	-0.13729	0.583613	0.953281	no	down	0.555285	-0.8487	0.00102932	0.0098561	no	down	0.780317	-0.357868	0.188016	0.759001	no	down	0.477203	-1.06733	0.000192583	0.00275962	yes	down	0.598401	-0.740815	0.00466331	0.0466289	no	down
TRINITY_DN60862_c0_g2	XP_023917300.1(uncharacterized MscS family protein C2C4.17c-like [Quercus suber])	154.392	7.27045	0.000211271	0.0133342	yes	up	1	0	1	1	no	no change	1	0	1	1	no	no change	0.00706574	-7.14494	0.000210076	0.00894365	yes	down	0.00668807	-7.22419	0.00025194	0.0034436	yes	down	1	0	1	1	no	no change
TRINITY_DN9694_c0_g1	PSS15463.1(Paternally-expressed protein [Actinidia chinensis var. chinensis])	0.599505	-0.738156	0.172446	0.79753	no	down	0.833721	-0.262364	0.57999	0.952124	no	down	2.17715	1.12244	0.00306796	0.0236537	yes	up	1.3969	0.482233	0.394766	0.957931	no	up	3.67061	1.87602	0.000162712	0.00240736	yes	up	2.56955	1.36152	0.000828379	0.0134191	yes	up
TRINITY_DN9694_c0_g2	XP_028112810.1(uncharacterized protein LOC114310911 [Camellia sinensis])	0.743817	-0.42698	0.276847	0.934633	no	down	0.716473	-0.481015	0.24612	0.737827	no	down	1.48855	0.573907	0.0993133	0.291372	no	up	0.968224	-0.0465872	0.906313	0.999874	no	down	2.02098	1.01505	0.00111134	0.0114826	yes	up	2.04194	1.02994	0.00187242	0.0244355	yes	up
TRINITY_DN157658_c2_g1	PSS14028.1(11S globulin delta chain like [Actinidia chinensis var. chinensis])	638.574	9.31871	0.000186921	0.0121869	yes	up	2173.47	11.0858	5.77e-09	8.47e-07	yes	up	1138.04	10.1523	2.56e-15	4.55e-13	yes	up	3.44484	1.78444	0.555519	0.997291	no	up	1.78385	0.834996	0.765585	0.909409	no	up	0.511607	-0.966891	0.664079	0.896844	no	down
TRINITY_DN12996_c0_g2	PSR93089.1(ACT domain-containing protein [Actinidia chinensis var. chinensis])	1.11492	0.156939	0.583455	0.999906	no	up	0.614667	-0.702124	0.121578	0.527008	no	down	0.339324	-1.55927	0.00181073	0.0156014	yes	down	0.555691	-0.847646	0.0707238	0.482427	no	down	0.307554	-1.70109	0.000859906	0.00939067	yes	down	0.541915	-0.883861	0.12666	0.399765	no	down
TRINITY_DN19711_c0_g1	KAE8057237.1(hypothetical protein FH972_013943 [Carpinus fangiana])	0.156516	-2.67561	0.00011422	0.00855188	yes	down	0.0199782	-5.64543	3.71e-06	0.000217551	yes	down	0.00517982	-7.59288	5.61e-08	2.27e-06	yes	down	0.127322	-2.97345	0.0596745	1	no	down	0.0331027	-4.91691	0.0153211	0.0826287	no	down	0.254693	-1.97317	0.625114	1	no	down
TRINITY_DN3589_c0_g1	XP_028123180.1(probable 2-oxoglutarate-dependent dioxygenase AOP1 isoform X1 [Camellia sinensis])	1.95896	0.970085	0.337362	0.980898	no	up	0.468274	-1.09457	0.371861	0.856483	no	down	0.201358	-2.31217	0.0445283	0.169805	no	down	0.241693	-2.04875	0.0853051	0.531377	no	down	0.103362	-3.27422	0.00239271	0.0208359	yes	down	0.4204	-1.25017	0.33278	0.676653	no	down
TRINITY_DN83821_c1_g1		1	0	1	1	no	no change	24.1128	4.59172	0.24247	1	no	up	195.224	7.60899	0.0022281	0.0184563	yes	up	21.507	4.42674	0.259821	1	no	up	175.066	7.45175	0.00259957	0.0222802	yes	up	7.96733	2.9941	0.398498	0.738005	no	up
TRINITY_DN14416_c1_g1	XP_023902803.1(30 kDa heat shock protein-like [Quercus suber])	550.373	9.10427	3.39e-06	0.000662577	yes	up	1	0	1	1	no	no change	3.22314	1.68847	0.677285	1	no	up	0.00198281	-8.97824	2.59e-06	0.00025103	yes	down	0.0062846	-7.31396	5.74e-05	0.00101489	yes	down	2.92097	1.54645	0.703032	1	no	up
TRINITY_DN115249_c0_g1		32.4587	5.02054	0.200686	1	no	up	1	0	1	1	no	no change	329.191	8.36278	4.29e-05	0.000697368	yes	up	0.0335832	-4.89611	0.203226	1	no	down	10.3112	3.36614	0.0873299	0.271016	no	up	297.839	8.21839	2.96e-05	0.00103198	yes	up
TRINITY_DN30766_c0_g1	KAE9455528.1(hypothetical protein C3L33_12582, partial [Rhododendron williamsianum])	10.5255	3.39581	0.00014471	0.0102488	yes	up	0.314784	-1.66757	0.316378	1	no	down	0.285746	-1.80719	0.263789	0.525896	no	down	0.0295197	-5.08218	1.5e-06	0.000156918	yes	down	0.0273455	-5.19255	6.31e-07	2.18e-05	yes	down	0.890732	-0.166937	0.94135	1	no	down
TRINITY_DN15451_c1_g2	XP_028055639.1(monothiol glutaredoxin-S2-like [Camellia sinensis])	0.0781245	-3.67808	0.350591	1	no	down	5.05219	2.33691	0.154903	0.593839	no	up	0.137983	-2.85743	0.432028	1	no	down	63.7723	5.99486	0.000716248	0.0234194	yes	up	1.7805	0.832279	0.83838	1	no	up	0.027395	-5.18995	0.00182064	0.0239459	yes	down
TRINITY_DN18174_c1_g1		0.64806	-0.6258	0.595282	0.999906	no	down	0.327071	-1.61232	0.191451	0.660882	no	down	0.0242046	-5.36858	0.00665511	0.0428229	yes	down	0.510063	-0.971252	0.466396	0.981888	no	down	0.0377886	-4.72591	0.038747	1	no	down	0.0720928	-3.794	0.149244	1	no	down
TRINITY_DN32453_c0_g1	EOY31593.1(Sequence-specific DNA binding transcription factors, putative [Theobroma cacao])	0.85364	-0.2283	0.734638	0.999906	no	down	0.570566	-0.809533	0.171605	0.626621	no	down	0.099074	-3.33535	4.63e-08	1.92e-06	yes	down	0.671153	-0.575287	0.40027	0.960754	no	down	0.117475	-3.08957	1.12e-05	0.000255599	yes	down	0.17078	-2.54979	3.48e-05	0.00117745	yes	down
TRINITY_DN22652_c1_g3	XP_023902966.1(NADP-dependent alcohol dehydrogenase 7-like [Quercus suber])	1	0	1	1	no	no change	18.0818	4.17647	0.288607	1	no	up	247.153	7.94926	1.82e-05	0.000338628	yes	up	16.1282	4.01152	0.308087	1	no	up	221.661	7.79221	2.76e-05	0.000549313	yes	up	13.4782	3.75256	0.023766	0.139961	no	up
TRINITY_DN14803_c0_g1		0.231695	-2.1097	0.0972088	0.630224	no	down	0.0133319	-6.22898	8.58e-05	0.00300771	yes	down	0.0124982	-6.32213	8.79e-05	0.00127628	yes	down	0.0583793	-4.0984	0.0750518	1	no	down	0.0545669	-4.19583	0.0763678	0.248649	no	down	0.919439	-0.121175	0.976309	1	no	down
TRINITY_DN6933_c0_g5		0.741069	-0.43232	0.863176	1	no	down	5.94586	2.57189	0.0809545	1	no	up	14.4494	3.85294	0.00946135	0.0559805	no	up	8.06448	3.01158	0.0587056	1	no	up	19.6812	4.29875	0.00727496	0.0485592	yes	up	2.38306	1.25282	0.250114	0.585622	no	up
TRINITY_DN14803_c0_g2	PSS07951.1(Enolase-phosphatase [Actinidia chinensis var. chinensis])	0.706443	-0.501354	0.0973178	0.630528	no	down	0.497682	-1.00671	0.000102106	0.00344228	yes	down	1.00625	0.00898384	0.971357	0.990269	no	up	0.709584	-0.494955	0.125711	0.642672	no	down	1.43684	0.522902	0.109013	0.311861	no	up	1.98082	0.986098	0.000178192	0.00422482	no	up
TRINITY_DN39239_c0_g1		1.99073	0.993297	0.153152	0.761004	no	up	1.3452	0.427822	0.580402	0.95218	no	up	0.291611	-1.77788	0.0064749	0.0420145	yes	down	0.682513	-0.551071	0.514936	0.992748	no	down	0.147506	-2.76116	0.000310984	0.00409929	yes	down	0.211669	-2.24012	0.00839235	0.0697809	no	down
TRINITY_DN16988_c0_g1	XP_003618852.1((-)-isopiperitenol/(-)-carveol dehydrogenase, mitochondrial [Medicago truncatula])	11.8311	3.56451	0.198221	1	no	up	74.7479	6.22396	0.000992212	0.0205983	yes	up	256.276	8.00155	5.24e-09	2.76e-07	yes	up	6.3137	2.65849	0.0467967	0.389319	no	up	21.5107	4.42698	6.57e-07	2.25e-05	yes	up	3.34178	1.74062	0.0568597	0.244577	no	up
TRINITY_DN24620_c0_g1	BBH03402.1(hypothetical protein Prudu_014267 [Prunus dulcis])	0.634628	-0.656016	0.725354	1	no	down	2.57264	1.36325	0.308992	1	no	up	8.21619	3.03847	0.00732703	0.0460822	yes	up	4.04285	2.01537	0.214654	1	no	up	12.7783	3.67562	0.00733391	0.0488065	yes	up	3.13637	1.6491	0.108131	0.362607	no	up
TRINITY_DN38901_c0_g2	XP_023926143.1(LOW QUALITY PROTEIN: eIF-2-alpha kinase activator gcn1-like [Quercus suber])	5.43007	2.44097	0.241088	1	no	up	11.2573	3.49279	0.0328755	1	no	up	44.2048	5.46613	1.15e-05	0.000228682	yes	up	2.07019	1.04977	0.365134	0.940638	no	up	8.0665	3.01194	0.000526044	0.00630112	yes	up	3.81111	1.93021	0.00392928	0.0416504	yes	up
TRINITY_DN8913_c0_g1	XP_023911565.1(uncharacterized protein LOC112023178 [Quercus suber])	0.325264	-1.62032	0.577574	1	no	down	2.90308	1.53758	0.373892	1	no	up	191.861	7.58392	2.84e-11	2.45e-09	yes	up	9.08071	3.18281	0.0415554	0.365244	no	up	606.129	9.24348	3.32e-14	6.29e-12	yes	up	64.5665	6.01271	1.35e-18	1.29e-15	yes	up
TRINITY_DN149275_c0_g1	XP_023918312.1(lactose permease-like [Quercus suber])	10.1104	3.33776	0.0162848	0.248442	no	up	0.0768617	-3.70159	0.262272	1	no	down	1.84135	0.880766	0.538654	0.774696	no	up	0.0075851	-7.04262	8.42e-05	0.00432412	yes	down	0.184187	-2.44076	0.0318044	0.137613	no	down	23.5724	4.55903	0.0314832	1	no	up
TRINITY_DN64684_c0_g1	XP_023901820.1(CDP-diacylglycerol--serine O-phosphatidyltransferase-like [Quercus suber])	2.19092	1.13153	0.781546	1	no	up	5.79887	2.53577	0.525728	1	no	up	81.7615	6.35335	0.000244792	0.0030046	yes	up	2.66351	1.41333	0.662603	1	no	up	37.7586	5.23873	0.00168724	0.0159776	yes	up	13.7131	3.77749	0.00557448	0.0527045	no	up
TRINITY_DN201411_c0_g1	XP_023910129.1(uncharacterized oxidoreductase C162.03-like [Quercus suber])	0.076738	-3.70392	0.347145	1	no	down	1.04421	0.0624185	0.980681	1	no	up	9.64732	3.27013	0.0319034	0.134259	no	up	13.6411	3.76988	0.273648	1	no	up	126.735	6.98567	1.51e-05	0.000330319	yes	up	8.96603	3.16447	0.0105955	0.0818454	no	up
TRINITY_DN15739_c0_g1	PSR87976.1(Histone-lysine N-methyltransferase [Actinidia chinensis var. chinensis])	0.368638	-1.43972	0.45164	0.999906	no	down	0.176246	-2.50434	0.212654	0.692672	no	down	0.00948504	-6.72013	0.00312976	0.0240129	yes	down	0.480356	-1.05782	0.673027	0.999874	no	down	0.0259083	-5.27044	0.0814636	0.259182	no	down	0.0524763	-4.25219	0.279777	1	no	down
TRINITY_DN88987_c0_g2	PSS31164.1(Protein CUP-SHAPED COTYLEDON 3 like [Actinidia chinensis var. chinensis])	4.03817	2.0137	0.00260363	0.0760169	no	up	4.57128	2.1926	0.0058224	0.0764678	no	up	0.551804	-0.857772	0.177107	0.416824	no	down	1.13574	0.183628	0.809805	0.999874	no	up	0.137945	-2.85784	1.95e-07	7.75e-06	yes	down	0.118764	-3.07383	1.28e-05	0.000527029	yes	down
TRINITY_DN24550_c0_g1	KAA8529684.1(hypothetical protein F0562_034216 [Nyssa sinensis])	0.878131	-0.187492	0.772067	0.999906	no	down	1.21795	0.28446	0.592724	0.955958	no	up	3.40708	1.76854	6.52e-05	0.000993345	yes	up	1.39217	0.477337	0.469093	0.98285	no	up	3.92566	1.97293	0.000997621	0.0105399	yes	up	2.75036	1.45962	0.00126856	0.0183967	yes	up
TRINITY_DN74300_c0_g2		0.252204	-1.98734	0.491991	1	no	down	3.45866	1.79021	0.38193	1	no	up	6.88765	2.78401	0.0127168	0.0697255	no	up	13.8994	3.79695	0.141398	1	no	up	28.0417	4.8095	0.00216912	0.0193724	yes	up	1.98127	0.986423	0.489635	0.805857	no	up
TRINITY_DN40986_c0_g1	XP_023890558.1(uncharacterized protein LOC112002636 [Quercus suber])	0.239172	-2.06388	0.596791	1	no	down	0.427532	-1.2259	0.674727	1	no	down	12.1994	3.60873	0.00957759	0.0565192	no	up	1.79176	0.841374	0.806627	1	no	up	51.2763	5.68022	0.00017047	0.00249986	yes	up	27.7701	4.79546	0.000321796	0.00663766	yes	up
TRINITY_DN40986_c0_g4	XP_023890558.1(uncharacterized protein LOC112002636 [Quercus suber])	1	0	1	1	no	no change	3.90422	1.96503	0.626596	1	no	up	154.107	7.26779	7.66e-06	0.000162198	yes	up	3.48767	1.80226	0.655456	1	no	up	138.005	7.10858	1.55e-05	0.000335948	yes	up	38.3998	5.26303	0.000171305	0.00409836	yes	up
TRINITY_DN2472_c0_g4	XP_023877511.1(uncharacterized protein LOC111989961 [Quercus suber])	21.4131	4.42042	0.154292	1	no	up	3.79888	1.92557	0.63384	1	no	up	427.322	8.73918	4.79e-08	1.98e-06	yes	up	0.179661	-2.47665	0.317841	1	no	down	20.4427	4.35352	0.00024272	0.0033398	yes	up	107.203	6.74421	2.45e-06	0.000135931	yes	up
TRINITY_DN18283_c0_g1	PSS11078.1(UDP-glycosyltransferase [Actinidia chinensis var. chinensis])	0.886394	-0.17398	0.7969	0.999906	no	down	3.33367	1.73711	0.00832508	0.0980983	no	up	7.52468	2.91163	1.33e-10	1.01e-08	yes	up	3.78595	1.92065	0.0126883	0.179871	no	up	8.57517	3.10016	8.44e-07	2.81e-05	yes	up	2.21826	1.14943	0.0546825	0.239055	no	up
TRINITY_DN961_c0_g2	TEY61764.1(glutaredoxin 3 [Salvia splendens])	0.357388	-1.48444	0.0451016	0.436347	no	down	0.971242	-0.042097	0.952813	0.99772	no	down	0.417049	-1.26171	0.128312	0.341578	no	down	2.73307	1.45052	0.000438314	0.0161016	yes	up	1.17495	0.232598	0.701501	0.87934	no	up	0.420774	-1.24888	0.0277	0.154731	no	down
TRINITY_DN16696_c0_g2	PSS21263.1(UPF0481 protein [Actinidia chinensis var. chinensis])	1.08416	0.116584	0.650374	0.999906	no	up	0.863595	-0.211574	0.467746	0.910544	no	down	0.501524	-0.99561	3.51e-05	0.000587246	no	down	0.802619	-0.317212	0.278238	0.87341	no	down	0.466691	-1.09946	8.21e-06	0.000195508	yes	down	0.568897	-0.813761	0.00233375	0.0288065	no	down
TRINITY_DN39315_c0_g1		2.79084	1.4807	0.150972	0.754664	no	up	2.7518	1.46038	0.150737	0.585992	no	up	6.52944	2.70696	0.00655672	0.0423919	yes	up	0.992542	-0.0107995	0.990224	0.999874	no	down	2.36047	1.23908	0.173511	0.415525	no	up	2.33614	1.22413	0.160981	0.460271	no	up
TRINITY_DN32972_c1_g1	XP_023890918.1(60S ribosomal protein L21-A-like [Quercus suber])	0.880516	-0.183578	0.912662	0.999906	no	down	0.0240535	-5.37761	0.0033809	0.0513342	no	down	1.00912	0.0130951	0.992302	0.997209	no	up	0.0273263	-5.19357	0.010062	0.154364	no	down	1.15202	0.204163	0.88523	0.958982	no	up	40.7821	5.34986	0.000513207	0.00945101	yes	up
TRINITY_DN32886_c0_g1		3.50272	1.80847	0.343421	0.984432	no	up	3.74147	1.90361	0.268901	0.763101	no	up	22.7172	4.50571	0.00135949	0.0124171	yes	up	1.07151	0.0996445	0.933834	0.999874	no	up	6.50863	2.70235	0.00474118	0.0351312	yes	up	5.91228	2.56372	0.00145442	0.0204035	yes	up
TRINITY_DN7378_c0_g1	XP_028069572.1(AFG1-like ATPase [Camellia sinensis])	0.7664	-0.38383	0.24407	0.901052	no	down	1.06381	0.0892355	0.796558	0.988825	no	up	1.76166	0.816935	0.0375679	0.150396	no	up	1.39758	0.482932	0.122138	0.634834	no	up	2.31804	1.21291	0.000990606	0.0104908	yes	up	1.62391	0.699476	0.0559369	0.242226	no	up
TRINITY_DN36973_c0_g1	THG23516.1(hypothetical protein TEA_026365 [Camellia sinensis var. sinensis])	0.985951	-0.0204118	0.99023	0.999906	no	down	0.459015	-1.12339	0.325093	0.819003	no	down	2.26438	1.17912	0.219946	0.473253	no	up	0.468133	-1.09501	0.474031	0.98467	no	down	2.33754	1.22499	0.365314	0.640368	no	up	4.82176	2.26956	0.00151179	0.0209903	yes	up
TRINITY_DN7856_c0_g1		1	0	1	1	no	no change	21.0708	4.39717	0.0764403	1	no	up	364.772	8.51085	3.81e-09	2.09e-07	yes	up	18.846	4.23618	0.0962379	1	no	up	327.8	8.35667	9.77e-09	5.53e-07	yes	up	16.7864	4.06922	3.14e-05	0.00108583	yes	up
TRINITY_DN25319_c0_g1	XP_023877564.1(mitochondrial-processing peptidase subunit beta-like [Quercus suber])	0.642442	-0.638363	0.657769	0.999906	no	down	0.231336	-2.11194	0.132275	0.550652	no	down	1.55212	0.634242	0.65162	0.845668	no	up	0.362573	-1.46366	0.106041	0.589742	no	down	2.43297	1.28272	0.156057	0.390015	no	up	6.56768	2.71538	0.00180265	0.023794	yes	up
TRINITY_DN88232_c0_g1	XP_023926966.1(uncharacterized protein LOC112038388 [Quercus suber])	0.204704	-2.28839	0.566682	1	no	down	4.23103	2.08101	0.380424	1	no	up	30.9857	4.95353	2.31e-05	0.000415231	yes	up	20.7068	4.37203	0.142221	1	no	up	151.389	7.24212	3.91e-07	1.43e-05	yes	up	7.09085	2.82596	0.00314696	0.0356139	yes	up
TRINITY_DN4603_c0_g1	RVX03425.1(Rac-like GTP-binding protein RAC1 [Vitis vinifera])	1.3225	0.403272	0.35407	0.989529	no	up	0.568619	-0.814466	0.0109497	0.11795	no	down	0.495472	-1.01313	0.00554548	0.0372394	yes	down	0.432673	-1.20865	0.00245294	0.0578614	no	down	0.378579	-1.40133	0.00105698	0.0110327	yes	down	0.854428	-0.22697	0.439446	0.770799	no	down
TRINITY_DN5910_c0_g1		2.35564	1.23612	0.368092	0.993891	no	up	3.93273	1.97553	0.0743599	0.401324	no	up	20.9253	4.38718	1.9e-06	4.89e-05	yes	up	1.67762	0.746414	0.495529	0.988717	no	up	8.99766	3.16955	0.000638575	0.00737408	yes	up	5.23354	2.38779	0.00116618	0.0173392	yes	up
TRINITY_DN163571_c1_g1	XP_028111273.1(11S globulin seed storage protein 2-like [Camellia sinensis])	493.136	8.94584	0.000103348	0.00799522	yes	up	2771.88	11.4366	2.52e-09	4.14e-07	yes	up	864.986	9.75653	2.05e-15	3.76e-13	yes	up	5.68345	2.50677	0.386224	0.952664	no	up	1.75355	0.810278	0.754252	0.904493	no	up	0.304357	-1.71616	0.4324	0.76618	no	down
TRINITY_DN2848_c0_g1		1.14343	0.193363	0.624679	0.999906	no	up	0.848357	-0.237256	0.591988	0.955722	no	down	0.561705	-0.832116	0.036947	0.148629	no	down	0.746935	-0.420945	0.308713	0.898323	no	down	0.495612	-1.01272	0.00453073	0.0339351	yes	down	0.649688	-0.622181	0.123333	0.393488	no	down
TRINITY_DN6156_c0_g1	XP_012439339.1(PREDICTED: uncharacterized protein LOC105765014 isoform X2 [Gossypium raimondii])	0.708252	-0.497666	0.539185	0.999906	no	down	0.649104	-0.623479	0.491449	0.920481	no	down	0.116097	-3.1066	0.00121874	0.0113607	yes	down	0.919569	-0.120971	0.906639	0.999874	no	down	0.166147	-2.58947	0.0215228	0.105164	no	down	0.176459	-2.50259	0.041719	0.201202	no	down
TRINITY_DN6156_c0_g2	XP_012439339.1(PREDICTED: uncharacterized protein LOC105765014 isoform X2 [Gossypium raimondii])	0.422887	-1.24166	0.0290489	0.347001	no	down	0.0988218	-3.33903	1.26e-06	8.6e-05	yes	down	0.354848	-1.49473	0.00561988	0.0376446	yes	down	0.234302	-2.09356	0.0138855	0.189705	no	down	0.847996	-0.237871	0.739856	0.897631	no	down	3.53141	1.82024	0.0272873	0.152997	no	up
TRINITY_DN3629_c0_g1	PSS36123.1(hypothetical protein CEY00_Acc00664 [Actinidia chinensis var. chinensis])	0.244934	-2.02954	0.00921699	0.172703	no	down	0.0863517	-3.53363	3.68e-06	0.000216547	yes	down	3.91849	1.9703	0.0259725	0.11657	no	up	0.354354	-1.49674	0.157439	0.703269	no	down	16.1007	4.00905	5.49e-05	0.000980208	yes	up	44.501	5.47577	2.15e-08	2.49e-06	yes	up
TRINITY_DN4586_c0_g2	KAA8534968.1(hypothetical protein F0562_029971 [Nyssa sinensis])	6.79106	2.76364	0.451713	1	no	up	105.839	6.72572	0.000665604	0.0151423	yes	up	108.259	6.75834	0.000927432	0.00906225	yes	up	15.5924	3.96278	0.046785	0.389319	no	up	15.8831	3.98942	0.0430724	0.169399	no	up	0.999852	-0.000213444	0.9999	0.999947	no	down
TRINITY_DN12651_c0_g2	XP_028068896.1(LOW QUALITY PROTEIN: auxin-responsive protein IAA27-like [Camellia sinensis])	0.509111	-0.973947	0.0381183	0.399292	no	down	0.429494	-1.21929	0.000185834	0.00558781	yes	down	0.180566	-2.4694	8.54e-13	9.64e-11	yes	down	0.848386	-0.237208	0.581279	0.997572	no	down	0.358474	-1.48006	0.000793416	0.00881643	yes	down	0.412624	-1.2771	1.92e-07	1.63e-05	yes	down
TRINITY_DN35128_c0_g2	XP_028085767.1(UDP-galactose/UDP-glucose transporter 3-like [Camellia sinensis])	0.690012	-0.535306	0.198048	0.840964	no	down	0.495661	-1.01257	0.00313592	0.0484541	yes	down	0.668073	-0.581921	0.0764265	0.245144	no	down	0.722476	-0.468979	0.260478	0.855425	no	down	0.979027	-0.0305788	0.940151	0.979121	no	down	1.32418	0.405103	0.189431	0.505864	no	up
TRINITY_DN55325_c0_g3	XP_023917972.1(BZIP-type transcription factor MBZ1-like [Quercus suber])	5.82714	2.54279	0.13802	0.727858	no	up	0.13245	-2.91648	0.239088	1	no	down	2.70121	1.43361	0.404902	0.670796	no	up	0.0230118	-5.44148	1.51e-05	0.00110051	yes	down	0.465477	-1.10322	0.172835	0.414714	no	down	19.6823	4.29883	0.000158628	0.00386519	yes	up
TRINITY_DN69506_c0_g2	XP_023871926.1(uncharacterized protein LOC111984532 [Quercus suber])	0.226049	-2.14529	0.532773	1	no	down	0.665378	-0.587753	0.818273	1	no	down	5.11891	2.35584	0.143323	0.36583	no	up	2.97591	1.57333	0.570319	1	no	up	24.4323	4.61072	0.00152482	0.0147598	yes	up	7.44079	2.89546	0.0165487	0.109191	no	up
TRINITY_DN21934_c0_g3	PSR98385.1(Non-classical arabinogalactan protein [Actinidia chinensis var. chinensis])	0.7618	-0.392515	0.328448	0.974209	no	down	0.462284	-1.11315	0.0114118	0.121278	no	down	0.391766	-1.35194	0.00185365	0.0159066	yes	down	0.610973	-0.710819	0.0698936	0.480182	no	down	0.518196	-0.948431	0.0123728	0.071152	no	down	0.829877	-0.269031	0.520723	0.824514	no	down
TRINITY_DN21934_c0_g1	XP_028055010.1(kinesin-like protein KIN-7K, chloroplastic isoform X2 [Camellia sinensis])	0.873311	-0.195432	0.607828	0.999906	no	down	0.540705	-0.887086	0.0433511	0.291358	no	down	0.288169	-1.79501	5.52e-08	2.23e-06	yes	down	0.624267	-0.679766	0.144721	0.679739	no	down	0.332655	-1.5879	1.95e-05	0.000408116	yes	down	0.521346	-0.939686	0.0259771	0.147867	no	down
TRINITY_DN62462_c0_g1		1	0	1	1	no	no change	4.0103	2.00371	0.619526	1	no	up	152.011	7.24804	1.33e-05	0.000258841	yes	up	3.57826	1.83926	0.648586	1	no	up	136.009	7.08755	2.53e-05	0.000509469	yes	up	37.7297	5.23763	0.000494544	0.00920373	yes	up
TRINITY_DN21282_c0_g2	XP_023883594.1(hapless 2-like [Quercus suber])	0.517858	-0.949371	0.636016	1	no	down	0.212026	-2.23769	0.278496	1	no	down	5.38644	2.42933	0.0486907	0.180829	no	up	0.41016	-1.28574	0.546172	1	no	down	10.5024	3.39265	0.00090197	0.00974403	yes	up	24.7791	4.63105	4.73e-05	0.00151515	yes	up
TRINITY_DN21282_c0_g1	XP_023883594.1(hapless 2-like [Quercus suber])	0.0646484	-3.95124	0.0171059	0.2557	no	down	0.257864	-1.95532	0.108741	0.496194	no	down	1.15508	0.207998	0.848524	0.945744	no	up	4.0358	2.01286	0.268047	1	no	up	17.9152	4.16311	0.00476227	0.0352446	yes	up	4.40322	2.13856	0.0408464	0.198707	no	up
TRINITY_DN28170_c0_g1		135.044	7.07729	0.000412304	0.0213975	yes	up	2.11671	1.08183	0.790915	1	no	up	1	0	1	1	no	no change	0.0157777	-5.98597	0.00133396	0.0373746	yes	down	0.00760876	-7.03812	0.000486693	0.00591446	yes	down	0.472061	-1.08296	0.790702	1	no	down
TRINITY_DN138092_c0_g1		2.19092	1.13153	0.781546	1	no	up	7.91537	2.98466	0.320855	1	no	up	75.8657	6.24538	9.81e-05	0.00140233	yes	up	3.63331	1.86129	0.45643	1	no	up	34.9796	5.12844	0.00104497	0.0109377	yes	up	9.43683	3.2383	0.00369538	0.0398576	yes	up
TRINITY_DN168003_c0_g1	XP_023912405.1(uncharacterized protein LOC112023989 [Quercus suber])	0.398705	-1.32661	0.739781	1	no	down	3.66311	1.87307	0.467784	1	no	up	12.044	3.59024	0.0116023	0.0653309	no	up	9.20246	3.20202	0.233118	1	no	up	30.2174	4.91731	0.00178572	0.0166639	yes	up	3.24326	1.69744	0.206923	0.530354	no	up
TRINITY_DN45295_c0_g1	XP_023899687.1(60S ribosomal protein L36-like [Quercus suber])	2.00099	1.00071	0.453317	0.999906	no	up	0.559188	-0.838594	0.621311	1	no	down	12.773	3.67502	0.0339904	0.140476	no	up	0.280768	-1.83255	0.119413	0.628439	no	down	6.38875	2.67553	0.0628466	0.21847	no	up	22.3849	4.48445	0.00393493	0.0416642	yes	up
TRINITY_DN140553_c1_g1		2.06438	1.04571	0.773957	1	no	up	0.198144	-2.33538	0.558759	1	no	down	68.193	6.09155	0.00367897	0.0272259	yes	up	0.096515	-3.3731	0.393679	1	no	down	33.0313	5.04576	0.126943	0.342966	no	up	337.63	8.3993	0.0316175	0.168427	no	up
TRINITY_DN1408_c0_g1	XP_028098754.1(heat shock protein 90-6, mitochondrial isoform X2 [Camellia sinensis])	0.529337	-0.917741	0.00671444	0.139699	no	down	0.282265	-1.82488	1.4e-07	1.35e-05	yes	down	0.295444	-1.75904	1.6e-08	7.47e-07	yes	down	0.537041	-0.896896	0.00802684	0.132785	no	down	0.563019	-0.828746	0.00527768	0.0381003	no	down	1.02637	0.0375496	0.899379	0.975861	no	up
TRINITY_DN4363_c0_g1		0.0472202	-4.40445	0.262052	1	no	down	0.801625	-0.319001	0.89933	1	no	down	23.0987	4.52974	0.000909717	0.0089132	yes	up	17.0378	4.09066	0.212944	1	no	up	492.062	8.9427	4.77e-11	4.78e-09	yes	up	27.76	4.79494	1.04e-06	6.78e-05	yes	up
TRINITY_DN11407_c0_g1	XP_028087124.1(protein IQ-DOMAIN 14-like [Camellia sinensis])	1.32074	0.401342	0.642714	0.999906	no	up	0.456721	-1.13061	0.119015	0.521484	no	down	1.2268	0.294899	0.685931	0.86502	no	up	0.349121	-1.5182	0.0231409	0.263281	no	down	0.936253	-0.0950304	0.885639	0.959129	no	down	2.62752	1.3937	0.000573083	0.0102026	yes	up
TRINITY_DN27690_c0_g1	RZB78694.1(Succinate dehydrogenase [ubiquinone] flavoprotein subunit 1, mitochondrial isoform B [Glycine soja])	1.17749	0.235719	0.797736	0.999906	no	up	1.98105	0.986264	0.20465	0.679865	no	up	4.4725	2.16108	0.00477855	0.0332683	yes	up	1.68723	0.754658	0.253139	0.846442	no	up	3.82192	1.9343	0.00370502	0.0291271	yes	up	2.21988	1.15048	0.0325124	0.171299	no	up
TRINITY_DN31259_c0_g1	XP_023880369.1(protein UPS3, mitochondrial-like [Quercus suber])	0.335438	-1.57588	0.55664	1	no	down	0.0457135	-4.45124	0.257023	1	no	down	1.79661	0.845274	0.638765	0.838046	no	up	0.136977	-2.868	0.470532	1	no	down	5.34656	2.41861	0.072458	0.240066	no	up	38.4615	5.26534	0.0035662	0.0388961	yes	up
TRINITY_DN12635_c0_g1		1021.48	9.99645	5.62e-10	4.66e-07	yes	up	2.11671	1.08183	0.790915	1	no	up	1	0	1	1	no	no change	0.00208281	-8.90725	1e-08	2.01e-06	yes	down	0.00100873	-9.95324	6.59e-10	4.99e-08	yes	down	0.472061	-1.08296	0.790702	1	no	down
TRINITY_DN10917_c0_g1	XP_028121394.1(alpha-dioxygenase 1-like [Camellia sinensis])	0.907807	-0.139543	0.815522	0.999906	no	down	3.66297	1.87301	0.00841597	0.0988181	no	up	5.54586	2.47141	0.000461574	0.00509103	yes	up	4.07037	2.02516	0.00136281	0.0379695	yes	up	6.1467	2.61981	1.33e-05	0.000295128	yes	up	1.47991	0.565512	0.420731	0.756836	no	up
TRINITY_DN55068_c0_g1		0.0622503	-4.00578	0.240667	1	no	down	0.735657	-0.442894	0.862778	1	no	down	13.7878	3.78532	0.000501809	0.00543743	yes	up	11.8458	3.5663	0.36614	1	no	up	222.943	7.80053	1.02e-08	5.74e-07	yes	up	18.0792	4.17626	0.000291831	0.00614565	yes	up
TRINITY_DN16573_c0_g2	PSS13382.1(Receptor protein kinase [Actinidia chinensis var. chinensis])	1.21905	0.285753	0.320655	0.968583	no	up	0.971818	-0.0412412	0.886132	0.993984	no	down	0.519829	-0.943892	0.0203523	0.0984144	no	down	0.80304	-0.316457	0.27298	0.869562	no	down	0.429779	-1.21833	0.00285509	0.0238692	yes	down	0.524284	-0.93158	0.0159712	0.106548	no	down
TRINITY_DN36850_c0_g1	KAB8356618.1(hypothetical protein FH972_024196 [Carpinus fangiana])	0.307147	-1.703	0.673137	1	no	down	0.297281	-1.7501	0.664659	1	no	down	18.3914	4.20096	0.0243448	0.111426	no	up	1	0	1	1	no	no change	59.8642	5.90362	0.00481102	0.0355308	yes	up	60.528	5.91953	0.00372956	0.0401027	yes	up
TRINITY_DN142449_c0_g1	XP_023880354.1(glutathione reductase-like [Quercus suber])	0.111447	-3.16557	0.228521	1	no	down	0.296401	-1.75438	0.400889	1	no	down	6.52681	2.70638	0.096108	0.285098	no	up	2.66354	1.41334	0.662077	1	no	up	58.8009	5.87777	0.00240262	0.0209138	yes	up	21.5629	4.43048	0.00672181	0.0601491	no	up
TRINITY_DN45479_c0_g1	XP_023889239.1(ABC transporter ATP-binding protein ARB1-like [Quercus suber])	6.86778	2.77984	0.329571	1	no	up	12.3121	3.62201	0.161504	1	no	up	70.0046	6.12938	0.000148282	0.00197985	yes	up	1.80156	0.84925	0.695645	1	no	up	10.5274	3.39607	0.0123282	0.0709671	no	up	5.63748	2.49505	0.0732386	0.285275	no	up
TRINITY_DN27833_c0_g1		0.307147	-1.703	0.673137	1	no	down	2.10875	1.07638	0.711028	1	no	up	152.268	7.25047	2.81e-06	6.88e-05	yes	up	6.87379	2.78111	0.484092	1	no	up	494.396	8.94952	9.68e-08	4.24e-06	yes	up	69.7451	6.12402	1.95e-06	0.00011333	yes	up
TRINITY_DN12931_c0_g2		1.41687	0.502709	0.59039	0.999906	no	up	2.70231	1.4342	0.0538836	0.332875	no	up	4.56264	2.18987	0.00208445	0.0175401	yes	up	1.92734	0.946613	0.249208	0.843319	no	up	3.26448	1.70685	0.0332356	0.141953	no	up	1.66187	0.73281	0.251576	0.587342	no	up
TRINITY_DN42550_c0_g1	XP_009759043.1(PREDICTED: cytochrome P450 71A1-like [Nicotiana sylvestris])	2.62756	1.39372	0.0649897	0.521755	no	up	5.78556	2.53246	0.000468408	0.0115308	yes	up	9.3566	3.22598	1.29e-05	0.000252092	yes	up	2.21684	1.14851	0.0371682	0.343567	no	up	3.57574	1.83824	0.000819148	0.00903734	yes	up	1.58163	0.661414	0.21441	0.539532	no	up
TRINITY_DN16756_c0_g1	XP_023889324.1(lactoylglutathione lyase-like [Quercus suber])	0.213124	-2.23024	0.341953	1	no	down	5.69836	2.51055	0.0260274	0.211782	no	up	36.74	5.19928	1.88e-08	8.59e-07	yes	up	27.3998	4.77609	0.00358761	0.075284	no	up	178.31	7.47824	9.78e-08	4.28e-06	yes	up	6.39538	2.67703	0.000169694	0.0040739	yes	up
TRINITY_DN184_c0_g1	KAA8528031.1(hypothetical protein F0562_035100 [Nyssa sinensis])	0.820005	-0.286295	0.381914	0.999483	no	down	1.44113	0.527203	0.0652692	0.371722	no	up	2.28945	1.195	1.33e-06	3.6e-05	yes	up	1.7701	0.823832	0.0170446	0.214741	no	up	2.81575	1.49352	5.58e-06	0.000143053	yes	up	1.55878	0.640415	0.014285	0.099092	no	up
TRINITY_DN639_c0_g1	PSR87605.1(Xyloglucan glycosyltransferase [Actinidia chinensis var. chinensis])	3.36507	1.75063	0.0281061	0.340807	no	up	1.35166	0.434737	0.481202	0.914833	no	up	0.763504	-0.389292	0.496578	0.744407	no	down	0.402823	-1.31178	0.0713737	0.484066	no	down	0.22927	-2.12488	0.0020857	0.0187991	yes	down	0.554809	-0.849937	0.0492339	0.223656	no	down
TRINITY_DN55293_c0_g1	PSS11496.1(Flavonoid 3',5'-hydroxylase [Actinidia chinensis var. chinensis])	1.11851	0.161572	0.83364	0.999906	no	up	2.54824	1.3495	0.00702753	0.0868476	no	up	3.33851	1.7392	0.000327773	0.00383361	yes	up	2.28723	1.1936	0.0964498	0.563537	no	up	3.01843	1.5938	0.0253222	0.118102	no	up	1.28566	0.362514	0.346743	0.691052	no	up
TRINITY_DN6617_c0_g1	XP_028087735.1(uncharacterized protein LOC114288431 [Camellia sinensis])	1.2385	0.308591	0.744237	0.999906	no	up	2.25729	1.17459	0.285776	0.781834	no	up	10.3613	3.37313	1.09e-05	0.000217693	yes	up	1.82336	0.866597	0.421088	0.969369	no	up	8.47169	3.08265	1.25e-05	0.000279149	yes	up	4.53119	2.17989	0.018321	0.116956	no	up
TRINITY_DN42961_c0_g2	XP_028076207.1(F-box/LRR-repeat protein 17-like [Camellia sinensis])	3.12971	1.64603	0.0424068	0.422019	no	up	2.07521	1.05326	0.379839	0.861778	no	up	0.155155	-2.68822	0.0116638	0.0655694	no	down	0.669581	-0.57867	0.613547	0.999874	no	down	0.0496489	-4.3321	2.18e-06	6.36e-05	yes	down	0.0734204	-3.76768	0.00443297	0.0449232	yes	down
TRINITY_DN407_c0_g1	PSR95251.1(Uracil phosphoribosyltransferase [Actinidia chinensis var. chinensis])	1.02491	0.0354983	0.907445	0.999906	no	up	0.827957	-0.272373	0.370733	0.85566	no	down	0.480593	-1.05711	0.0010846	0.0103244	yes	down	0.812701	-0.299204	0.267853	0.863705	no	down	0.473082	-1.07984	0.000263017	0.00356613	yes	down	0.568837	-0.813913	0.0027192	0.0320526	no	down
TRINITY_DN83151_c0_g1		0.906221	-0.142064	0.856735	0.999906	no	down	0.406578	-1.29839	0.141542	0.569258	no	down	0.125206	-2.99762	0.00587564	0.0389762	yes	down	0.453855	-1.1397	0.202151	0.782111	no	down	0.139594	-2.84069	0.0108987	0.0650253	no	down	0.301908	-1.72782	0.191278	0.508492	no	down
TRINITY_DN163316_c0_g1		2.41392	1.27138	0.231625	0.88918	no	up	0.566024	-0.821066	0.550287	1	no	down	0.190784	-2.38999	0.163101	0.395922	no	down	0.236537	-2.07986	0.0326533	0.320986	no	down	0.0810475	-3.62509	0.00407131	0.0312321	yes	down	0.330272	-1.59827	0.367073	1	no	down
TRINITY_DN15015_c0_g1	XP_023917572.1(stress response protein ish1-like [Quercus suber])	1	0	1	1	no	no change	36.9136	5.20608	0.00671134	1	no	up	633.641	9.30752	2.84e-11	2.45e-09	yes	up	33.0137	5.04499	0.0104305	1	no	up	569.558	9.1537	7.85e-11	7.45e-09	yes	up	16.7746	4.06821	3.73e-08	4.01e-06	yes	up
TRINITY_DN4988_c0_g1	KAA8540291.1(hypothetical protein F0562_024146 [Nyssa sinensis])	0.417243	-1.26104	0.00351386	0.0904442	no	down	0.466059	-1.10142	0.00210038	0.0356009	yes	down	0.310687	-1.68646	5.19e-07	1.58e-05	yes	down	1.12545	0.170501	0.716267	0.999874	no	up	0.750613	-0.413859	0.380263	0.65414	no	down	0.653915	-0.612826	0.103397	0.352314	no	down
TRINITY_DN55968_c0_g1	XP_023870970.1(uncharacterized protein LOC111983539 [Quercus suber])	1	0	1	1	no	no change	22.9629	4.52123	0.0655965	1	no	up	253.095	7.98354	8.61e-08	3.29e-06	yes	up	20.5379	4.36022	0.0834361	1	no	up	227.524	7.82988	2.08e-07	8.22e-06	yes	up	10.7083	3.42065	0.00107175	0.0162851	yes	up
TRINITY_DN7849_c0_g1	XP_028115719.1(uncharacterized protein LOC114313544 isoform X2 [Camellia sinensis])	2.05886	1.04185	0.0149363	0.235942	no	up	2.26831	1.18161	0.00180469	0.0318511	yes	up	2.15568	1.10815	0.00695448	0.0442813	yes	up	1.11012	0.150711	0.675017	0.999874	no	up	1.05592	0.0785006	0.843222	0.943607	no	up	0.931039	-0.103086	0.750781	0.930999	no	down
TRINITY_DN4742_c0_g1	PSS28973.1(Inositol transporter like [Actinidia chinensis var. chinensis])	1.09149	0.126301	0.836149	0.999906	no	up	1.55155	0.633715	0.279739	0.774861	no	up	4.63815	2.21355	1.09e-05	0.000218169	yes	up	1.42675	0.512735	0.398505	0.959658	no	up	4.29933	2.10411	5.26e-05	0.000946827	yes	up	2.94093	1.55627	0.00124966	0.0181946	yes	up
TRINITY_DN4606_c1_g1	XP_028097695.1(rust resistance kinase Lr10-like [Camellia sinensis])	0.560302	-0.835723	0.262523	0.918904	no	down	3.38992	1.76125	0.0697955	0.38633	no	up	3.25787	1.70393	0.0235119	0.108639	no	up	6.06157	2.59969	0.00432419	0.0858375	no	up	5.86017	2.55094	2.9e-05	0.000571948	yes	up	0.945474	-0.0808898	0.927051	0.98311	no	down
TRINITY_DN15635_c0_g3	KAA8541808.1(hypothetical protein F0562_022960 [Nyssa sinensis])	1.1748	0.232419	0.381808	0.999483	no	up	1.26258	0.336378	0.198445	0.671863	no	up	2.52301	1.33514	9.06e-08	3.44e-06	yes	up	1.0814	0.112895	0.693594	0.999874	no	up	2.16823	1.11652	7.28e-05	0.00123292	yes	up	1.96179	0.972169	0.000126812	0.00323738	no	up
TRINITY_DN15635_c0_g2		1.70217	0.767371	0.366984	0.993529	no	up	2.04648	1.03314	0.221118	0.705454	no	up	4.60582	2.20346	0.00537177	0.036364	yes	up	1.20953	0.274443	0.726124	0.999874	no	up	2.7292	1.44848	0.0556207	0.200936	no	up	2.21567	1.14775	0.121179	0.388824	no	up
TRINITY_DN13812_c0_g1	XP_028089140.1(LEAF RUST 10 DISEASE-RESISTANCE LOCUS RECEPTOR-LIKE PROTEIN KINASE-like 1.1 [Camellia sinensis])	0.397109	-1.33239	0.17784	0.806464	no	down	0.0795521	-3.65196	0.000154344	0.00483659	yes	down	0.173986	-2.52296	0.0283611	0.123642	no	down	0.201578	-2.31059	0.00309031	0.0684728	no	down	0.443251	-1.1738	0.247361	0.511724	no	down	2.13843	1.09655	0.301048	0.643171	no	up
TRINITY_DN33884_c0_g3	KAA8536040.1(hypothetical protein F0562_028518 [Nyssa sinensis])	0.588165	-0.765708	0.185437	0.818887	no	down	0.275688	-1.85889	0.00280361	0.0445232	yes	down	0.451831	-1.14614	0.0624189	0.214253	no	down	0.471595	-1.08438	0.0487423	0.396744	no	down	0.775094	-0.367557	0.476621	0.737361	no	down	1.60332	0.681058	0.230346	0.560679	no	up
TRINITY_DN82705_c1_g3		0.398285	-1.32813	0.254176	0.911347	no	down	0.322676	-1.63184	0.143448	0.572423	no	down	0.0517751	-4.2716	0.00592116	0.0392063	yes	down	0.816456	-0.292553	0.811219	0.999874	no	down	0.132483	-2.91612	0.0968315	0.289442	no	down	0.158582	-2.65669	0.123988	1	no	down
TRINITY_DN178322_c0_g1	KAE9455258.1(hypothetical protein C3L33_12850, partial [Rhododendron williamsianum])	3.35256	1.74527	0.415001	1	no	up	8.32166	3.05687	0.0524704	1	no	up	31.1563	4.96145	5.35e-06	0.000119043	yes	up	2.52957	1.33889	0.389001	0.95471	no	up	9.79239	3.29166	0.0020309	0.0184098	yes	up	3.72711	1.89806	0.0288705	0.159016	no	up
TRINITY_DN19407_c0_g1	THG18334.1(hypothetical protein TEA_014790 [Camellia sinensis var. sinensis])	1.37441	0.458811	0.194716	0.834533	no	up	1.96844	0.977049	0.00524958	0.0712986	no	up	4.43363	2.14849	2.66e-11	2.31e-09	yes	up	1.4413	0.527371	0.0702432	0.481126	no	up	3.25112	1.70094	4.97e-11	4.95e-09	yes	up	2.2082	1.14287	2.79e-06	0.000152751	yes	up
TRINITY_DN94332_c0_g1		19.8526	4.31125	0.0061558	0.131711	no	up	0.125517	-2.99405	0.426424	1	no	down	0.117726	-3.08649	0.428444	1	no	down	0.00627036	-7.31724	0.000228346	0.00946633	yes	down	0.00593537	-7.39645	0.000281316	0.00376813	yes	down	1	0	1	1	no	no change
TRINITY_DN13603_c0_g1	XP_028100438.1(receptor kinase-like protein Xa21 [Camellia sinensis])	0.908896	-0.137812	0.83138	0.999906	no	down	1.2146	0.280479	0.595707	0.956715	no	up	5.52406	2.46573	0.00304325	0.0235044	yes	up	1.34116	0.423483	0.514519	0.992623	no	up	6.12283	2.6142	0.00321564	0.0260938	yes	up	4.4549	2.15539	0.0065389	0.0589448	no	up
TRINITY_DN162034_c0_g2	XP_023874143.1(elongation factor Tu, mitochondrial-like [Quercus suber])	2.19092	1.13153	0.781546	1	no	up	1	0	1	1	no	no change	46.6014	5.5423	0.00141009	0.012775	yes	up	0.499396	-1.00174	0.806072	1	no	down	21.4884	4.42549	0.00782824	0.051169	no	up	42.0835	5.39518	0.0023872	0.029268	yes	up
TRINITY_DN3511_c0_g1	PSR98548.1(hypothetical protein CEY00_Acc25065 [Actinidia chinensis var. chinensis])	0.787602	-0.344461	0.487915	0.999906	no	down	3.98947	1.9962	4.7e-05	0.00180605	yes	up	3.04879	1.60824	2.04e-05	0.000373243	yes	up	5.09146	2.34808	3.81e-05	0.00232972	yes	up	3.9109	1.9675	6.82e-05	0.00117094	yes	up	0.751383	-0.412379	0.390329	0.731603	no	down
TRINITY_DN139377_c0_g1	KAA8540634.1(hypothetical protein F0562_024447 [Nyssa sinensis])	0.139581	-2.84083	0.014151	0.227832	no	down	0.0112323	-6.4762	5.63e-05	0.00210121	yes	down	0.00540571	-7.5313	1.06e-05	0.000212296	yes	down	0.081143	-3.62339	0.0771897	1	no	down	0.0390439	-4.67876	0.048141	1	no	down	0.472061	-1.08296	0.790702	1	no	down
TRINITY_DN9668_c0_g1	PSR97923.1(Cysteine-rich repeat secretory protein like, partial [Actinidia chinensis var. chinensis])	2.01778	1.01277	0.00172981	0.0584106	no	up	0.753386	-0.408539	0.20045	0.674702	no	down	0.434202	-1.20356	0.000304004	0.00360213	yes	down	0.376128	-1.4107	5.24e-08	8.53e-06	yes	down	0.217117	-2.20345	3.29e-15	7.84e-13	yes	down	0.564762	-0.824284	0.00119514	0.0176389	no	down
TRINITY_DN57721_c1_g1	KAB8760607.1(hypothetical protein FH972_026599 [Carpinus fangiana])	78.0124	6.28563	4.97e-05	0.00471245	yes	up	2.98088	1.57574	0.617246	1	no	up	11.0386	3.46449	0.068209	1	no	up	0.0387828	-4.68844	0.000227217	0.0094366	yes	down	0.143561	-2.80027	0.00348489	0.0277112	yes	down	3.6098	1.85192	0.24991	1	no	up
TRINITY_DN20068_c0_g3	XP_023878992.1(heat shock protein 90 [Quercus suber])	4.75724	2.25013	0.200752	0.845186	no	up	0.0742874	-3.75074	0.341092	1	no	down	0.410805	-1.28348	0.71752	1	no	down	0.0156945	-5.9936	0.00115615	0.0339066	yes	down	0.0847331	-3.56093	0.0343482	0.14509	no	down	5.43265	2.44166	0.540372	1	no	up
TRINITY_DN409_c0_g2	KAA8550606.1(hypothetical protein F0562_002290 [Nyssa sinensis])	0.561766	-0.831958	0.322886	0.970448	no	down	1.88855	0.917276	0.185917	0.652028	no	up	3.65742	1.87083	0.038924	0.154234	no	up	3.38399	1.75873	0.03023	0.307188	no	up	6.56773	2.71539	0.00587303	0.0413592	yes	up	1.89941	0.925555	0.290458	0.632052	no	up
TRINITY_DN46472_c0_g1	XP_028078344.1(putative cyclin-B3-1 isoform X2 [Camellia sinensis])	1.95979	0.9707	0.172534	0.797679	no	up	0.53407	-0.904899	0.286014	0.782001	no	down	0.170883	-2.54892	0.00344881	0.0258709	yes	down	0.275443	-1.86018	0.0394868	0.356173	no	down	0.0881264	-3.50428	0.000205533	0.002914	yes	down	0.314031	-1.67102	0.152946	0.447084	no	down
TRINITY_DN4262_c0_g1	XP_020536238.1(NAC domain-containing protein 90 isoform X1 [Jatropha curcas])	0.750361	-0.414343	0.696468	0.999906	no	down	0.0178832	-5.80525	2.3e-11	6.35e-09	yes	down	0.022645	-5.46466	1.2e-09	7.33e-08	yes	down	0.0239234	-5.38543	3.8e-10	1.05e-07	yes	down	0.0305607	-5.03218	7.16e-09	4.22e-07	yes	down	1.24036	0.310762	0.636686	0.885398	no	up
TRINITY_DN39496_c0_g1	XP_023926270.1(30 kDa heat shock protein-like [Quercus suber])	541.392	9.08053	4.67e-10	4.04e-07	yes	up	1.08677	0.120053	0.976529	1	no	up	1.65484	0.726695	0.857847	1	no	up	0.0020177	-8.95307	5.94e-10	1.57e-07	yes	down	0.00338864	-8.20508	1.65e-09	1.15e-07	yes	down	1.4997	0.584674	0.885395	1	no	up
TRINITY_DN179241_c0_g1	PSS34998.1(Laccase-17 like [Actinidia chinensis var. chinensis])	1.78057	0.832343	0.337036	0.980898	no	up	0.525636	-0.927863	0.302867	0.798698	no	down	0.00655209	-7.25383	3.91e-06	9.16e-05	yes	down	0.297135	-1.75081	0.0549123	0.422201	no	down	0.00370439	-8.07655	1.9e-07	7.62e-06	yes	down	0.0122547	-6.35052	0.000269936	0.00578129	yes	down
TRINITY_DN21932_c0_g2	XP_023886086.1(alkaline protease 2-like [Quercus suber])	0.540599	-0.88737	0.766581	1	no	down	9.69442	3.27715	0.0126322	0.130356	no	up	51.4294	5.68452	5.61e-08	2.27e-06	yes	up	17.6406	4.14083	0.00898443	0.143335	no	up	92.8802	6.5373	4.39e-07	1.59e-05	yes	up	5.23997	2.38956	0.00152698	0.0211243	yes	up
TRINITY_DN5763_c0_g1	PSS08376.1(Aquaporin TIP3-2 like [Actinidia chinensis var. chinensis])	72.0485	6.1709	0.0155991	0.241897	no	up	222.481	7.79754	0.000213049	0.00618183	yes	up	107.761	6.7517	7.77e-08	3.02e-06	yes	up	3.12188	1.64242	0.565042	0.997291	no	up	1.49927	0.584261	0.806613	0.928031	no	up	0.472409	-1.08189	0.578669	0.857019	no	down
TRINITY_DN25120_c0_g1	PON49638.1(TauD/TfdA-like domain containing protein [Trema orientale])	5.26743	2.3971	0.0248041	0.317638	no	up	7.49557	2.90604	0.00458339	0.0645651	no	up	0.579312	-0.787588	0.340595	0.609605	no	down	1.43993	0.526003	0.643607	0.999874	no	up	0.110661	-3.17578	0.000872953	0.00949871	yes	down	0.0752711	-3.73176	3.99e-05	0.00131814	yes	down
TRINITY_DN2255_c0_g2	KAA8540422.1(hypothetical protein F0562_024659 [Nyssa sinensis])	0.471995	-1.08316	0.0793516	0.576083	no	down	0.359313	-1.47669	0.00102407	0.0210645	yes	down	0.0400488	-4.6421	2.61e-19	9.36e-17	yes	down	0.765567	-0.3854	0.520663	0.993793	no	down	0.0858217	-3.54251	1.22e-07	5.16e-06	yes	down	0.10911	-3.19615	6.87e-11	1.57e-08	yes	down
TRINITY_DN6039_c0_g1	XP_023896126.1(uncharacterized protein LOC112008006 [Quercus suber])	0.577535	-0.792019	0.846098	1	no	down	10.8869	3.44452	0.0999536	1	no	up	172.52	7.43062	4.85e-08	2e-06	yes	up	18.9461	4.24383	0.0815043	1	no	up	301.799	8.23744	3.65e-09	2.34e-07	yes	up	15.4005	3.94491	3.08e-06	0.000164471	yes	up
TRINITY_DN26008_c2_g1	XP_023912767.1(uncharacterized protein LOC112024358 [Quercus suber])	0.0294274	-5.08669	0.0939382	1	no	down	0.0284846	-5.13368	0.0725042	1	no	down	3.77955	1.91822	0.234625	0.490112	no	up	1	0	1	1	no	no change	128.674	7.00757	0.000120834	0.00187855	yes	up	129.999	7.02236	7.67e-05	0.00218755	yes	up
TRINITY_DN6463_c0_g1	KAA8517680.1(hypothetical protein F0562_015154 [Nyssa sinensis])	5.82498	2.54225	0.0479329	0.449005	no	up	4.83485	2.27347	0.0268799	0.216019	no	up	63.4426	5.98738	2.38e-11	2.1e-09	yes	up	0.833456	-0.262823	0.82363	0.999874	no	down	10.9989	3.45928	0.00124553	0.012561	yes	up	12.8039	3.67851	3.4e-07	2.62e-05	yes	up
TRINITY_DN26760_c0_g2	PSR99704.1(1-acyl-sn-glycerol-3-phosphate acyltransferase [Actinidia chinensis var. chinensis])	4.44178	2.15114	1.23e-08	7.2e-06	yes	up	2.06813	1.04833	0.0431396	0.290673	no	up	2.40668	1.26704	0.0168303	0.0857161	no	up	0.467372	-1.09736	0.0188456	0.230556	no	down	0.545528	-0.874275	0.0716984	0.238521	no	down	1.14173	0.191225	0.730758	0.923893	no	up
TRINITY_DN12657_c0_g1	XP_028069752.1(protein YLS3-like [Camellia sinensis])	0.143516	-2.80072	9.58e-06	0.00136739	yes	down	0.0535927	-4.22182	3.86e-10	8.03e-08	yes	down	0.00992729	-6.65438	1.05e-16	2.44e-14	yes	down	0.376654	-1.40869	0.0597346	0.441776	no	down	0.0696273	-3.8442	1.97e-05	0.000413307	yes	down	0.180834	-2.46727	0.0159897	0.106589	no	down
TRINITY_DN81282_c3_g1	XP_023907019.1(heat shock 70 kDa protein [Quercus suber])	33.6501	5.07254	3.4e-05	0.00355176	yes	up	7.21939	2.85188	0.103593	0.48426	no	up	5.438	2.44308	0.0548019	0.196269	no	up	0.213434	-2.22814	0.13258	0.657102	no	down	0.16295	-2.6175	0.0154959	0.0832016	no	down	0.750779	-0.413539	0.783804	0.942261	no	down
TRINITY_DN2327_c0_g1	XP_028084209.1(vicilin-like seed storage protein At2g28490 [Camellia sinensis])	91.7988	6.5204	1.21e-05	0.00159715	yes	up	249.639	7.9637	5.19e-05	0.00196942	yes	up	152.942	7.25684	1	1	no	up	2.74992	1.45939	0.52953	0.994922	no	up	1.66957	0.739476	0.631873	0.839677	no	up	0.597926	-0.741961	0.716929	0.918742	no	down
TRINITY_DN201486_c0_g1	XP_028059038.1(EP1-like glycoprotein 2 [Camellia sinensis])	0.244133	-2.03426	0.0154487	0.240691	no	down	0.173866	-2.52396	0.0587634	0.349271	no	down	0.0620559	-4.01029	0.00014924	0.00199049	yes	down	0.722239	-0.469452	0.75125	0.999874	no	down	0.256668	-1.96202	0.111361	0.315846	no	down	0.346706	-1.52822	0.411583	0.749213	no	down
TRINITY_DN28808_c0_g1		0.672954	-0.57142	0.251364	0.908211	no	down	0.650871	-0.619557	0.237334	0.725621	no	down	0.338069	-1.56461	0.0070967	0.044955	yes	down	0.974865	-0.036725	0.943495	0.999874	no	down	0.507515	-0.978478	0.097147	0.289977	no	down	0.510414	-0.970261	0.106952	0.36007	no	down
TRINITY_DN7807_c0_g1	XP_028115670.1(stress enhanced protein 2, chloroplastic [Camellia sinensis])	0.851019	-0.232737	0.698946	0.999906	no	down	2.47225	1.30582	0.0192008	0.173676	no	up	3.46953	1.79474	0.000386989	0.00440569	yes	up	2.9168	1.54439	0.00499244	0.0950466	no	up	4.11604	2.04126	2.39e-05	0.000486891	yes	up	1.37749	0.462038	0.270081	0.609779	no	up
TRINITY_DN28434_c0_g2		1.12487	0.169762	0.966815	1	no	up	5.09366	2.3487	0.415215	1	no	up	65.2548	6.02801	8.23e-05	0.00120671	yes	up	4.54692	2.18489	0.460113	1	no	up	58.6493	5.87404	0.00015875	0.00235609	yes	up	12.6562	3.66178	0.00238631	0.029268	yes	up
TRINITY_DN13182_c0_g1	KAA8539237.1(hypothetical protein F0562_025929 [Nyssa sinensis])	0.723739	-0.466458	0.391532	0.999906	no	down	1.81611	0.860848	0.0948481	0.460646	no	up	2.46208	1.29988	0.00410593	0.0296342	yes	up	2.52048	1.3337	0.0102009	0.15568	no	up	3.43893	1.78196	6.44e-05	0.00111638	yes	up	1.33263	0.414278	0.296402	0.638345	no	up
TRINITY_DN106899_c0_g1	XP_023898326.1(developmental and secondary metabolism regulator veA-like [Quercus suber])	2.02501	1.01793	0.59422	0.999906	no	up	0.180787	-2.46764	0.243234	0.734623	no	down	2.09099	1.06419	0.552014	0.7834	no	up	0.0895715	-3.48082	0.00497687	0.0948358	no	down	1.04158	0.0587736	0.95014	0.982185	no	up	11.3636	3.50634	0.000642804	0.0110771	yes	up
TRINITY_DN21860_c0_g1		77.7782	6.28129	0.000238849	0.0144164	yes	up	0.557975	-0.841728	0.836571	1	no	down	4.05141	2.01843	0.611063	1	no	up	0.00721936	-7.11391	5.84e-05	0.00324939	yes	down	0.0516417	-4.27532	0.00848335	0.0541925	no	down	7.0665	2.821	0.477277	1	no	up
TRINITY_DN117262_c0_g1	XP_023903010.1(lactose permease-like [Quercus suber])	2.99803	1.58401	0.692029	1	no	up	45.8093	5.51757	0.00183542	0.0321793	yes	up	43.7103	5.4499	0.0666717	0.223749	no	up	15.142	3.92048	0.0204689	0.243634	no	up	14.6011	3.86801	0.191915	0.440691	no	up	0.933222	-0.099708	0.959474	0.991403	no	down
TRINITY_DN23686_c0_g1	XP_023901497.1(ATP-dependent RNA helicase eIF4A [Quercus suber])	9.44044	3.23885	0.0348212	0.382387	no	up	1.31098	0.390649	0.880699	1	no	up	9.77658	3.28933	0.00701093	0.044517	yes	up	0.138399	-2.85309	0.116759	0.621571	no	down	1.05464	0.0767519	0.948683	0.981657	no	up	7.35304	2.87834	0.0595649	0.251591	no	up
TRINITY_DN20779_c0_g1		0.195535	-2.3545	0.0738716	1	no	down	0.0984459	-3.34452	0.0259981	1	no	down	0.0252799	-5.30587	0.00392332	0.0286622	yes	down	0.520429	-0.942226	0.695583	1	no	down	0.133662	-2.90334	0.465366	1	no	down	0.249875	-2.00072	0.620079	1	no	down
TRINITY_DN1375_c1_g1	P86473.2(RecName: Full=Endochitinase; Flags: Precursor [Actinidia chinensis var. chinensis])	5.35305	2.42036	0.0008025	0.0346269	yes	up	1.81302	0.858398	0.113703	0.508359	no	up	26.9337	4.75134	4.52e-11	3.75e-09	yes	up	0.340048	-1.55619	0.00919108	0.145653	no	down	5.09212	2.34827	0.00183432	0.0170375	yes	up	14.5892	3.86683	1.95e-11	4.99e-09	yes	up
TRINITY_DN97132_c0_g1	XP_023871339.1(uncharacterized protein LOC111983921 [Quercus suber])	0.307147	-1.703	0.673137	1	no	down	1.03917	0.0554272	0.988941	1	no	up	12.3791	3.62984	0.0205502	0.0989799	no	up	3.39769	1.76456	0.662483	1	no	up	40.3412	5.33418	0.003569	0.0282346	yes	up	11.3502	3.50465	0.0284868	0.157655	no	up
TRINITY_DN5347_c0_g2	XP_028108662.1(auxin-responsive protein SAUR71-like [Camellia sinensis])	2.64227	1.40178	0.0196209	0.277585	no	up	1.67416	0.743438	0.133345	0.553025	no	up	4.42135	2.14449	0.000256553	0.00312651	yes	up	0.636943	-0.650763	0.243023	0.835972	no	down	1.69004	0.757059	0.234909	0.496576	no	up	2.59506	1.37577	0.00959704	0.0764135	no	up
TRINITY_DN9986_c0_g2	XP_028124305.1(protein NPGR1-like [Camellia sinensis])	0.634831	-0.655555	0.0651325	0.522598	no	down	0.92623	-0.110558	0.758913	0.984178	no	down	0.398749	-1.32645	0.000179107	0.00231318	yes	down	1.46944	0.555269	0.183246	0.749465	no	up	0.633676	-0.658182	0.122269	0.334804	no	down	0.422533	-1.24286	0.00170632	0.0228935	yes	down
TRINITY_DN23206_c0_g1	CBI17002.3(unnamed protein product, partial [Vitis vinifera])	2.00298	1.00215	0.804279	1	no	up	3.09094	1.62805	0.683473	1	no	up	70.7314	6.14428	0.00392649	0.0286786	yes	up	1.55382	0.63582	0.872326	1	no	up	34.9898	5.12886	0.0151154	0.0818368	no	up	22.6527	4.50161	0.025073	0.144846	no	up
TRINITY_DN17244_c0_g1	XP_028082115.1(protein phosphatase 2C and cyclic nucleotide-binding/kinase domain-containing protein-like isoform X2 [Camellia sinensis])	1.34916	0.432065	0.251907	0.908789	no	up	1.88003	0.910758	0.0221598	0.190274	no	up	4.07304	2.0261	9.66e-09	4.74e-07	yes	up	1.40108	0.486536	0.150716	0.69113	no	up	3.04766	1.6077	4.25e-10	3.41e-08	yes	up	2.12781	1.08937	0.000169098	0.00406313	yes	up
TRINITY_DN17244_c0_g2		0.449032	-1.15511	0.677642	1	no	down	3.46501	1.79286	0.200017	1	no	up	9.31288	3.21923	0.00331574	0.0251237	yes	up	8.15789	3.0282	0.0935057	0.555925	no	up	22.897	4.51709	0.00199511	0.0181619	yes	up	2.68127	1.42292	0.112347	0.371019	no	up
TRINITY_DN26385_c0_g1	XP_023925628.1(malate dehydrogenase, mitochondrial-like [Quercus suber])	0.34463	-1.53688	0.26748	0.923442	no	down	0.205105	-2.28557	0.0433207	0.291203	no	down	1.21608	0.282244	0.772148	0.909656	no	up	0.595372	-0.748137	0.617387	0.999874	no	down	3.56555	1.83413	0.120256	0.331437	no	up	5.80715	2.53783	0.00482707	0.0477918	yes	up
TRINITY_DN13428_c0_g2		1.00981	0.0140876	0.974943	0.999906	no	up	1.70579	0.770443	0.059489	0.351692	no	up	2.58473	1.37002	0.000142586	0.00191668	yes	up	1.70096	0.766345	0.0699384	0.480213	no	up	2.58986	1.37287	0.000295925	0.00393976	yes	up	1.4889	0.574243	0.0788144	0.297779	no	up
TRINITY_DN1607_c1_g2	XP_028103125.1(glutamic acid-rich protein-like isoform X2 [Camellia sinensis])	1.20264	0.26621	0.748422	0.999906	no	up	0.103846	-3.26748	3.51e-08	4.09e-06	yes	down	0.338383	-1.56327	0.0297022	0.127699	no	down	0.0867439	-3.52709	1.96e-07	2.65e-05	yes	down	0.284731	-1.81233	0.0192052	0.0969791	no	down	3.20279	1.67933	0.000633707	0.0109733	yes	up
TRINITY_DN14198_c1_g2	XP_023896200.1(glutamine synthetase-like [Quercus suber])	5.84124	2.54627	0.257188	0.914557	no	up	0.259692	-1.94512	0.538893	1	no	down	7.0543	2.8185	0.0592923	0.206853	no	up	0.0448981	-4.4772	0.0268589	0.286201	no	down	1.21406	0.27984	0.822811	0.935061	no	up	25.8854	4.69407	5.16e-05	0.00162218	yes	up
TRINITY_DN14198_c1_g1	XP_023896200.1(glutamine synthetase-like [Quercus suber])	2.98106	1.57583	0.542366	1	no	up	7.81087	2.96548	0.0720164	1	no	up	71.115	6.15208	5.12e-07	1.56e-05	yes	up	2.62806	1.394	0.302668	0.893129	no	up	24.0216	4.58626	5.8e-06	0.00014785	yes	up	8.86006	3.14732	8.28e-05	0.00232324	yes	up
TRINITY_DN20706_c0_g2	XP_023897551.1(plasma membrane ATPase-like [Quercus suber])	5.88574	2.55722	0.0668874	1	no	up	4.42282	2.14497	0.138099	1	no	up	30.9886	4.95367	3.88e-07	1.24e-05	yes	up	0.753651	-0.408032	0.679443	0.999874	no	down	5.31479	2.41001	0.000433299	0.0053829	yes	up	6.92748	2.79233	3.36e-05	0.00115088	yes	up
TRINITY_DN24728_c1_g1	XP_023882895.1(aldehyde dehydrogenase [Quercus suber])	0.204704	-2.28839	0.566682	1	no	down	6.65848	2.73519	0.154162	1	no	up	37.364	5.22358	5.85e-05	0.00090855	yes	up	32.6103	5.02726	0.0247897	1	no	up	183.088	7.5164	9.07e-07	2.99e-05	yes	up	5.44387	2.44463	0.0181405	0.116134	no	up
TRINITY_DN15254_c0_g1	KAE9460522.1(hypothetical protein C3L33_07545, partial [Rhododendron williamsianum])	0.437354	-1.19313	0.115778	0.675824	no	down	0.432428	-1.20947	0.0643229	0.368867	no	down	0.0597249	-4.06552	5.71e-06	0.000126149	yes	down	0.999429	-0.000824084	0.999239	0.999878	no	down	0.138247	-2.85467	0.0188207	0.0956925	no	down	0.134775	-2.89138	0.00786111	0.0670446	no	down
TRINITY_DN34432_c0_g2	KAB8343130.1(hypothetical protein FH972_022723 [Carpinus fangiana])	0.0440219	-4.50563	0.0355902	1	no	down	4.93225	2.30225	0.0271452	0.217363	no	up	16.798	4.07022	2.51e-08	1.12e-06	yes	up	112.34	6.81173	7.78e-05	0.00407994	yes	up	383.318	8.5824	4.54e-10	3.61e-08	yes	up	3.31925	1.73086	0.032497	0.171251	no	up
TRINITY_DN188960_c0_g1	XP_028082254.1(probable calcium-binding protein CML41 [Camellia sinensis])	0.463713	-1.1087	0.112657	0.668779	no	down	0.0839033	-3.57513	2.36e-06	0.000149315	yes	down	0.0452966	-4.46445	5.34e-10	3.51e-08	yes	down	0.182767	-2.45192	0.000553632	0.0192531	yes	down	0.0983254	-3.34629	1.71e-07	6.95e-06	yes	down	0.529694	-0.916769	0.231928	0.56238	no	down
TRINITY_DN39661_c1_g1	ACX43954.1(cysteine protease 1 [Brachiaria hybrid cultivar])	148.58	7.21509	0.00176461	0.0591185	no	up	2.11671	1.08183	0.790915	1	no	up	1	0	1	1	no	no change	0.0143171	-6.12611	0.00274306	0.0625469	no	down	0.00693799	-7.17127	0.00197747	0.0180543	yes	down	0.472061	-1.08296	0.790702	1	no	down
TRINITY_DN11061_c0_g1	XP_028074849.1(G-type lectin S-receptor-like serine/threonine-protein kinase At4g27290 isoform X1 [Camellia sinensis])	1.64579	0.71878	0.296832	0.952693	no	up	3.57575	1.83825	0.000901099	0.0191379	yes	up	7.04147	2.81588	8.13e-08	3.13e-06	yes	up	2.18432	1.12718	0.0765091	0.502426	no	up	4.33128	2.11479	0.000547516	0.00651041	yes	up	1.9337	0.951368	0.0429432	0.204868	no	up
TRINITY_DN200798_c0_g1	XP_028066844.1(NAC domain-containing protein 45 isoform X2 [Camellia sinensis])	0.24496	-2.02938	0.221972	0.877282	no	down	0.088859	-3.49234	0.0103576	0.113255	no	down	0.0477343	-4.38883	0.00031357	0.00369133	yes	down	0.364025	-1.45789	0.643883	1	no	down	0.190725	-2.39044	0.376636	0.650988	no	down	0.505961	-0.982902	0.731897	1	no	down
TRINITY_DN21318_c0_g1	XP_028078098.1(uncharacterized protein LOC114279990 [Camellia sinensis])	0.426874	-1.22812	0.061044	0.504742	no	down	0.151535	-2.72228	0.00533683	0.0721471	no	down	0.0722736	-3.79039	0.00658992	0.042568	yes	down	0.355326	-1.49278	0.18328	0.749484	no	down	0.169806	-2.55804	0.105658	0.30545	no	down	0.473074	-1.07986	0.64673	0.889331	no	down
TRINITY_DN64722_c0_g2	XP_023910304.1(chloroperoxidase-like [Quercus suber])	1	0	1	1	no	no change	3.79888	1.92557	0.63384	1	no	up	256.858	8.00483	9.16e-06	0.000188724	yes	up	3.39769	1.76456	0.662483	1	no	up	230.633	7.84946	1.44e-05	0.000316371	yes	up	64.6425	6.01441	0.000198536	0.00459504	yes	up
TRINITY_DN64722_c0_g1	XP_023906497.1(uncharacterized protein LOC112018215 [Quercus suber])	1	0	1	1	no	no change	5.79887	2.53577	0.525728	1	no	up	190.811	7.576	1.88e-07	6.57e-06	yes	up	5.18188	2.37348	0.552574	1	no	up	171.426	7.42144	5.12e-07	1.81e-05	yes	up	31.9171	4.99626	1.08e-05	0.000456139	yes	up
TRINITY_DN9761_c0_g1	KAB1223064.1(Ferredoxin-thioredoxin reductase catalytic chain, chloroplastic [Morella rubra])	0.836795	-0.257054	0.445706	0.999906	no	down	1.09037	0.124813	0.767927	0.985572	no	up	1.72689	0.788176	0.0296001	0.127456	no	up	1.30971	0.38925	0.336133	0.918769	no	up	2.08266	1.05843	0.00135011	0.0133937	yes	up	1.55485	0.636773	0.108051	0.36242	no	up
TRINITY_DN65215_c0_g1	XP_028095328.1(protein EXORDIUM-like [Camellia sinensis])	0.210317	-2.24937	0.114691	0.67362	no	down	0.0194498	-5.6841	4.05e-05	0.00159464	yes	down	0.00395183	-7.98326	6.64e-06	0.000143487	yes	down	0.0929246	-3.4278	0.0299593	0.30559	no	down	0.0190814	-5.71169	0.00355012	0.0281185	yes	down	0.199495	-2.32557	0.420494	1	no	down
TRINITY_DN1131_c0_g1	XP_003572148.1(60S ribosomal protein L37-2 [Brachypodium distachyon])	1.04919	0.0692782	0.963907	0.999906	no	up	0.229773	-2.12172	0.175767	0.633778	no	down	2.21202	1.14536	0.432495	0.694621	no	up	0.220232	-2.1829	0.0692286	0.477437	no	down	2.12138	1.085	0.334232	0.608979	no	up	9.41577	3.23508	0.00403961	0.0423578	yes	up
TRINITY_DN2758_c0_g1	XP_028089204.1(alpha-L-fucosidase 1 isoform X2 [Camellia sinensis])	7.54742	2.91598	0.0192887	0.27457	no	up	7.30927	2.86973	0.0229116	0.194837	no	up	8.88847	3.15194	0.00478242	0.0332877	yes	up	0.980063	-0.0290537	0.982151	0.999874	no	down	1.18183	0.241022	0.839616	0.942185	no	up	1.18823	0.248811	0.83499	0.957096	no	up
TRINITY_DN61186_c0_g1	XP_023914449.1(uncharacterized protein LOC112026006 [Quercus suber])	1.90857	0.93249	0.683979	1	no	up	14.4317	3.85117	0.053619	0.332096	no	up	34.0834	5.091	0.0024985	0.0201513	yes	up	7.6089	2.92769	0.146742	0.682897	no	up	18.0446	4.1735	0.0119913	0.069563	no	up	2.33159	1.22131	0.483205	0.801763	no	up
TRINITY_DN24997_c0_g1	PSS11291.1(Thioredoxin-like fold protein [Actinidia chinensis var. chinensis])	2.25006	1.16996	0.185056	0.818444	no	up	15.7834	3.98034	2.06e-11	5.84e-09	yes	up	35.3648	5.14424	5.24e-29	7.17e-26	yes	up	7.03891	2.81535	0.00196578	0.0498343	yes	up	15.9495	3.99544	3.59e-06	9.84e-05	yes	up	2.20859	1.14313	0.0474047	0.218375	no	up
TRINITY_DN2370_c0_g2	PSS10131.1(Linoleate 9S-lipoxygenase [Actinidia chinensis var. chinensis])	0.524	-0.932361	0.13709	0.725916	no	down	0.538612	-0.892681	0.0166447	0.158823	no	down	1.14804	0.199167	0.626738	0.83062	no	up	1.03289	0.0466817	0.937069	0.999874	no	up	2.21661	1.14835	0.0606037	0.213067	no	up	2.08964	1.06325	0.000853756	0.0137138	yes	up
TRINITY_DN32_c0_g2	KAA8539752.1(hypothetical protein F0562_026444 [Nyssa sinensis])	0.671518	-0.574501	0.0458353	0.439955	no	down	1.40356	0.489089	0.11713	0.517037	no	up	1.33898	0.421139	0.164542	0.398127	no	up	2.10507	1.07387	0.00249479	0.0585465	no	up	2.01203	1.00865	0.0046543	0.0346409	yes	up	0.93604	-0.0953585	0.779971	0.940964	no	down
TRINITY_DN6517_c0_g1	XP_023871703.1(40S ribosomal protein S18-like [Quercus suber])	0.823696	-0.279816	0.785504	0.999906	no	down	0.459557	-1.12168	0.29116	0.787942	no	down	3.89228	1.96062	0.0622376	0.213833	no	up	0.561177	-0.833472	0.276517	0.872224	no	down	4.75121	2.2483	0.0042026	0.0319745	yes	up	8.29259	3.05182	0.000168193	0.00404664	yes	up
TRINITY_DN421_c0_g3	XP_028070381.1(TMV resistance protein N-like [Camellia sinensis])	0.973644	-0.0385331	0.910551	0.999906	no	down	1.04671	0.0658549	0.880502	0.992775	no	up	0.427868	-1.22476	0.00315821	0.024183	yes	down	1.08068	0.111939	0.816395	0.999874	no	up	0.443815	-1.17197	0.0125813	0.0719798	no	down	0.401388	-1.31693	0.00916976	0.0740547	no	down
TRINITY_DN12113_c0_g1		1	0	1	1	no	no change	2.11671	1.08183	0.790915	1	no	up	362.308	8.50107	2.19e-10	1.59e-08	yes	up	1.89449	0.92181	0.821273	1	no	up	325.315	8.34569	7.46e-10	5.61e-08	yes	up	167.865	7.39116	2.24e-08	2.56e-06	yes	up
TRINITY_DN138374_c0_g1	XP_023900141.1(uncharacterized amino-acid permease P7G5.06-like [Quercus suber])	33.573	5.06923	0.0131808	1	no	up	3.79888	1.92557	0.63384	1	no	up	75.0728	6.23022	0.000139749	0.00188388	yes	up	0.115544	-3.11348	0.0851734	1	no	down	2.25001	1.16993	0.220213	0.478059	no	up	18.917	4.24161	0.00446289	0.0451466	yes	up
TRINITY_DN53880_c0_g1		2.06381	1.04531	0.290533	0.946278	no	up	0.34058	-1.55394	0.112145	0.504993	no	down	0.258194	-1.95347	0.0509229	0.186687	no	down	0.166233	-2.58872	0.000510129	0.0181151	yes	down	0.12577	-2.99114	7.28e-05	0.00123341	yes	down	0.743481	-0.427632	0.571027	0.852512	no	down
TRINITY_DN128754_c0_g3	XP_023910849.1(protein phosphatase PP2A regulatory subunit B-like [Quercus suber])	0.189364	-2.40077	0.483794	1	no	down	0.10523	-3.24838	0.320208	1	no	down	2.61602	1.38737	0.418472	0.682775	no	up	0.559994	-0.836516	0.836259	1	no	down	13.4139	3.74565	0.0152224	0.0821821	no	up	24.3568	4.60625	0.00392486	0.0416434	yes	up
TRINITY_DN1028_c0_g1	XP_028065006.1(protein TIFY 6B-like isoform X5 [Camellia sinensis])	1.02277	0.0324769	0.974532	0.999906	no	up	0.260488	-1.94071	0.0975266	0.468162	no	down	0.032416	-4.94715	2.48e-05	0.000441056	yes	down	0.256974	-1.96031	0.0341085	0.328528	no	down	0.031734	-4.97783	1.67e-09	1.16e-07	yes	down	0.121828	-3.03708	0.0100807	0.0790035	no	down
TRINITY_DN86563_c0_g7	XP_023925428.1(protein vip1-like [Quercus suber])	0.764262	-0.387861	0.824275	1	no	down	0.489982	-1.0292	0.51534	1	no	down	7.80135	2.96372	0.00063204	0.00658774	yes	up	0.643361	-0.636299	0.756323	1	no	down	10.131	3.34071	0.00278916	0.0234619	yes	up	15.4337	3.94801	2.43e-06	0.000135159	yes	up
TRINITY_DN10745_c0_g1	XP_028056861.1(callose synthase 1-like [Camellia sinensis])	1.70288	0.767976	0.271086	0.926623	no	up	2.23343	1.15926	0.0070739	0.0872039	no	up	3.09683	1.63079	0.000121053	0.00167031	yes	up	1.31698	0.39723	0.532636	0.995078	no	up	1.83767	0.877877	0.16819	0.40776	no	up	1.36024	0.443863	0.0707956	0.279593	no	up
TRINITY_DN34985_c0_g1	XP_023888465.1(uncharacterized protein LOC112000547 [Quercus suber])	6.45253	2.68987	0.325426	1	no	up	4.92798	2.301	0.426456	1	no	up	24.7237	4.62782	0.00359019	0.0266941	yes	up	0.770695	-0.375769	0.85899	1	no	down	3.91116	1.9676	0.109114	0.311999	no	up	4.86193	2.28153	0.0784828	0.297012	no	up
TRINITY_DN57286_c0_g1	XP_028118616.1(LOW QUALITY PROTEIN: soluble starch synthase 1, chloroplastic/amyloplastic [Camellia sinensis])	0.630008	-0.666558	0.120768	0.689053	no	down	0.905814	-0.142714	0.683637	0.972094	no	down	2.03392	1.02426	0.0118696	0.0663991	no	up	1.44816	0.534225	0.179683	0.744218	no	up	3.25325	1.70188	0.000145606	0.00219509	yes	up	2.20445	1.14042	0.00149015	0.0207725	yes	up
TRINITY_DN4748_c0_g1	AHJ09607.1(aquaporin protein 26 [Camellia sinensis])	0.12429	-3.00822	0.00358735	0.0914257	no	down	0.400414	-1.32044	0.14334	0.572302	no	down	1.3724	0.456697	0.508406	0.752955	no	up	3.25355	1.70201	0.207875	0.791428	no	up	11.145	3.47833	0.00150294	0.0145855	yes	up	3.38397	1.75872	0.0616187	0.256704	no	up
TRINITY_DN4748_c0_g3	PIM97326.1(Aquaporin (major intrinsic protein family) [Handroanthus impetiginosus])	0.147043	-2.76569	1.46e-06	0.00034553	yes	down	0.375754	-1.41214	0.136306	0.559115	no	down	1.51793	0.602106	0.403154	0.669291	no	up	2.56445	1.35865	0.18228	0.748214	no	up	10.4141	3.38047	6.76e-06	0.000167289	yes	up	3.98713	1.99535	0.0477447	0.219484	no	up
TRINITY_DN253_c1_g1	XP_028113095.1(putative peptidyl-tRNA hydrolase PTRHD1 [Camellia sinensis])	1.03239	0.0459938	0.898262	0.999906	no	up	1.2073	0.271784	0.459447	0.908094	no	up	0.526865	-0.924496	0.00245753	0.0199028	no	down	1.17895	0.237501	0.581029	0.997572	no	up	0.514855	-0.957763	0.0162825	0.0863171	no	down	0.427565	-1.22578	0.00159157	0.0217652	yes	down
TRINITY_DN84666_c0_g2	THF98877.1(hypothetical protein TEA_009844 [Camellia sinensis var. sinensis])	3.46787	1.79405	0.328559	1	no	up	4.47417	2.16162	0.0777337	0.410776	no	up	9.93661	3.31275	0.00640664	0.0416814	yes	up	1.30479	0.383814	0.756151	0.999874	no	up	2.89133	1.53173	0.223052	0.481756	no	up	2.17407	1.1204	0.199744	0.519431	no	up
TRINITY_DN6538_c0_g1		2.13881	1.09681	0.129003	0.709353	no	up	2.38262	1.25255	0.0692805	0.384869	no	up	4.36014	2.12437	0.000524859	0.00564152	yes	up	1.12189	0.165931	0.772223	0.999874	no	up	2.05885	1.04184	0.0425548	0.167941	no	up	1.79898	0.847176	0.073309	0.285402	no	up
TRINITY_DN5088_c0_g1	XP_009796843.1(PREDICTED: uncharacterized protein LOC104243362 [Nicotiana sylvestris])	0.528091	-0.921142	0.236287	0.894297	no	down	0.147671	-2.75955	0.000278737	0.00765246	yes	down	0.0278721	-5.16503	1.64e-06	4.31e-05	yes	down	0.282202	-1.8252	0.00247119	0.0581422	no	down	0.0529618	-4.2389	1.14e-05	0.000258932	yes	down	0.184134	-2.44117	0.0128227	0.0924242	no	down
TRINITY_DN31109_c0_g1	XP_028074114.1(uncharacterized protein LOC114276534 isoform X2 [Camellia sinensis])	1.02611	0.0371889	0.958673	0.999906	no	up	0.907138	-0.140607	0.776618	0.986576	no	down	0.180766	-2.4678	0.000113151	0.00157748	yes	down	0.891856	-0.165118	0.807664	0.999874	no	down	0.177965	-2.49033	0.00215036	0.0192522	yes	down	0.195014	-2.35835	5.82e-05	0.00177665	yes	down
TRINITY_DN118267_c0_g1	KAB8346028.1(hypothetical protein FH972_023080 [Carpinus fangiana])	0.307147	-1.703	0.673137	1	no	down	0.579017	-0.788322	0.845187	1	no	down	26.5498	4.73063	0.000637755	0.00663833	yes	up	1.89449	0.92181	0.821273	1	no	up	86.4059	6.43306	4.39e-05	0.00081736	yes	up	44.6094	5.47927	0.000234808	0.00521235	yes	up
TRINITY_DN1869_c2_g1		0.760479	-0.395019	0.261757	0.918636	no	down	0.737601	-0.439087	0.21702	0.699051	no	down	0.251913	-1.989	1.9e-06	4.9e-05	yes	down	0.975086	-0.0363991	0.931395	0.999874	no	down	0.334178	-1.58131	0.00115456	0.0118077	yes	down	0.335573	-1.5753	0.00070631	0.0118794	yes	down
TRINITY_DN17756_c0_g1		0.19551	-2.35469	0.207003	1	no	down	0.683381	-0.549238	0.658635	1	no	down	5.12042	2.35626	0.0219627	0.103643	no	up	3.53151	1.82028	0.401783	1	no	up	26.1595	4.70926	0.0035458	0.0280917	yes	up	7.34371	2.87651	0.0122339	0.0896976	no	up
TRINITY_DN11743_c0_g1	XP_028095938.1(UDP-glycosyltransferase 84B1-like [Camellia sinensis])	1.64294	0.716281	0.270566	0.926099	no	up	1.96861	0.977178	0.109029	0.496768	no	up	10.6724	3.41581	3.78e-06	8.89e-05	yes	up	1.2077	0.272258	0.445979	0.975989	no	up	6.54324	2.71001	3.62e-06	9.9e-05	yes	up	5.31845	2.41101	8.3e-06	0.000369107	yes	up
TRINITY_DN35092_c0_g1	XP_023911002.1(mucin-19-like [Quercus suber])	0.577535	-0.792019	0.846098	1	no	down	1.08677	0.120053	0.976529	1	no	up	30.7549	4.94274	0.00164584	0.0144723	yes	up	1.89449	0.92181	0.821273	1	no	up	53.7602	5.74847	0.000871582	0.0094855	yes	up	27.7059	4.79212	0.00269182	0.031869	yes	up
TRINITY_DN28703_c0_g1	XP_028086584.1(LOW QUALITY PROTEIN: uncharacterized protein LOC114287443 [Camellia sinensis])	0.58912	-0.763367	0.109078	0.659823	no	down	0.774789	-0.368125	0.432447	0.894186	no	down	1.36645	0.450431	0.304992	0.572316	no	up	1.32273	0.403521	0.307223	0.897948	no	up	2.34177	1.2276	0.000255192	0.00348276	yes	up	1.73011	0.790863	0.0153334	0.103975	no	up
TRINITY_DN42913_c0_g1		21.3469	4.41595	0.0674785	1	no	up	339.895	8.40895	0.031432	0.23932	no	up	278.465	8.12135	9.31e-06	0.000191227	yes	up	15.9885	3.99896	0.0107273	0.161117	no	up	13.018	3.70244	0.00428146	0.0324474	yes	up	0.799942	-0.322033	0.835517	0.957279	no	down
TRINITY_DN33812_c0_g6	XP_023907963.1(ZEB2-regulated ABC transporter 1-like [Quercus suber])	157.247	7.29689	6.25e-08	2.78e-05	yes	up	0.557975	-0.841728	0.836571	1	no	down	1.65484	0.726695	0.857847	1	no	up	0.00357252	-8.12884	2.72e-09	6.1e-07	yes	down	0.0117839	-6.40704	2.69e-07	1.03e-05	yes	down	2.92097	1.54645	0.703032	1	no	up
TRINITY_DN83772_c0_g1	EEF23315.1(conserved hypothetical protein, partial [Ricinus communis])	0.341196	-1.55133	0.649492	1	no	down	0.853419	-0.228674	0.928295	1	no	down	7.28829	2.86558	0.0894746	0.271891	no	up	2.52555	1.3366	0.617047	1	no	up	22.4184	4.48661	0.00384062	0.0299081	yes	up	8.27556	3.04886	0.0251935	0.145136	no	up
TRINITY_DN7416_c0_g1	THG18135.1(hypothetical protein TEA_005753 [Camellia sinensis var. sinensis])	1.21635	0.282561	0.515348	0.999906	no	up	0.779218	-0.359901	0.377328	0.859362	no	down	0.325168	-1.62074	0.000233838	0.00289166	yes	down	0.645646	-0.631184	0.0763436	0.501898	no	down	0.269648	-1.89085	1.87e-06	5.62e-05	yes	down	0.409015	-1.28978	0.000196983	0.00456225	yes	down
TRINITY_DN7761_c0_g2	PSS19227.1(UDP-arabinose 4-epimerase [Actinidia chinensis var. chinensis])	0.991738	-0.0119694	0.978303	0.999906	no	down	0.6873	-0.540988	0.109631	0.498368	no	down	1.66861	0.738646	0.0254782	0.114948	no	up	0.69682	-0.521142	0.196452	0.773666	no	down	1.69827	0.764067	0.0547661	0.198878	no	up	2.38006	1.251	5.67e-07	4.05e-05	yes	up
TRINITY_DN7761_c0_g1	PSS19227.1(UDP-arabinose 4-epimerase [Actinidia chinensis var. chinensis])	1.30916	0.388645	0.504505	0.999906	no	up	1.10445	0.143323	0.759858	0.984421	no	up	5.04078	2.33365	5.55e-07	1.68e-05	yes	up	0.848119	-0.237662	0.622444	0.999874	no	down	3.89397	1.96124	3.36e-05	0.000650109	yes	up	4.484	2.16478	2.13e-15	1.26e-12	yes	up
TRINITY_DN51612_c0_g2		4.29776	2.10359	0.476553	1	no	up	0.557975	-0.841728	0.836571	1	no	down	22.4303	4.48738	0.00688238	0.0439364	yes	up	0.130151	-2.94174	0.457764	1	no	down	5.34222	2.41744	0.071491	0.238041	no	up	39.3635	5.29879	0.00394494	0.0416951	yes	up
TRINITY_DN25499_c0_g1	PSR88168.1(Histone-lysine N-methyltransferase, H3 lysine-79 specific like [Actinidia chinensis var. chinensis])	1.63604	0.710205	0.633279	0.999906	no	up	0.0956269	-3.38644	0.0563533	0.340897	no	down	1.27991	0.356045	0.782886	0.914579	no	up	0.0589133	-4.08526	0.00333467	0.0718236	no	down	0.7863	-0.346848	0.730132	0.893211	no	down	12.9392	3.69367	0.000766979	0.0126469	yes	up
TRINITY_DN40845_c0_g1	XP_028126842.1(LEAF RUST 10 DISEASE-RESISTANCE LOCUS RECEPTOR-LIKE PROTEIN KINASE-like 2.1 isoform X2 [Camellia sinensis])	24.0872	4.5902	0.00296503	0.0815847	no	up	21.0483	4.39563	0.00315905	0.0486905	yes	up	3.42713	1.777	0.145051	0.368561	no	up	0.883231	-0.179138	0.946142	0.999874	no	down	0.14218	-2.81421	0.0529103	0.194449	no	down	0.157909	-2.66284	0.0573166	0.245855	no	down
TRINITY_DN143460_c0_g1	XP_023870775.1(dihydroxyacetone synthase-like [Quercus suber])	0.15883	-2.65444	0.504238	1	no	down	5.32709	2.41335	0.160598	1	no	up	33.0451	5.04636	7.13e-06	0.000152557	yes	up	33.8544	5.08127	0.0271252	1	no	up	211.833	7.72678	2.81e-07	1.07e-05	yes	up	6.17746	2.62701	0.0147965	0.101499	no	up
TRINITY_DN84620_c0_g1	XP_023877446.1(uncharacterized protein LOC111989892 [Quercus suber])	0.186384	-2.42365	0.253016	0.910399	no	down	0.0826178	-3.5974	0.12846	0.54189	no	down	2.61022	1.38417	0.355892	0.624836	no	up	0.442024	-1.1778	0.658805	1	no	down	14.4968	3.85767	5.89e-05	0.00103504	yes	up	30.2218	4.91752	1.32e-05	0.000540556	yes	up
TRINITY_DN112386_c0_g1		0.598234	-0.741217	0.854323	1	no	down	3.78614	1.92073	0.462795	1	no	up	15.8044	3.98226	0.00732279	0.046065	yes	up	6.33711	2.66383	0.329045	1	no	up	26.4372	4.7245	0.00320055	0.0259784	yes	up	4.09034	2.03222	0.0915675	0.32677	no	up
TRINITY_DN3731_c0_g3	XP_028117377.1(protein BASIC PENTACYSTEINE6-like [Camellia sinensis])	1.27219	0.347314	0.411848	0.999906	no	up	0.854333	-0.227129	0.357952	0.845544	no	down	0.471795	-1.08377	2.19e-05	0.000396881	yes	down	0.675439	-0.566102	0.18581	0.754524	no	down	0.374762	-1.41595	0.0011243	0.0115828	yes	down	0.54094	-0.886459	0.0005439	0.00983478	no	down
TRINITY_DN149068_c0_g1	KAB8346133.1(hypothetical protein FH972_023180 [Carpinus fangiana])	1	0	1	1	no	no change	3.79888	1.92557	0.63384	1	no	up	426.044	8.73486	3.98e-08	1.68e-06	yes	up	3.39769	1.76456	0.662483	1	no	up	382.222	8.57827	7.59e-08	3.43e-06	yes	up	106.755	6.73816	2.15e-06	0.00012239	yes	up
TRINITY_DN14747_c0_g1	BAA24017.1(ribonuclease [Nicotiana alata])	0.487954	-1.03518	0.279347	0.936597	no	down	0.236069	-2.08272	0.0284943	0.224018	no	down	0.0199791	-5.64536	3.26e-05	0.000552357	yes	down	0.486206	-1.04036	0.168661	0.723493	no	down	0.041202	-4.60114	0.000139425	0.00211942	yes	down	0.0826672	-3.59654	0.00582789	0.0542483	no	down
TRINITY_DN10627_c0_g2	XP_023871318.1(uncharacterized protein LOC111983900 [Quercus suber])	0.00864527	-6.85387	1	1	no	down	0.132237	-2.9188	1	1	no	down	1.73281	0.79311	1	1	no	up	15.3466	3.93985	0.240448	1	no	up	201.083	7.65165	4.52e-08	2.2e-06	yes	up	12.6494	3.66099	0.000502133	0.00930432	yes	up
TRINITY_DN7622_c1_g1	PSS05817.1(Carnosine N-methyltransferase [Actinidia chinensis var. chinensis])	1.02122	0.0302904	0.946272	0.999906	no	up	0.824285	-0.278784	0.499865	0.923087	no	down	0.448535	-1.15671	0.00410203	0.0296125	yes	down	0.813801	-0.297252	0.418341	0.968345	no	down	0.442786	-1.17532	0.000800186	0.00887243	yes	down	0.533073	-0.907595	0.00123204	0.0180282	no	down
TRINITY_DN58651_c1_g2	XP_030519356.1(aquaporin SIP1-1-like [Rhodamnia argentea])	0.828593	-0.271265	0.251469	0.908249	no	down	1.06036	0.0845519	0.785333	0.98774	no	up	1.78228	0.833724	0.000913462	0.0089442	no	up	1.28812	0.365269	0.230921	0.823444	no	up	2.17064	1.11812	5.33e-06	0.000137506	yes	up	1.64954	0.722064	0.0124911	0.0907744	no	up
TRINITY_DN22591_c1_g1	PSS36378.1(Plant intracellular Ras-group-related LRR protein [Actinidia chinensis var. chinensis])	0.463042	-1.11078	0.322549	0.970172	no	down	0.197784	-2.338	0.0101893	0.11222	no	down	0.00834262	-6.90528	1.16e-05	0.00022955	yes	down	0.429226	-1.22019	0.261937	0.857372	no	down	0.0181821	-5.78134	0.00122388	0.0123779	yes	down	0.0413939	-4.59444	0.00627974	0.0571763	no	down
TRINITY_DN12534_c1_g1	KAB8337274.1(hypothetical protein FH972_021575 [Carpinus fangiana])	0.0380733	-4.71508	0.133975	1	no	down	0.0368516	-4.76213	0.108315	1	no	down	1.86262	0.897333	0.588827	0.807469	no	up	1	0	1	1	no	no change	49.009	5.61497	0.00538652	0.0387221	yes	up	49.4776	5.6287	0.00430901	0.0440912	yes	up
TRINITY_DN129283_c0_g1		0.0755609	-3.72622	0.0653098	0.523026	no	down	0.0694915	-3.84702	0.0793294	0.415777	no	down	1.31776	0.39809	0.761351	0.904393	no	up	0.907755	-0.139624	0.965844	1	no	down	17.8192	4.15536	0.00237314	0.0206991	yes	up	18.2774	4.19199	0.00360401	0.0391696	yes	up
TRINITY_DN36733_c0_g1	XP_023907925.1(developmental regulator flbA-like [Quercus suber])	10.2468	3.3571	0.0327673	0.370529	no	up	0.427611	-1.22563	0.674792	1	no	down	1.0517	0.07272	0.979267	1	no	up	0.0421565	-4.5681	0.00191679	0.0488356	yes	down	0.101914	-3.29458	0.0156549	0.0838835	no	down	2.39754	1.26155	0.605483	1	no	up
TRINITY_DN45218_c0_g1		4.27905	2.09729	0.000764211	0.0337474	yes	up	0.618506	-0.693141	0.224724	0.71035	no	down	1.04523	0.063817	0.904989	0.968262	no	up	0.145331	-2.78259	3.54e-05	0.002192	yes	down	0.247367	-2.01527	0.0022075	0.019618	yes	down	1.66146	0.732451	0.229965	0.560234	no	up
TRINITY_DN17442_c0_g1		0.403142	-1.31064	0.223828	0.880073	no	down	0.259186	-1.94794	0.0239505	0.200669	no	down	0.0586204	-4.09245	0.000339203	0.00394177	yes	down	0.645293	-0.631974	0.564638	0.997291	no	down	0.146792	-2.76815	0.055014	0.19955	no	down	0.221699	-2.17332	0.0826405	0.306896	no	down
TRINITY_DN36265_c0_g1	KAB8349621.1(hypothetical protein FH972_023641 [Carpinus fangiana])	0.204704	-2.28839	0.566682	1	no	down	2.07197	1.051	0.759762	1	no	up	13.7344	3.77972	0.00774519	0.0481127	yes	up	10.1564	3.34432	0.397509	1	no	up	67.2487	6.07143	0.000266295	0.00359842	yes	up	6.38197	2.674	0.0727752	0.284129	no	up
TRINITY_DN47353_c0_g1	XP_023908750.1(pH-response transcription factor pacC/RIM101-like [Quercus suber])	5.67396	2.50436	0.0465652	0.442862	no	up	0.134449	-2.89487	0.259655	1	no	down	17.5631	4.13448	1	1	no	up	0.0236523	-5.40188	0.000990559	0.0299911	yes	down	3.09285	1.62894	0.273945	0.544158	no	up	128.68	7.00765	1	1	no	up
TRINITY_DN1271_c0_g1	XP_028116746.1(uncharacterized protein LOC114314463 [Camellia sinensis])	1.04189	0.0592075	0.832608	0.999906	no	up	0.745443	-0.42383	0.23834	0.72707	no	down	0.388037	-1.36573	7.5e-06	0.000159533	yes	down	0.721074	-0.471781	0.191973	0.764769	no	down	0.375504	-1.4131	3.26e-06	9.07e-05	yes	down	0.509472	-0.972926	0.00688614	0.0611397	no	down
TRINITY_DN32731_c0_g1	XP_028082273.1(probable pectinesterase/pectinesterase inhibitor 51 isoform X1 [Camellia sinensis])	0.409469	-1.28817	0.0084727	0.163138	no	down	0.15862	-2.65636	5.86e-07	4.58e-05	yes	down	0.039955	-4.64548	2.16e-13	2.73e-11	yes	down	0.390582	-1.3563	0.00297169	0.0664261	no	down	0.0985968	-3.34231	3.63e-09	2.33e-07	yes	down	0.246278	-2.02164	0.000627428	0.010914	yes	down
TRINITY_DN21299_c0_g1	XP_012084050.1(chlorophyll a-b binding protein 8, chloroplastic [Jatropha curcas])	0.0438572	-4.51104	0.00408367	0.099532	no	down	0.0941747	-3.40852	0.041455	0.283897	no	down	0.724718	-0.464508	0.726315	0.887416	no	down	2.15515	1.10779	0.494985	0.988482	no	up	16.9472	4.08297	1.17e-06	3.74e-05	yes	up	7.49171	2.90529	0.00196652	0.0253942	yes	up
TRINITY_DN12956_c0_g2		0.636447	-0.651887	0.833361	0.999906	no	down	1.17079	0.227487	0.893423	0.994356	no	up	0.0458257	-4.4477	0.0115053	0.0649976	no	down	1.84637	0.884689	0.62518	0.999874	no	up	0.0723129	-3.7896	1	1	no	down	0.0384396	-4.70126	0.000569949	0.0101697	yes	down
TRINITY_DN103709_c0_g2	THG18914.1(hypothetical protein TEA_022361 [Camellia sinensis var. sinensis])	1.1944	0.256288	0.648037	0.999906	no	up	0.696214	-0.522396	0.363737	0.850217	no	down	0.510166	-0.97096	0.118329	0.324626	no	down	0.587339	-0.767734	0.039163	0.354479	no	down	0.430459	-1.21605	0.00468458	0.0347945	yes	down	0.717628	-0.478691	0.289847	0.631603	no	down
TRINITY_DN166828_c0_g1		0.214069	-2.22385	0.578049	1	no	down	10.8473	3.43927	0.0205571	0.181811	no	up	30.9236	4.95064	3.12e-05	0.000531908	yes	up	51.6118	5.68963	0.00312991	0.0689456	no	up	148.382	7.21317	2.61e-06	7.48e-05	yes	up	2.82536	1.49843	0.109327	0.364916	no	up
TRINITY_DN17977_c0_g1	KAA8518002.1(hypothetical protein F0562_015476 [Nyssa sinensis])	1.79497	0.843957	0.260465	0.917904	no	up	1.28736	0.364413	0.591339	0.955607	no	up	0.208485	-2.26199	0.00678941	0.0435163	yes	down	0.720624	-0.47268	0.390286	0.955371	no	down	0.117206	-3.09288	9.07e-06	0.000213274	yes	down	0.158838	-2.65437	8.44e-06	0.000374437	yes	down
TRINITY_DN7423_c0_g1	KAA8543060.1(hypothetical protein F0562_021445 [Nyssa sinensis])	4.57397	2.19345	0.0623744	0.510041	no	up	3.19113	1.67407	0.138141	0.56292	no	up	13.2363	3.72643	0.000668759	0.00689577	yes	up	0.701037	-0.512437	0.421465	0.969557	no	down	2.93017	1.55099	0.0059055	0.041526	yes	up	4.07656	2.02735	7.31e-05	0.00211169	yes	up
TRINITY_DN4612_c0_g1	PSS26157.1(Basic form of pathogenesis-related protein like [Actinidia chinensis var. chinensis])	1.42282	0.508757	0.506076	0.999906	no	up	2.74536	1.457	0.128467	0.54189	no	up	63.8716	5.9971	8.93e-11	7.06e-09	yes	up	1.93727	0.954022	0.224131	0.813572	no	up	45.4181	5.5052	7.44e-15	1.64e-12	yes	up	22.9613	4.52113	4.27e-07	3.22e-05	yes	up
TRINITY_DN9239_c0_g1		0.0144687	-6.11092	0.00462644	0.108446	no	down	0.0272692	-5.19658	0.00755316	0.0918313	no	down	0.657572	-0.604778	0.662787	0.852042	no	down	1.89449	0.92181	0.821273	1	no	up	45.683	5.51358	0.00636681	0.0440459	yes	up	23.6016	4.56081	0.0124643	0.0906666	no	up
TRINITY_DN179829_c0_g1	XP_028098532.1(protein SLOW GREEN 1, chloroplastic [Camellia sinensis])	1.49828	0.583309	0.09799	0.632708	no	up	0.877194	-0.189032	0.596213	0.956818	no	down	0.72915	-0.455713	0.134054	0.350766	no	down	0.589304	-0.762916	0.0519645	0.410495	no	down	0.491393	-1.02505	0.00318445	0.0258895	yes	down	0.813334	-0.29808	0.38025	0.722972	no	down
TRINITY_DN37174_c0_g1	XP_023899558.1(mitochondrial distribution and morphology protein 31-like [Quercus suber])	5.07491	2.34338	0.424914	1	no	up	2.98088	1.57574	0.617246	1	no	up	64.7552	6.01692	1.75e-05	0.000327123	yes	up	0.590314	-0.760447	0.741437	1	no	down	12.7193	3.66895	0.000706494	0.00799662	yes	up	21.0574	4.39626	9.03e-05	0.00249134	yes	up
TRINITY_DN185565_c0_g1	XP_023911349.1(uncharacterized protein C227.15-like [Quercus suber])	2.60883	1.3834	0.632185	1	no	up	4.14356	2.05087	0.54118	1	no	up	33.7315	5.07603	0.000157501	0.00208083	yes	up	1.5981	0.676354	0.79996	1	no	up	12.5534	3.65	0.001153	0.0117978	yes	up	7.80798	2.96495	0.0342691	0.177565	no	up
TRINITY_DN34376_c0_g1	XP_028094898.1(lysM domain receptor-like kinase 4 [Camellia sinensis])	1.85613	0.892297	0.357643	0.990901	no	up	0.167502	-2.57775	0.000624719	0.0144488	yes	down	0.810767	-0.302641	0.693262	0.869156	no	down	0.0905481	-3.46517	4.69e-06	0.000415849	yes	down	0.441959	-1.17802	0.117982	0.32727	no	down	4.75186	2.24849	1.56e-12	5.25e-10	yes	up
TRINITY_DN9443_c0_g1	XP_028090713.1(uncharacterized protein LOC114290913 [Camellia sinensis])	11.6029	3.53641	0.341955	1	no	up	129.42	7.01591	0.00139908	0.0265327	yes	up	10.0371	3.32727	0.400277	1	no	up	11.1719	3.4818	0.0478511	0.393314	no	up	0.86098	-0.215948	0.938775	1	no	down	0.0750052	-3.73687	0.0669804	0.269974	no	down
TRINITY_DN150273_c0_g1	PSS07557.1(Zinc finger protein [Actinidia chinensis var. chinensis])	1.54208	0.624878	0.62859	0.999906	no	up	0.0781652	-3.67733	0.113606	1	no	down	0.0376764	-4.7302	0.102633	0.297189	no	down	0.0505913	-4.30497	0.0133364	0.185242	no	down	0.0244487	-5.3541	0.00551588	0.0394665	yes	down	0.472061	-1.08296	0.790702	1	no	down
TRINITY_DN14914_c0_g1	XP_027167706.1(uncharacterized protein LOC113767725 [Coffea eugenioides])	0.842381	-0.247454	0.795192	0.999906	no	down	0.0531905	-4.23269	3.23e-05	0.00132788	yes	down	0.0647642	-3.94866	0.000324408	0.00379858	yes	down	0.0634363	-3.97855	0.000305987	0.0121044	yes	down	0.077811	-3.68388	0.00203749	0.0184612	yes	down	1.1884	0.249016	0.880318	1	no	up
TRINITY_DN3671_c1_g1		1.40073	0.486183	0.685419	1	no	up	10.788	3.43135	7.04e-06	0.000374883	yes	up	8.38027	3.067	0.00163338	0.0143832	yes	up	7.80777	2.96491	3.44e-05	0.00214215	yes	up	6.05734	2.59869	0.00518992	0.0376323	yes	up	0.758925	-0.397971	0.550647	0.842274	no	down
TRINITY_DN171618_c0_g1	XP_023899530.1(protein HOL1-like [Quercus suber])	0.601075	-0.734383	0.817722	0.999906	no	down	0.203436	-2.29735	0.347604	1	no	down	6.81876	2.76951	0.140863	0.361831	no	up	0.340282	-1.5552	0.547902	1	no	down	11.5273	3.52699	0.0480041	0.182291	no	up	32.6732	5.03004	0.000445613	0.00852809	yes	up
TRINITY_DN32250_c0_g1	THG14219.1(hypothetical protein TEA_002848 [Camellia sinensis var. sinensis])	0.0858269	-3.54243	0.0258953	0.325485	no	down	0.00968921	-6.68941	0.000109154	0.0036459	yes	down	0.00909245	-6.78112	0.000130625	0.00177998	yes	down	0.115728	-3.11119	0.432535	1	no	down	0.108691	-3.2017	0.41926	1	no	down	1	0	1	1	no	no change
TRINITY_DN7738_c0_g1	XP_028066317.1(vinorine synthase-like [Camellia sinensis])	325.588	8.3469	0.000360175	0.0193962	yes	up	888.231	9.79479	7.61e-07	5.61e-05	yes	up	772.717	9.5938	2.26e-17	5.96e-15	yes	up	2.7542	1.46163	0.594116	0.999874	no	up	2.35959	1.23854	0.590525	0.815602	no	up	0.842831	-0.246684	0.899466	0.975861	no	down
TRINITY_DN7738_c0_g3	PSS30828.1(Wall-associated receptor kinase-like [Actinidia chinensis var. chinensis])	1.7374	0.796927	0.454415	0.999906	no	up	0.709704	-0.494711	0.624496	0.964481	no	down	4.42605	2.14602	0.00242689	0.0197175	yes	up	0.409862	-1.28679	0.21763	0.803335	no	down	2.59069	1.37333	0.0917562	0.279567	no	up	6.10872	2.61087	5.36e-05	0.00166983	yes	up
TRINITY_DN7738_c0_g2	XP_028067890.1(uncharacterized protein LOC114270566 [Camellia sinensis])	0.800618	-0.320814	0.73065	0.999906	no	down	0.558678	-0.839911	0.299785	0.795634	no	down	2.07489	1.05303	0.213764	0.465944	no	up	0.700714	-0.513103	0.399448	0.960248	no	down	2.62119	1.39022	0.0262944	0.121055	no	up	3.64164	1.86459	6.83e-07	4.73e-05	yes	up
TRINITY_DN52765_c0_g1	XP_004294942.1(PREDICTED: TATA-box-binding protein [Fragaria vesca subsp. vesca])	6.65489	2.73441	0.241834	1	no	up	8.06566	3.01179	0.0959298	1	no	up	76.1321	6.25043	4.73e-09	2.53e-07	yes	up	1.2148	0.280719	0.852258	0.999874	no	up	11.4499	3.51727	0.000225974	0.00315271	yes	up	9.11919	3.18891	0.000148939	0.00367274	yes	up
TRINITY_DN16563_c0_g2	XP_023902633.1(uncharacterized protein LOC112014481 [Quercus suber])	0.117565	-3.08847	0.233581	1	no	down	0.257308	-1.95843	0.339578	1	no	down	5.0675	2.34127	0.177999	0.418071	no	up	2.18963	1.13069	0.686025	1	no	up	44.4898	5.4754	0.00274617	0.023193	yes	up	19.2392	4.26598	0.00478726	0.0474995	yes	up
TRINITY_DN1280_c0_g2	XP_028101941.1(probable pectate lyase 8 [Camellia sinensis])	0.16966	-2.55928	1.72e-05	0.00215223	yes	down	0.0566431	-4.14196	8.84e-09	1.24e-06	yes	down	0.00270678	-8.52921	9.09e-24	6.36e-21	yes	down	0.335785	-1.57439	0.0429716	0.371904	no	down	0.0161258	-5.95449	1.46e-10	1.31e-08	yes	down	0.0471214	-4.40747	9.71e-05	0.00264016	yes	down
TRINITY_DN1280_c0_g1	XP_028101941.1(probable pectate lyase 8 [Camellia sinensis])	0.353082	-1.50193	0.0593438	0.496969	no	down	0.0103784	-6.59027	4.32e-14	2.46e-11	yes	down	0.0137812	-6.18115	3.56e-08	1.52e-06	yes	down	0.0296739	-5.07466	1.49e-13	8.71e-11	yes	down	0.0391889	-4.67341	1.91e-06	5.71e-05	yes	down	1.29887	0.377253	0.717809	0.919167	no	up
TRINITY_DN12915_c0_g1	XP_028110083.1(mitochondrial arginine transporter BAC2-like [Camellia sinensis])	0.908148	-0.139	0.676358	0.999906	no	down	1.61292	0.689674	0.0523664	0.327031	no	up	2.92196	1.54694	2.73e-10	1.93e-08	yes	up	1.78761	0.838033	0.0358733	0.336333	no	up	3.24564	1.6985	1.84e-07	7.4e-06	yes	up	1.77875	0.830864	0.0104628	0.0811489	no	up
TRINITY_DN2538_c0_g1	THF99638.1(hypothetical protein TEA_025167 [Camellia sinensis var. sinensis])	1.07709	0.107136	0.615487	0.999906	no	up	0.804913	-0.313095	0.314488	0.80954	no	down	0.496581	-1.0099	2.65e-05	0.000464262	yes	down	0.753009	-0.409261	0.204636	0.785566	no	down	0.465167	-1.10418	1.98e-05	0.000414639	yes	down	0.60455	-0.726067	0.0238981	0.140316	no	down
TRINITY_DN68225_c0_g1	RWR94899.1(ataxia telangiectasia mutated family protein [Cinnamomum micranthum f. kanehirae])	1.2269	0.295014	0.65169	0.999906	no	up	0.658733	-0.602235	0.495276	0.921526	no	down	0.140498	-2.83138	0.0104734	0.0604727	no	down	0.541197	-0.885774	0.334838	0.917487	no	down	0.115497	-3.11407	0.00683867	0.0464082	yes	down	0.210929	-2.24517	0.111546	0.36949	no	down
TRINITY_DN28267_c0_g1	XP_028096121.1(WAT1-related protein At5g64700-like isoform X1 [Camellia sinensis])	0.479236	-1.06119	0.279143	0.936291	no	down	0.231083	-2.11352	0.0100188	0.111081	no	down	0.00458998	-7.7673	2.54e-09	1.44e-07	yes	down	0.483587	-1.04815	0.230713	0.822918	no	down	0.0097051	-6.68704	9.71e-07	3.18e-05	yes	down	0.0194283	-5.6857	2.02e-06	0.000116911	yes	down
TRINITY_DN8434_c0_g1	PSS24880.1(Late embryogenesis abundant protein like [Actinidia chinensis var. chinensis])	1.73245	0.792811	0.563073	0.999906	no	up	6.50873	2.70238	0.0254444	0.208788	no	up	47.5097	5.57015	2.64e-07	8.74e-06	yes	up	3.79221	1.92304	0.0694091	0.477986	no	up	27.6098	4.78711	5.39e-07	1.9e-05	yes	up	7.16496	2.84096	0.00302201	0.03461	yes	up
TRINITY_DN11663_c0_g3		1.34281	0.425253	0.703811	0.999906	no	up	0.388612	-1.3636	0.471634	1	no	down	0.0329308	-4.92442	0.0241604	0.110813	no	down	0.2922	-1.77497	0.306	0.896264	no	down	0.0248825	-5.32873	0.0063666	0.0440459	yes	down	0.0837766	-3.57731	0.365184	1	no	down
TRINITY_DN20311_c0_g1	KAA8528244.1(hypothetical protein F0562_035505 [Nyssa sinensis])	0.660127	-0.599185	0.290126	0.946275	no	down	0.47957	-1.06019	0.024015	0.200956	no	down	1.22609	0.294064	0.530424	0.769144	no	up	0.730037	-0.453958	0.337181	0.919426	no	down	1.87679	0.908266	0.0489348	0.1848	no	up	2.51243	1.32908	9.47e-06	0.000411014	yes	up
TRINITY_DN194551_c0_g1	XP_028082304.1(uncharacterized protein LOC114283640 [Camellia sinensis])	0.753354	-0.408599	0.273099	0.929456	no	down	0.689864	-0.535616	0.117354	0.517883	no	down	0.305554	-1.7105	0.000844482	0.00838623	yes	down	0.922486	-0.116401	0.744496	0.999874	no	down	0.408854	-1.29034	0.0131906	0.0745735	no	down	0.433912	-1.20452	0.012264	0.0898256	no	down
TRINITY_DN33745_c0_g1	XP_028121072.1(protein BREVIS RADIX-like isoform X1 [Camellia sinensis])	0.300719	-1.73351	0.0484809	0.451591	no	down	0.112467	-3.15243	0.000268391	0.00741794	yes	down	0.0328997	-4.92578	5.2e-06	0.00011637	yes	down	0.376771	-1.40824	0.151765	0.693177	no	down	0.111197	-3.16881	0.0114	0.0671808	no	down	0.289044	-1.79064	0.201905	0.522645	no	down
TRINITY_DN169_c1_g1	KAA8516480.1(hypothetical protein F0562_017014 [Nyssa sinensis])	0.368755	-1.43926	0.166295	0.787479	no	down	0.110719	-3.17503	0.00163159	0.0295969	yes	down	0.236482	-2.0802	0.0515256	0.188146	no	down	0.302438	-1.72529	0.00908617	0.144474	no	down	0.648014	-0.625902	0.383336	0.656935	no	down	2.09447	1.06658	0.137133	0.418677	no	up
TRINITY_DN15877_c0_g1	RXH73122.1(hypothetical protein DVH24_012806 [Malus domestica])	2.11473	1.08047	0.0319057	0.365168	no	up	0.511975	-0.965854	0.0524829	0.327495	no	down	0.0705499	-3.82521	1.12e-05	0.00022431	yes	down	0.24369	-2.03688	0.00023154	0.00956708	yes	down	0.0336894	-4.89156	3.06e-08	1.54e-06	yes	down	0.135222	-2.8866	0.00114033	0.0170373	yes	down
TRINITY_DN8166_c0_g1	XP_028114099.1(pentatricopeptide repeat-containing protein At5g39350-like [Camellia sinensis])	2.7201	1.44366	0.0482553	0.450159	no	up	0.638157	-0.648016	0.235483	0.724355	no	down	0.412396	-1.2779	0.0160165	0.0826377	no	down	0.235874	-2.08391	0.00347562	0.0734725	no	down	0.153805	-2.70083	0.000136838	0.00208754	yes	down	0.635056	-0.655044	0.19138	0.508665	no	down
TRINITY_DN1042_c0_g7	XP_028073491.1(DEAD-box ATP-dependent RNA helicase 3, chloroplastic-like [Camellia sinensis])	1.00904	0.0129792	0.977805	0.999906	no	up	1.46464	0.550545	0.157166	0.598127	no	up	2.17831	1.12321	2.41e-05	0.000429476	yes	up	1.45817	0.544156	0.29742	0.889351	no	up	2.18292	1.12626	0.0156922	0.0840157	no	up	1.46194	0.547881	0.138358	0.420949	no	up
TRINITY_DN107471_c0_g1	XP_023928662.1(V-type proton ATPase subunit B-like [Quercus suber])	0.119572	-3.06405	0.380822	1	no	down	0.0594286	-4.0727	0.300454	1	no	down	5.9047	2.56186	0.201729	0.449847	no	up	0.499396	-1.00174	0.806072	1	no	down	49.3951	5.6263	0.00505375	0.0368846	yes	up	97.4014	6.60587	0.00154567	0.0213006	yes	up
TRINITY_DN44856_c0_g2	XP_023888491.1(uncharacterized protein LOC112000574 [Quercus suber])	4.85521	2.27953	0.558485	1	no	up	2.00595	1.00429	0.768826	1	no	up	28.85	4.8505	0.00266366	0.0211721	yes	up	0.415157	-1.26827	0.668852	1	no	down	5.87946	2.55568	0.110364	0.314274	no	up	14.0391	3.81138	0.00909498	0.0736441	no	up
TRINITY_DN59170_c0_g1	XP_023890591.1(protein SFK1-like [Quercus suber])	1.12487	0.169762	0.966815	1	no	up	7.21251	2.8505	0.299124	1	no	up	77.5903	6.2778	7.55e-06	0.000160414	yes	up	6.44183	2.68747	0.340123	1	no	up	69.554	6.12006	1.76e-05	0.000374793	yes	up	10.6741	3.41604	0.00175866	0.0233724	yes	up
TRINITY_DN7722_c0_g1	KAA8536241.1(hypothetical protein F0562_028719 [Nyssa sinensis])	36.7661	5.2003	0.0048799	0.112417	no	up	95.3358	6.57495	0.018661	0.170257	no	up	138.601	7.11479	1.3e-09	7.86e-08	yes	up	2.63877	1.39986	0.638006	0.999874	no	up	3.72792	1.89837	0.177279	0.420983	no	up	1.38739	0.472368	0.819119	0.952225	no	up
TRINITY_DN5490_c0_g1	XP_028055443.1(uncharacterized protein LOC114259615 [Camellia sinensis])	1.49024	0.575542	0.506706	0.999906	no	up	1.80692	0.853533	0.340763	0.831279	no	up	4.19476	2.06859	0.00797737	0.0492026	yes	up	1.21751	0.283938	0.699515	0.999874	no	up	2.84848	1.51019	0.00336192	0.0269648	yes	up	2.29099	1.19597	0.0486609	0.222128	no	up
TRINITY_DN52321_c0_g1	XP_023901730.1(alcohol dehydrogenase [NADP(+)]-like [Quercus suber])	1	0	1	1	no	no change	7.57817	2.92185	0.462351	1	no	up	127.89	6.99876	1.29e-06	3.5e-05	yes	up	6.77752	2.76076	0.4874	1	no	up	114.737	6.84219	3.82e-06	0.000103594	yes	up	16.1678	4.01505	0.001069	0.0162567	yes	up
TRINITY_DN82638_c0_g1	KAB8342890.1(hypothetical protein FH972_022487 [Carpinus fangiana])	2.40607	1.26668	0.614081	1	no	up	0.0990537	-3.33564	0.398499	1	no	down	6.9385	2.79462	0.0655969	0.22147	no	up	0.0412261	-4.6003	0.118352	1	no	down	2.94728	1.55938	0.221395	0.479742	no	up	68.6139	6.10043	0.000177311	0.00421115	yes	up
TRINITY_DN7374_c0_g1	KAA8533248.1(hypothetical protein F0562_033219 [Nyssa sinensis])	0.316347	-1.66042	7.21e-05	0.00606798	yes	down	1.08906	0.123077	0.814474	0.990544	no	up	0.604991	-0.725015	0.0591495	0.206515	no	down	3.45634	1.78925	0.00267802	0.0613387	no	up	1.93119	0.949491	0.0525924	0.193647	no	up	0.546104	-0.872753	0.11208	0.370491	no	down
TRINITY_DN907_c0_g1	XP_028085794.1(receptor-like protein kinase FERONIA [Camellia sinensis])	1.47306	0.558812	0.498532	0.999906	no	up	0.256131	-1.96504	0.009044	0.103683	no	down	0.302506	-1.72496	0.0297658	0.127913	no	down	0.174666	-2.51733	3.33e-05	0.00209604	yes	down	0.20798	-2.26549	0.000332904	0.00433791	yes	down	1.1599	0.213997	0.683997	0.9054	no	up
TRINITY_DN108781_c0_g1	XP_023911565.1(uncharacterized protein LOC112023178 [Quercus suber])	0.577535	-0.792019	0.846098	1	no	down	15.8056	3.98236	0.0466546	1	no	up	408.813	8.6753	3.49e-11	2.96e-09	yes	up	27.5073	4.78174	0.0354225	1	no	up	715.178	9.48216	9.53e-13	1.45e-10	yes	up	25.153	4.65266	2.36e-09	3.54e-07	yes	up
TRINITY_DN18554_c0_g1		1.54783	0.630245	0.66189	1	no	up	2.95825	1.56474	0.166156	0.615898	no	up	7.2181	2.85162	0.001482	0.0132877	yes	up	1.90476	0.929606	0.420775	0.969284	no	up	4.57431	2.19355	0.022343	0.107877	no	up	2.35738	1.23718	0.0731157	0.285016	no	up
TRINITY_DN23544_c0_g1		1	0	1	1	no	no change	6.02024	2.58982	0.516601	1	no	up	133.442	7.06007	0.00692567	0.0441569	yes	up	5.37092	2.42517	0.543641	1	no	up	119.648	6.90265	0.00812175	0.0525434	no	up	21.8158	4.4473	0.0459555	0.213725	no	up
TRINITY_DN16260_c0_g2	XP_028115231.1(plasmodesmata-located protein 6-like [Camellia sinensis])	0.234425	-2.0928	0.000547783	0.0265665	yes	down	0.163062	-2.61651	1.06e-06	7.44e-05	yes	down	0.0594206	-4.07289	7.95e-12	7.65e-10	yes	down	0.700067	-0.514436	0.344934	0.92625	no	down	0.25533	-1.96957	0.00166336	0.0158035	yes	down	0.356838	-1.48666	0.00636046	0.0577444	no	down
TRINITY_DN70302_c0_g1	KAB8336721.1(hypothetical protein FH972_021030 [Carpinus fangiana])	1	0	1	1	no	no change	9.46737	3.24296	0.413039	1	no	up	52.4753	5.71357	0.000713969	0.00727906	yes	up	8.46703	3.08186	0.436637	1	no	up	47.101	5.55768	0.00154198	0.0148972	yes	up	5.34894	2.41925	0.117068	0.380348	no	up
TRINITY_DN28160_c0_g1	XP_023916150.1(uncharacterized protein LOC112027736 [Quercus suber])	0.15883	-2.65444	0.504238	1	no	down	3.95419	1.98338	0.308299	1	no	up	11.0857	3.47062	0.00688553	0.0439428	yes	up	25.1422	4.65204	0.105588	1	no	up	70.9819	6.14938	0.000378526	0.00480048	yes	up	2.78322	1.47676	0.242169	0.575596	no	up
TRINITY_DN51757_c0_g1		1.12487	0.169762	0.966815	1	no	up	1.95044	0.963801	0.811559	1	no	up	47.9307	5.58288	0.000209519	0.0026433	yes	up	1.74446	0.802783	0.842592	1	no	up	42.9634	5.42504	0.00041389	0.00517917	yes	up	23.4736	4.55297	0.00146329	0.0204916	yes	up
TRINITY_DN34619_c0_g1	XP_021912739.1(probable xyloglucan endotransglucosylase/hydrolase protein 23 [Carica papaya])	181.949	7.50739	8.08e-06	0.00123621	yes	up	1	0	1	1	no	no change	1	0	1	1	no	no change	0.0060002	-7.38077	9.23e-06	0.000728022	yes	down	0.00566858	-7.4628	1.06e-05	0.000243682	yes	down	1	0	1	1	no	no change
TRINITY_DN2252_c0_g1	XP_028074712.1(uncharacterized protein LOC114277092 [Camellia sinensis])	1.56991	0.650682	0.087907	0.603475	no	up	0.605557	-0.723666	0.128206	0.541242	no	down	0.394809	-1.34077	0.00597159	0.0394738	yes	down	0.388671	-1.36338	0.000981576	0.0297587	yes	down	0.253497	-1.97996	1.74e-06	5.3e-05	yes	down	0.637865	-0.648677	0.185541	0.500178	no	down
TRINITY_DN14898_c1_g2	XP_031276700.1(uncharacterized protein LOC116135135 [Pistacia vera])	0.155935	-2.68098	0.00121911	0.0462503	yes	down	0.386633	-1.37096	0.0434443	0.291738	no	down	0.162265	-2.62358	0.00389709	0.0285045	yes	down	2.49715	1.32028	0.180132	0.744935	no	up	1.05872	0.082327	0.949986	0.982093	no	up	0.412679	-1.27691	0.236612	0.568696	no	down
TRINITY_DN39161_c0_g1	KAE9461835.1(hypothetical protein C3L33_06254, partial [Rhododendron williamsianum])	0.660617	-0.598114	0.369335	0.993969	no	down	0.510032	-0.971342	0.0239444	0.200669	no	down	0.174902	-2.51538	3.43e-06	8.17e-05	yes	down	0.776286	-0.365339	0.570438	0.997291	no	down	0.267602	-1.90184	0.00836316	0.0536523	no	down	0.336501	-1.57132	0.00173991	0.0232149	yes	down
TRINITY_DN10_c1_g1	KAA8545920.1(hypothetical protein F0562_020629 [Nyssa sinensis])	1.33719	0.419208	0.577316	0.999906	no	up	0.718829	-0.476279	0.292687	0.788955	no	down	2.06493	1.04609	0.0172302	0.0872314	no	up	0.539674	-0.889841	0.211998	0.797127	no	down	1.56277	0.644101	0.364207	0.639358	no	up	2.82301	1.49724	9.12e-06	0.000398806	yes	up
TRINITY_DN10295_c0_g3	KAF3958371.1(hypothetical protein CMV_016718 [Castanea mollissima])	0.528599	-0.919755	0.20638	0.855091	no	down	0.166397	-2.5873	1.6e-05	0.000733384	yes	down	0.00673193	-7.21476	2.84e-22	1.73e-19	yes	down	0.316489	-1.65977	0.0162849	0.208811	no	down	0.012874	-6.2794	2.87e-14	5.48e-12	yes	down	0.0396114	-4.65794	8.11e-11	1.84e-08	yes	down
TRINITY_DN69664_c0_g1	XP_028107658.1(uncharacterized protein LOC114306586 [Camellia sinensis])	0.579038	-0.78827	0.608742	0.999906	no	down	1.51324	0.597638	0.441997	0.898975	no	up	5.36806	2.4244	0.00277734	0.021834	yes	up	2.64158	1.4014	0.32348	0.910061	no	up	9.45483	3.24105	0.0157369	0.0841952	no	up	3.48453	1.80096	0.0150697	0.102813	no	up
TRINITY_DN14358_c2_g2		2.49832	1.32096	0.214883	1	no	up	2.88542	1.52878	0.147478	0.579799	no	up	6.14675	2.61982	0.00299965	0.0232288	yes	up	1.16448	0.21969	0.818035	0.999874	no	up	2.47582	1.30791	0.109129	0.311999	no	up	2.08532	1.06027	0.185663	0.500337	no	up
TRINITY_DN23305_c0_g3	XP_023729336.1(UBP1-associated protein 2A-like [Lactuca sativa])	154.417	7.27069	0.000370255	0.0197593	yes	up	317.667	8.31137	0.0051806	0.0706889	no	up	206.095	7.68716	5.26e-06	0.000117462	yes	up	2.07817	1.05531	0.694334	0.999874	no	up	1.33985	0.422075	0.779083	0.915579	no	up	0.634395	-0.656546	0.659606	0.894831	no	down
TRINITY_DN8363_c2_g2	XP_023925513.1(UPF0591 membrane protein C15E1.02c-like [Quercus suber])	2.19092	1.13153	0.781546	1	no	up	1	0	1	1	no	no change	279.166	8.12498	0.0376376	0.150587	no	up	0.499396	-1.00174	0.806072	1	no	down	128.549	7.00617	0.00122382	0.0123779	yes	up	250.248	7.96722	0.0415088	0.200573	no	up
TRINITY_DN8363_c2_g3	XP_023925513.1(UPF0591 membrane protein C15E1.02c-like [Quercus suber])	0.142823	-2.8077	0.268172	1	no	down	4.033	2.01185	0.118995	0.521453	no	up	61.5427	5.94351	5.25e-10	3.46e-08	yes	up	27.6172	4.7875	0.00116973	0.03413	yes	up	415.931	8.7002	1.74e-14	3.49e-12	yes	up	14.9235	3.89951	4.4e-12	1.32e-09	yes	up
TRINITY_DN8363_c2_g1	XP_023872733.1(UPF0591 membrane protein C15E1.02c-like [Quercus suber])	1	0	1	1	no	no change	3.79888	1.92557	0.63384	1	no	up	38.6071	5.27079	0.00652918	0.0422688	yes	up	3.39769	1.76456	0.662483	1	no	up	34.5827	5.11198	0.0108442	0.0647996	no	up	9.75679	3.28641	0.0593842	0.251313	no	up
TRINITY_DN2061_c0_g1	PSS28646.1(WAT1-related protein [Actinidia chinensis var. chinensis])	0.317796	-1.65383	0.0642377	0.518731	no	down	0.878235	-0.187322	0.823773	0.991626	no	down	0.0806067	-3.63296	0.000371052	0.00424782	yes	down	2.78097	1.47559	0.0500769	0.402555	no	up	0.256457	-1.96321	0.0482837	0.18303	no	down	0.0905514	-3.46512	5.07e-05	0.00159895	yes	down
TRINITY_DN95777_c0_g1		0.813826	-0.297207	0.817209	1	no	down	2.16806	1.1164	0.306936	0.80188	no	up	5.39686	2.43212	0.00604164	0.03982	yes	up	2.68588	1.42539	0.216302	0.802361	no	up	6.75207	2.75533	0.00386838	0.0300659	yes	up	2.45821	1.29761	0.120184	0.386776	no	up
TRINITY_DN118546_c0_g1		2.15645	1.10866	0.383842	1	no	up	1.28484	0.361591	0.828819	1	no	up	6.43206	2.68528	0.00603351	0.0397792	yes	up	0.595382	-0.748112	0.619227	1	no	down	3.0455	1.60668	0.0763768	0.248658	no	up	4.92028	2.29874	0.0466467	0.216122	no	up
TRINITY_DN7764_c0_g2	XP_028069587.1(phosphoinositide phospholipase C 2-like [Camellia sinensis])	0.438912	-1.188	0.15886	0.773785	no	down	0.22216	-2.17033	2.57e-05	0.00110144	yes	down	0.0486084	-4.36265	3.66e-10	2.48e-08	yes	down	0.50837	-0.976048	0.226125	0.815904	no	down	0.112109	-3.15702	0.000940019	0.0100791	yes	down	0.213891	-2.22505	0.000592405	0.0104658	yes	down
TRINITY_DN15740_c0_g1	XP_023908994.1(aromatic peroxygenase-like [Quercus suber])	28.7314	4.84456	0.120573	1	no	up	53.6993	5.74683	0.005532	1	no	up	562.588	9.13594	3.61e-11	3.06e-09	yes	up	1.87382	0.905985	0.595628	0.999874	no	up	19.569	4.2905	0.000247539	0.00339679	yes	up	10.1711	3.34641	0.000321392	0.00663199	yes	up
TRINITY_DN182815_c0_g1	XP_028124817.1(L-gulonolactone oxidase 3 [Camellia sinensis])	0.0510956	-4.29066	0.000912268	0.0379106	yes	down	0.0666201	-3.9079	0.00150054	0.0279201	yes	down	0.00872043	-6.84139	2.82e-05	0.000490585	yes	down	1.32992	0.411345	0.861048	1	no	up	0.177093	-2.49742	0.532341	1	no	down	0.129634	-2.94749	0.458302	1	no	down
TRINITY_DN25621_c0_g1	KAA8515228.1(hypothetical protein F0562_018542 [Nyssa sinensis])	0.811021	-0.302188	0.529321	0.999906	no	down	0.448925	-1.15545	0.0027996	0.0444771	yes	down	0.476354	-1.06989	0.00313878	0.0240641	yes	down	0.556165	-0.846415	0.0698517	0.480046	no	down	0.593097	-0.753661	0.093614	0.283093	no	down	1.04089	0.0578244	0.857089	0.964393	no	up
TRINITY_DN7273_c0_g1	XP_023890373.1(probable UTP--glucose-1-phosphate uridylyltransferase [Quercus suber])	7.37648	2.88293	0.0206198	0.286104	no	up	0.128176	-2.96381	0.0973444	0.46767	no	down	1.59919	0.677338	0.654715	0.847488	no	up	0.0176316	-5.82569	3.78e-13	1.97e-10	yes	down	0.217067	-2.20379	0.00930709	0.0580113	no	down	12.1659	3.60478	0.00455288	0.0458414	yes	up
TRINITY_DN124962_c0_g1		1	0	1	1	no	no change	3.79888	1.92557	0.63384	1	no	up	192.465	7.58845	1.39e-07	5.03e-06	yes	up	3.39769	1.76456	0.662483	1	no	up	172.708	7.43219	3.84e-07	1.41e-05	yes	up	48.2116	5.59131	1.68e-05	0.000657542	yes	up
TRINITY_DN20739_c0_g1	XP_028066909.1(kinesin-like protein KIN-14R [Camellia sinensis])	0.809602	-0.304715	0.675828	0.999906	no	down	0.666235	-0.585898	0.46616	0.910274	no	down	0.117546	-3.08871	0.00408897	0.0295638	yes	down	0.83126	-0.266628	0.764577	0.999874	no	down	0.146764	-2.76843	0.0201144	0.100268	no	down	0.172242	-2.53749	0.0452356	0.211541	no	down
TRINITY_DN7175_c0_g1	PSS35713.1(PAP-specific phosphatase HAL2-like [Actinidia chinensis var. chinensis])	1.26561	0.339828	0.551191	0.999906	no	up	2.14902	1.10368	0.00422252	0.0609492	no	up	2.72142	1.44436	1.07e-05	0.000214235	yes	up	1.70646	0.771005	0.176547	0.738777	no	up	2.17171	1.11883	0.042084	0.166545	no	up	1.24389	0.314861	0.345108	0.689432	no	up
TRINITY_DN10702_c0_g1	PSS17590.1(F-box/kelch-repeat protein [Actinidia chinensis var. chinensis])	0.591381	-0.75784	0.159207	0.774756	no	down	0.284	-1.81603	0.00196151	0.0339118	yes	down	0.406886	-1.2973	0.0162973	0.083687	no	down	0.484028	-1.04684	0.0806116	0.516322	no	down	0.694046	-0.526898	0.329891	0.604767	no	down	1.40709	0.492715	0.413915	0.751211	no	up
TRINITY_DN17169_c0_g1	PSR99989.1(Trehalose-phosphate phosphatase [Actinidia chinensis var. chinensis])	3.34692	1.74283	6.08e-05	0.00543659	yes	up	0.677338	-0.562051	0.354158	0.841881	no	down	0.782095	-0.354585	0.475457	0.728492	no	down	0.204437	-2.29027	6.92e-05	0.00372569	yes	down	0.235523	-2.08606	1.16e-05	0.000262758	yes	down	1.1273	0.172872	0.786215	0.942525	no	up
TRINITY_DN29403_c0_g1	KAA8548513.1(hypothetical protein F0562_000220 [Nyssa sinensis])	0.402839	-1.31173	4.94e-06	0.000859438	yes	down	0.370845	-1.43111	0.000122584	0.00399061	yes	down	0.224629	-2.15438	7.23e-07	2.11e-05	yes	down	0.925421	-0.111819	0.776447	0.999874	no	down	0.563111	-0.828508	0.0680913	0.230532	no	down	0.594312	-0.750707	0.108983	0.364165	no	down
TRINITY_DN4871_c3_g1		2.28011	1.1891	0.0347256	0.38212	no	up	1.59647	0.674888	0.286256	0.782336	no	up	0.661557	-0.596063	0.416105	0.681188	no	down	0.706422	-0.501397	0.349245	0.929611	no	down	0.294371	-1.76429	0.00513791	0.037354	yes	down	0.406883	-1.29732	0.0611185	0.255278	no	down
TRINITY_DN7262_c0_g1	PSS10163.1(Piezo-type mechanosensitive ion channel like [Actinidia chinensis var. chinensis])	0.9297	-0.105163	0.92428	0.999906	no	down	0.587532	-0.767262	0.395068	0.870831	no	down	0.146181	-2.77418	0.00132225	0.0121381	yes	down	0.638523	-0.647188	0.557134	0.997291	no	down	0.158259	-2.65964	0.0140597	0.0778928	no	down	0.243123	-2.04024	0.0190978	0.120238	no	down
TRINITY_DN46547_c0_g1		1	0	1	1	no	no change	11.7079	3.54941	0.300862	1	no	up	44.4213	5.47318	0.00270438	0.0213833	yes	up	10.4963	3.39181	0.340775	1	no	up	39.8647	5.31704	0.00495556	0.0363177	yes	up	3.68907	1.88326	0.145073	0.4331	no	up
TRINITY_DN15938_c0_g1	XP_028065583.1(uncharacterized protein LOC114268592 [Camellia sinensis])	1.77084	0.824433	0.353728	0.989529	no	up	0.475352	-1.07293	0.320756	0.815066	no	down	0.358526	-1.47985	0.170985	0.407977	no	down	0.270842	-1.88448	0.0213633	0.25106	no	down	0.203366	-2.29785	0.00435177	0.0328521	yes	down	0.739592	-0.435198	0.692227	0.909067	no	down
TRINITY_DN16056_c0_g1	PSS20780.1(Anthocyanin regulatory C1 protein [Actinidia chinensis var. chinensis])	2.96469	1.56788	0.319554	0.968188	no	up	1.87313	0.905449	0.51137	0.929447	no	up	7.11727	2.83132	2.59e-05	0.000454512	yes	up	0.634138	-0.657132	0.723039	0.999874	no	down	2.44375	1.2891	0.333228	0.607869	no	up	3.75443	1.90859	0.0654391	0.266417	no	up
TRINITY_DN23346_c0_g1	KAB8760602.1(hypothetical protein FH972_026594 [Carpinus fangiana])	0.07148	-3.80632	0.255838	1	no	down	0.756208	-0.403144	0.841905	1	no	down	5.40245	2.43361	0.10643	0.304011	no	up	10.6498	3.41276	0.350576	1	no	up	76.4354	6.25617	0.0022197	0.0196944	yes	up	7.06038	2.81975	0.0717352	0.28174	no	up
TRINITY_DN73678_c1_g1	XP_023893790.1(eukaryotic translation initiation factor 1A-like [Quercus suber])	1	0	1	1	no	no change	3.90422	1.96503	0.626596	1	no	up	91.9139	6.52221	0.000233446	0.00288836	yes	up	3.48767	1.80226	0.655456	1	no	up	82.5652	6.36746	0.000420127	0.00524415	yes	up	22.9517	4.52053	0.00261183	0.0312251	yes	up
TRINITY_DN11047_c0_g1		0.0211666	-5.56207	0.135778	0.72256	no	down	0.181089	-2.46523	0.311178	0.805766	no	down	4.96966	2.31315	0.159001	0.389991	no	up	8.57955	3.1009	0.422224	1	no	up	236.341	7.88473	5.81e-09	3.5e-07	yes	up	26.4291	4.72405	2.68e-07	2.15e-05	yes	up
TRINITY_DN118303_c0_g1	PSR87566.1(Glutaredoxin like [Actinidia chinensis var. chinensis])	2.12824	1.08966	0.269006	0.92466	no	up	1.27439	0.349811	0.678148	0.971918	no	up	0.223194	-2.16363	0.00318255	0.0243089	yes	down	0.604892	-0.725251	0.442658	0.975169	no	down	0.105581	-3.24358	0.00013862	0.00210932	yes	down	0.171046	-2.54755	0.000140532	0.00352188	yes	down
TRINITY_DN1928_c0_g2	XP_021621137.1(glycine--tRNA ligase, mitochondrial 1-like [Manihot esculenta])	1.26413	0.338146	0.292934	0.94864	no	up	0.97815	-0.0318726	0.929137	0.99703	no	down	0.616006	-0.698983	0.00896744	0.0537374	no	down	0.779713	-0.358985	0.363645	0.939606	no	down	0.491321	-1.02526	0.00208741	0.0188117	yes	down	0.616279	-0.698344	0.0472929	0.218092	no	down
TRINITY_DN14486_c0_g1	PSS18052.1(ABC transporter C family member 8 like [Actinidia chinensis var. chinensis])	0.193811	-2.36728	4.33e-05	0.00429092	yes	down	0.521355	-0.939661	0.120186	0.524126	no	down	0.167571	-2.57715	9.19e-05	0.00132489	yes	down	2.70724	1.43682	0.00296146	0.0663728	no	up	0.871707	-0.198085	0.722359	0.889347	no	down	0.315174	-1.66578	0.00325175	0.036583	yes	down
TRINITY_DN36708_c0_g2	XP_023908793.1(uncharacterized protein LOC112020467 [Quercus suber])	0.204704	-2.28839	0.566682	1	no	down	1.44365	0.529718	0.851472	1	no	up	20.3718	4.3485	0.030015	0.128648	no	up	7.0669	2.82108	0.477629	1	no	up	99.5337	6.63711	0.00302022	0.0248598	yes	up	13.9082	3.79786	0.029822	0.16217	no	up
TRINITY_DN60103_c0_g2	XP_023909915.1(increased recombination centers protein 22-1-like [Quercus suber])	0.0939489	-3.41198	0.187593	1	no	down	0.0909031	-3.45953	0.167496	1	no	down	5.21971	2.38397	0.183097	0.424989	no	up	0.97268	-0.0399629	0.992186	1	no	down	55.7088	5.79983	0.00545236	0.039125	yes	up	56.4095	5.81787	0.00430975	0.0440912	yes	up
TRINITY_DN20661_c0_g2	XP_023882955.1(uncharacterized N-acetyltransferase C550.08-like [Quercus suber])	0.0424941	-4.55659	0.127104	1	no	down	0.144757	-2.78829	0.237186	1	no	down	2.5442	1.34721	0.404184	0.670093	no	up	3.39769	1.76456	0.662483	1	no	up	60.2434	5.91273	0.00612775	0.0427247	yes	up	17.1231	4.09787	0.0315469	0.168196	no	up
TRINITY_DN1457_c1_g1	XP_031371507.1(probable mediator of RNA polymerase II transcription subunit 37c [Punica granatum])	0.888522	-0.170521	0.748142	0.999906	no	down	0.420375	-1.25025	0.00141833	0.026766	yes	down	0.49155	-1.02459	0.0038127	0.0280137	yes	down	0.475783	-1.07163	0.0345094	0.330009	no	down	0.559121	-0.838767	0.0828725	0.262017	no	down	1.14697	0.197827	0.49846	0.810314	no	up
TRINITY_DN128650_c0_g1		0.122795	-3.02568	0.444762	1	no	down	1.0363	0.0514415	0.987892	1	no	up	4.92243	2.29937	0.156759	0.386751	no	up	8.46703	3.08186	0.436637	1	no	up	40.2344	5.33036	0.0037951	0.0296571	yes	up	4.57181	2.19276	0.173718	0.481815	no	up
TRINITY_DN188500_c0_g1		1	0	1	1	no	no change	4.0103	2.00371	0.619526	1	no	up	88.7053	6.47095	8.38e-05	0.00122562	yes	up	3.57826	1.83926	0.648586	1	no	up	79.4722	6.31238	0.000176465	0.00256963	yes	up	21.9659	4.45719	0.00287951	0.0334063	yes	up
TRINITY_DN17676_c0_g4	THF93951.1(hypothetical protein TEA_017641 [Camellia sinensis var. sinensis])	1.78208	0.833564	0.175486	0.802576	no	up	2.01285	1.00924	0.141222	0.568849	no	up	2.8924	1.53227	0.00699309	0.0444358	yes	up	1.13629	0.184326	0.742962	0.999874	no	up	1.6404	0.714048	0.065264	0.224135	no	up	1.41668	0.502509	0.318975	0.66231	no	up
TRINITY_DN41743_c0_g1		0.137686	-2.86055	0.470714	1	no	down	1.46319	0.549118	0.836831	1	no	up	31.0083	4.95458	3.67e-08	1.56e-06	yes	up	10.7495	3.4262	0.385753	1	no	up	243.088	7.92533	3.88e-09	2.47e-07	yes	up	22.3872	4.4846	4.56e-05	0.0014708	yes	up
TRINITY_DN24042_c0_g2		0.142606	-2.80989	0.035621	1	no	down	0.282406	-1.82416	0.0917059	1	no	down	0.0476621	-4.39102	0.00704834	0.0447131	yes	down	2.01639	1.01178	0.582638	1	no	up	0.347276	-1.52584	0.647241	1	no	down	0.16604	-2.5904	0.258608	1	no	down
TRINITY_DN95452_c0_g1		0.393799	-1.34447	0.0385541	0.401881	no	down	0.694998	-0.52492	0.439302	0.898231	no	down	1.76361	0.818531	0.12033	0.32781	no	up	1.77361	0.826693	0.240001	0.832853	no	up	4.54152	2.18317	1.5e-05	0.000327724	yes	up	2.50324	1.3238	0.0154477	0.104434	no	up
TRINITY_DN12649_c0_g1		1.02119	0.0302486	0.980982	0.999906	no	up	0.010077	-6.63279	8.37e-05	0.00294551	yes	down	0.0183747	-5.76614	0.000436382	0.00485755	yes	down	0.00988859	-6.66002	0.000813857	0.0259187	yes	down	0.0182328	-5.77732	0.00249742	0.0215799	yes	down	1.79079	0.840598	0.836787	1	no	up
TRINITY_DN8708_c0_g1	XP_028083230.1(pentatricopeptide repeat-containing protein At2g40720 [Camellia sinensis])	1.60123	0.679183	0.272677	0.929112	no	up	1.06703	0.0936038	0.90413	0.995426	no	up	0.166504	-2.58637	0.000280727	0.00336583	yes	down	0.673074	-0.571162	0.47043	0.982907	no	down	0.104571	-3.25745	4.76e-06	0.000125148	yes	down	0.152455	-2.71355	0.00111837	0.0168043	yes	down
TRINITY_DN26024_c0_g1	KAA8547891.1(hypothetical protein F0562_004320 [Nyssa sinensis])	0.885795	-0.174955	0.854587	0.999906	no	down	1.52063	0.604671	0.383304	0.864057	no	up	3.76237	1.91164	0.000189806	0.00242693	yes	up	1.73045	0.791151	0.410428	0.964845	no	up	4.33424	2.11578	0.0109874	0.0653569	no	up	2.44247	1.28834	0.023767	0.139961	no	up
TRINITY_DN17701_c0_g1	XP_028102151.1(probable inactive receptor kinase At5g10020 [Camellia sinensis])	0.9235	-0.114816	0.679754	0.999906	no	down	0.523208	-0.934544	0.00819286	0.0970289	no	down	0.46262	-1.1121	6.86e-05	0.00103579	yes	down	0.570521	-0.809648	0.0167402	0.212556	no	down	0.505484	-0.984262	6.93e-05	0.00118612	no	down	0.866187	-0.207249	0.529043	0.829644	no	down
TRINITY_DN17701_c0_g2	KAA8542544.1(hypothetical protein F0562_023696 [Nyssa sinensis])	0.573094	-0.803157	0.175235	0.802572	no	down	0.393911	-1.34406	0.10954	0.498184	no	down	0.124434	-3.00654	0.000330171	0.0038558	yes	down	0.693651	-0.527718	0.495343	0.988697	no	down	0.218537	-2.19405	0.00315817	0.0257558	yes	down	0.309406	-1.69243	0.0733977	0.285613	no	down
TRINITY_DN19611_c2_g1		0.818151	-0.289561	0.470719	0.999906	no	down	0.823746	-0.279728	0.446999	0.901817	no	down	1.78308	0.834369	0.0219311	0.103558	no	up	1.01362	0.0195166	0.949233	0.999874	no	up	2.20292	1.13942	9.74e-05	0.00157367	yes	up	2.1243	1.08699	5.23e-07	3.81e-05	yes	up
TRINITY_DN31208_c0_g1		0.434686	-1.20195	0.242206	0.899452	no	down	0.101425	-3.30151	0.00180824	0.0318669	yes	down	0.309006	-1.6943	0.0809392	0.254735	no	down	0.233434	-2.09892	0.15448	0.697991	no	down	0.715581	-0.482814	0.708896	0.882643	no	down	2.98463	1.57755	0.288644	0.63055	no	up
TRINITY_DN1976_c0_g1	XP_028085652.1(probable sugar phosphate/phosphate translocator At3g11320 [Camellia sinensis])	3.12967	1.64601	0.00644544	0.135531	no	up	0.763432	-0.389428	0.257815	0.751067	no	down	0.851444	-0.232016	0.516996	0.75936	no	down	0.245395	-2.02682	0.000712285	0.0233065	yes	down	0.275414	-1.86032	0.00223734	0.019813	yes	down	1.09186	0.126791	0.711407	0.916986	no	up
TRINITY_DN571_c0_g1	XP_019054008.1(PREDICTED: TMV resistance protein N-like [Nelumbo nucifera])	0.263694	-1.92306	0.0988339	0.634025	no	down	0.157777	-2.66404	0.000288596	0.00785805	yes	down	0.0692611	-3.85181	9.34e-06	0.000191752	yes	down	0.600632	-0.735446	0.583701	0.998179	no	down	0.267638	-1.90164	0.201707	0.4536	no	down	0.432032	-1.21079	0.283904	0.625209	no	down
TRINITY_DN1187_c0_g1	XP_028085324.1(putative nuclear RNA export factor SDE5 isoform X2 [Camellia sinensis])	0.740887	-0.432675	0.439533	0.999906	no	down	0.473623	-1.07819	0.0220748	0.189996	no	down	0.0826431	-3.59696	9.23e-10	5.81e-08	yes	down	0.644563	-0.633606	0.131707	0.654865	no	down	0.112587	-3.15089	1.11e-08	6.25e-07	yes	down	0.17101	-2.54785	3.64e-09	5.23e-07	yes	down
TRINITY_DN22742_c0_g1		14.6018	3.86807	0.00160468	0.0553575	no	up	0.152681	-2.7114	0.214997	1	no	down	0.422918	-1.24155	0.507017	0.751904	no	down	0.0105556	-6.56584	2.78e-06	0.000267813	yes	down	0.0288	-5.11779	4.85e-05	0.000888457	yes	down	2.7253	1.44642	0.582292	1	no	up
TRINITY_DN16816_c0_g2	KAB8339166.1(hypothetical protein FH972_022101 [Carpinus fangiana])	0.120556	-3.05223	0.287853	1	no	down	0.227495	-2.1361	0.360221	1	no	down	7.8263	2.96833	0.00853738	0.0518209	no	up	1.89449	0.92181	0.821273	1	no	up	64.4901	6.01101	0.000679077	0.00774012	yes	up	33.236	5.05467	0.00199254	0.025642	yes	up
TRINITY_DN22517_c0_g1	XP_023887045.1(cleavage and polyadenylation specificity factor subunit 6-like [Quercus suber])	2.92112	1.54652	0.699129	1	no	up	9.90372	3.30797	0.184302	1	no	up	34.8704	5.12393	0.000752241	0.00760878	yes	up	3.3746	1.75472	0.481844	1	no	up	11.6513	3.54242	0.013991	0.0776376	no	up	3.43017	1.77828	0.123997	0.394532	no	up
TRINITY_DN30639_c0_g1	PSS36549.1(50S ribosomal protein [Actinidia chinensis var. chinensis])	1.55242	0.634522	0.226258	0.882183	no	up	1.22382	0.291387	0.571189	0.949711	no	up	0.608545	-0.716564	0.199068	0.446452	no	down	0.794071	-0.33266	0.269931	0.866036	no	down	0.394877	-1.34052	0.000177129	0.0025768	yes	down	0.486436	-1.03968	0.0022062	0.0276199	yes	down
TRINITY_DN104049_c0_g1	XP_023870732.1(glutaredoxin-like [Quercus suber])	0.416091	-1.26503	0.692453	1	no	down	1.1369	0.185106	0.938187	1	no	up	14.7759	3.88517	0.008853	0.053233	no	up	2.76153	1.46547	0.644494	1	no	up	36.147	5.1758	0.00378784	0.0296196	yes	up	12.9587	3.69585	0.0128277	0.0924482	no	up
TRINITY_DN64547_c0_g1	XP_023897636.1(transcriptional activator of proteases prtT-like [Quercus suber])	440.168	8.78191	1.71e-07	6.43e-05	yes	up	1	0	1	1	no	no change	5.59942	2.48528	0.533783	1	no	up	0.00247904	-8.656	1.65e-07	2.32e-05	yes	down	0.0127725	-6.29082	4.64e-06	0.000122272	yes	down	5.06831	2.34151	0.557682	1	no	up
TRINITY_DN170709_c0_g1	XP_023919690.1(protein alcS-like [Quercus suber])	0.586692	-0.769325	0.703991	1	no	down	8.98901	3.16816	0.00208536	0.035432	yes	up	65.235	6.02757	1.74e-11	1.58e-09	yes	up	16.0148	4.00134	0.000671963	0.0223381	yes	up	118.658	6.89066	1.43e-11	1.6e-09	yes	up	7.19199	2.84639	6.07e-05	0.00183496	yes	up
TRINITY_DN1539_c0_g1	XP_028097202.1(uncharacterized protein LOC114297053 isoform X2 [Camellia sinensis])	0.456571	-1.13109	0.00114831	0.0443121	yes	down	0.363982	-1.45806	0.000112819	0.00372761	yes	down	0.350659	-1.51186	0.000112726	0.00157262	yes	down	0.802923	-0.316666	0.448104	0.976845	no	down	0.774691	-0.368308	0.397829	0.670267	no	down	0.94525	-0.0812326	0.848915	0.961624	no	down
TRINITY_DN3483_c0_g5	KAF3452933.1(hypothetical protein FNV43_RR03366 [Rhamnella rubrinervis])	0.254181	-1.97607	0.0512425	0.463935	no	down	0.282426	-1.82405	0.0417151	0.284838	no	down	0.0589537	-4.08427	0.00147291	0.013241	yes	down	1.11767	0.160493	0.869499	0.999874	no	up	0.234755	-2.09077	0.171739	0.413188	no	down	0.205196	-2.28493	0.0918419	0.327243	no	down
TRINITY_DN3483_c0_g1	XP_008384260.1(heat shock 70 kDa protein isoform X1 [Malus domestica])	14.8569	3.89306	0.000675354	0.0312252	yes	up	29.6062	4.88783	0.0105414	0.114733	no	up	38.3656	5.26174	2.18e-05	0.000395125	yes	up	2.00857	1.00617	0.480447	0.985249	no	up	2.58208	1.36853	0.225723	0.484852	no	up	1.26437	0.338422	0.85872	0.964886	no	up
TRINITY_DN3483_c0_g2	AAR17079.1(heat shock protein 70-2 [Nicotiana tabacum])	12.1073	3.5978	0.0037615	0.0941305	no	up	1.49167	0.576926	0.694957	0.973743	no	up	7.05544	2.81874	0.0159171	0.0822555	no	up	0.123962	-3.01203	0.000408358	0.0152593	yes	down	0.586196	-0.770545	0.253741	0.519975	no	down	4.60626	2.2036	0.00135542	0.0192883	yes	up
TRINITY_DN94078_c0_g1	XP_023909701.1(mitochondrial import receptor subunit tom22-like [Quercus suber])	1.12487	0.169762	0.966815	1	no	up	1.95044	0.963801	0.811559	1	no	up	24.083	4.58994	0.00433127	0.0308532	yes	up	1.74446	0.802783	0.842592	1	no	up	21.5942	4.43257	0.00760833	0.0501343	no	up	11.8424	3.56589	0.0239501	0.140457	no	up
TRINITY_DN1859_c1_g1	KAF3443671.1(hypothetical protein FNV43_RR13361 [Rhamnella rubrinervis])	1.39003	0.475121	0.453903	0.999906	no	up	0.89224	-0.164497	0.775027	0.986318	no	down	0.361761	-1.46689	0.00681428	0.0436327	yes	down	0.647898	-0.626161	0.245032	0.838607	no	down	0.262225	-1.93112	8.23e-05	0.00136112	yes	down	0.396814	-1.33347	0.000733384	0.0122198	yes	down
TRINITY_DN21997_c0_g1	XP_023883004.1(thioredoxin-like [Quercus suber])	0.0790802	-3.66054	0.167566	1	no	down	0.138253	-2.85461	0.260427	1	no	down	4.56408	2.19032	0.252515	0.512207	no	up	1.74446	0.802783	0.842592	1	no	up	57.7534	5.85183	0.00599507	0.0420185	yes	up	32.0859	5.00387	0.0138132	0.0968386	no	up
TRINITY_DN8858_c1_g1	PSS21673.1(TMV resistance protein like [Actinidia chinensis var. chinensis])	0.814436	-0.296127	0.64666	0.999906	no	down	0.684714	-0.546427	0.159339	0.603511	no	down	0.332056	-1.5905	0.000305538	0.00361682	yes	down	0.844305	-0.244165	0.701184	0.999874	no	down	0.412361	-1.27802	0.0568415	0.203955	no	down	0.476987	-1.06798	0.0107262	0.0825905	no	down
TRINITY_DN24218_c0_g4	XP_023911440.1(heat shock 70 kDa protein 2 isoform X2 [Quercus suber])	25.0795	4.64844	0.00253727	0.0747765	no	up	0.534432	-0.903922	0.7625	1	no	down	4.32291	2.112	0.285255	0.550602	no	up	0.0215112	-5.53877	0.000216273	0.0091311	yes	down	0.172876	-2.53219	0.0371965	0.153262	no	down	7.88025	2.97824	0.0983151	0.341543	no	up
TRINITY_DN20491_c0_g1	XP_021728395.1(uncharacterized protein LOC110695474 [Chenopodium quinoa])	13.1335	3.71518	0.00592943	0.128728	no	up	3.67747	1.87871	0.093228	1	no	up	8.69141	3.11959	0.00112882	0.0106758	yes	up	0.281796	-1.82728	0.121504	0.634013	no	down	0.673138	-0.571025	0.616257	0.830924	no	down	2.31635	1.21185	0.109748	0.365751	no	up
TRINITY_DN16160_c0_g1	THG22749.1(hypothetical protein TEA_022744 [Camellia sinensis var. sinensis])	8.00986	3.00178	0.000996399	0.0401913	yes	up	0.77117	-0.374878	0.757022	0.984068	no	down	0.110687	-3.17545	0.001759	0.0152409	yes	down	0.0971669	-3.36339	0.000484777	0.0174585	yes	down	0.0138438	-6.17462	3.24e-33	5.58e-30	yes	down	0.139623	-2.84039	0.00827728	0.0690938	no	down
TRINITY_DN36710_c1_g2	XP_023901743.1(arginine permease CAN1-like [Quercus suber])	101.495	6.66527	8.78e-06	0.00129971	yes	up	1	0	1	1	no	no change	1.98475	0.988959	0.808498	1	no	up	0.0107844	-6.53491	1.49e-05	0.0010938	yes	down	0.0197256	-5.66379	0.000118736	0.00185214	yes	down	1.79079	0.840598	0.836787	1	no	up
TRINITY_DN115347_c0_g1	XP_023881191.1(uncharacterized protein LOC111993586 [Quercus suber])	12.6139	3.65694	0.168901	1	no	up	99.3743	6.6348	3.69e-05	0.00147815	yes	up	127.188	6.99082	2.71e-06	6.66e-05	yes	up	8.03096	3.00557	0.0050816	0.0960722	no	up	10.3456	3.37094	0.000496038	0.00600379	yes	up	1.25745	0.330497	0.663489	0.896699	no	up
TRINITY_DN15815_c0_g2	PSS21788.1(NDR1/HIN1-Like protein [Actinidia chinensis var. chinensis])	3.01733	1.59327	0.00191946	0.0625233	no	up	1.05552	0.0779513	0.932451	0.997225	no	up	0.0457369	-4.4505	7.27e-09	3.7e-07	yes	down	0.352958	-1.50243	0.102758	0.581776	no	down	0.0152815	-6.03207	9.83e-15	2.13e-12	yes	down	0.0425869	-4.55345	6.85e-05	0.00201173	yes	down
TRINITY_DN18985_c0_g1	XP_023919886.1(41 kDa peptidyl-prolyl cis-trans isomerase-like [Quercus suber])	18.7244	4.22685	0.00355576	0.0910706	no	up	0.257774	-1.95582	0.445029	1	no	down	1.31669	0.396918	0.814518	0.93006	no	up	0.0139962	-6.15882	3.53e-05	0.00218974	yes	down	0.0704292	-3.82768	0.00108664	0.0112856	yes	down	4.94902	2.30714	0.224218	0.552288	no	up
TRINITY_DN16161_c0_g1		0.122795	-3.02568	0.444762	1	no	down	0.438466	-1.18946	0.742085	1	no	down	11.6807	3.54605	0.0855598	0.264174	no	up	3.57826	1.83926	0.648586	1	no	up	95.5002	6.57743	0.00403893	0.0310604	yes	up	26.1696	4.70982	0.0203168	0.125354	no	up
TRINITY_DN4730_c0_g1	PSR87578.1(Phosphoglucan phosphatase [Actinidia chinensis var. chinensis])	0.647533	-0.626975	0.0317285	0.364364	no	down	0.463031	-1.11082	1.48e-05	0.000688401	yes	down	0.306299	-1.70699	8.78e-09	4.36e-07	yes	down	0.72021	-0.47351	0.115477	0.617762	no	down	0.477192	-1.06736	0.0017237	0.0162411	yes	down	0.648007	-0.625919	0.0293839	0.160848	no	down
TRINITY_DN138538_c0_g1	XP_023871918.1(uncharacterized protein LOC111984525 [Quercus suber])	0.307147	-1.703	0.673137	1	no	down	11.3136	3.49999	0.034715	1	no	up	61.6577	5.94621	2.16e-06	5.46e-05	yes	up	36.7851	5.20105	0.00621012	0.111038	no	up	200.272	7.64582	6.52e-08	3.01e-06	yes	up	5.30891	2.40841	0.00053183	0.00967019	yes	up
TRINITY_DN81189_c0_g2	XP_023901704.1(transcriptional activator protein acu-15-like [Quercus suber])	1.12487	0.169762	0.966815	1	no	up	23.9419	4.58147	0.00653848	1	no	up	262.527	8.03632	2.76e-09	1.55e-07	yes	up	21.4208	4.42094	0.00987059	0.152397	no	up	235.862	7.8818	7.18e-09	4.23e-07	yes	up	10.7205	3.4223	5.41e-07	3.9e-05	yes	up
TRINITY_DN8687_c1_g1		1.64582	0.718807	0.465213	0.999906	no	up	2.40071	1.26346	0.165847	0.615223	no	up	4.48194	2.16412	0.00507163	0.0348361	yes	up	1.47004	0.555854	0.515568	0.992923	no	up	2.75085	1.45988	0.0493668	0.185826	no	up	1.83107	0.872688	0.195594	0.514024	no	up
TRINITY_DN3552_c0_g1	XP_019167972.1(PREDICTED: thylakoid lumenal 15.0 kDa protein 2, chloroplastic isoform X1 [Ipomoea nil])	1.63522	0.709487	0.179887	0.808883	no	up	1.58522	0.664684	0.0965729	0.465556	no	up	2.50265	1.32346	0.00209718	0.0176244	yes	up	0.976793	-0.0338751	0.949343	0.999874	no	down	1.5423	0.625081	0.263834	0.531828	no	up	1.54618	0.628711	0.145669	0.434386	no	up
TRINITY_DN10598_c0_g1	XP_018813022.1(PREDICTED: purine-uracil permease NCS1 [Juglans regia])	0.767134	-0.382449	0.398409	0.999906	no	down	2.415	1.27202	0.00799967	0.0953369	no	up	1.64867	0.7213	0.0883147	0.269799	no	up	3.16237	1.661	0.000436904	0.0160756	yes	up	2.16903	1.11705	0.00571887	0.0405498	yes	up	0.670268	-0.577191	0.171386	0.478052	no	down
TRINITY_DN12750_c0_g4	XP_028065755.1(nematode resistance protein-like HSPRO2 [Camellia sinensis])	1.10232	0.140544	0.883598	0.999906	no	up	0.0314125	-4.99252	4.34e-15	3.03e-12	yes	down	0.100161	-3.3196	3.6e-07	1.15e-05	yes	down	0.028584	-5.12865	9.34e-10	2.33e-07	yes	down	0.0919387	-3.44318	4.72e-05	0.000867502	yes	down	3.13271	1.64741	4.34e-06	0.000218297	yes	up
TRINITY_DN22075_c0_g2	PSS04057.1(Vesicle-associated protein 1-2, N-terminally processed like [Actinidia chinensis var. chinensis])	2.40641	1.26688	0.0396319	0.40766	no	up	0.459498	-1.12187	0.109188	0.49718	no	down	0.134588	-2.89338	0.0053129	0.0360784	yes	down	0.1924	-2.37782	5.91e-05	0.00326922	yes	down	0.0568652	-4.13631	2.43e-06	7e-05	yes	down	0.288032	-1.7957	0.115271	0.376964	no	down
TRINITY_DN26939_c1_g1	XP_023903035.1(uncharacterized protein LOC112014877 [Quercus suber])	0.577535	-0.792019	0.846098	1	no	down	16.0932	4.00838	0.0279354	1	no	up	95.074	6.57098	1.48e-06	3.96e-05	yes	up	28.0777	4.81135	0.0195715	1	no	up	166.196	7.37674	1.92e-07	7.7e-06	yes	up	5.7709	2.5288	0.00050816	0.00938773	yes	up
TRINITY_DN23401_c0_g1	XP_028094596.1(GDSL esterase/lipase At1g71250-like [Camellia sinensis])	1515.84	10.5659	0.00200945	0.0641939	no	up	879.104	9.77989	0.00194185	0.0336449	yes	up	19.6328	4.29519	0.177865	0.417937	no	up	0.586857	-0.768919	0.808588	0.999874	no	down	0.0129633	-6.26942	0.093566	0.283018	no	down	0.0218552	-5.51588	0.140127	0.424048	no	down
TRINITY_DN98256_c0_g1	XP_023877502.1(uncharacterized protein LOC111989953 [Quercus suber])	14.2057	3.8284	0.0043636	0.104409	no	up	0.0500906	-4.31932	0.16607	1	no	down	0.926556	-0.11005	0.967171	0.989216	no	down	0.00353606	-8.14364	2.73e-07	3.56e-05	yes	down	0.0649531	-3.94446	0.0111834	0.0662153	no	down	18.2025	4.18607	0.286952	1	no	up
TRINITY_DN9055_c0_g1	XP_028092207.1(transcription factor bHLH30-like [Camellia sinensis])	0.791504	-0.337331	0.390677	0.999906	no	down	1.99288	0.994858	0.0119083	0.124829	no	up	3.04507	1.60648	1.59e-05	0.000303183	yes	up	2.53096	1.33968	0.00109861	0.0325314	yes	up	3.88439	1.95769	4.33e-07	1.57e-05	yes	up	1.49941	0.58439	0.115215	0.376915	no	up
TRINITY_DN12095_c0_g1	PSS02755.1(Receptor-like protein kinase [Actinidia chinensis var. chinensis])	0.992729	-0.0105283	0.988382	0.999906	no	down	0.885324	-0.175722	0.800342	0.989067	no	down	3.05358	1.6105	0.0200364	0.0973583	no	up	0.89645	-0.157704	0.753769	0.999874	no	down	3.10672	1.63539	0.000508268	0.00613088	yes	up	3.38109	1.75749	4.61e-05	0.00148427	yes	up
TRINITY_DN17258_c1_g1	KAA8538947.1(hypothetical protein F0562_025639 [Nyssa sinensis])	0.293359	-1.76926	7.56e-05	0.00627259	yes	down	0.523818	-0.932863	0.0533098	0.330949	no	down	0.147018	-2.76593	1.23e-08	5.91e-07	yes	down	1.79446	0.843553	0.119049	0.627492	no	up	0.505654	-0.983777	0.0738597	0.243239	no	down	0.275483	-1.85996	0.000635052	0.0109845	yes	down
TRINITY_DN13056_c0_g1	XP_028099685.1(uncharacterized protein LOC114299196 [Camellia sinensis])	0.37148	-1.42864	0.156887	0.769291	no	down	0.0636385	-3.97396	2.01e-09	3.38e-07	yes	down	0.0298157	-5.06778	8.61e-08	3.29e-06	yes	down	0.172231	-2.53758	0.0218132	0.254325	no	down	0.0822754	-3.60339	0.0105053	0.0633005	no	down	0.462393	-1.11281	0.409065	0.746975	no	down
TRINITY_DN29937_c0_g1	XP_023901655.1(uncharacterized protein LOC112013498 [Quercus suber])	1	0	1	1	no	no change	2.11671	1.08183	0.790915	1	no	up	73.5998	6.20163	8.09e-05	0.00119068	yes	up	1.89449	0.92181	0.821273	1	no	up	66.0667	6.04585	0.000202503	0.00287644	yes	up	34.1177	5.09245	0.00084096	0.0135609	yes	up
TRINITY_DN7766_c0_g1	XP_028086214.1(transcription termination factor MTEF1, chloroplastic-like [Camellia sinensis])	0.357833	-1.48264	0.000731508	0.03292	yes	down	1.14842	0.199655	0.733526	0.980931	no	up	1.95529	0.967381	0.0534108	0.192733	no	up	3.22444	1.68905	0.00203076	0.0509458	no	up	5.5166	2.46378	7.61e-09	4.44e-07	yes	up	1.67454	0.743766	0.182073	0.494538	no	up
TRINITY_DN18430_c0_g1		0.415684	-1.26644	0.74018	1	no	down	1.2695	0.344263	0.894116	1	no	up	18.5342	4.21212	0.00115087	0.0108396	yes	up	3.04073	1.60442	0.556978	1	no	up	42.7015	5.41621	6.42e-05	0.00111411	yes	up	14.0649	3.81403	0.000181382	0.00427847	yes	up
TRINITY_DN13392_c0_g1	PSS04320.1(UDP-glucuronate 4-epimerase [Actinidia chinensis var. chinensis])	0.973036	-0.0394352	0.954956	0.999906	no	down	0.0416602	-4.58519	7.79e-19	1.35e-15	yes	down	0.0359454	-4.79805	1.39e-21	7.48e-19	yes	down	0.043046	-4.53798	6.27e-13	3.19e-10	yes	down	0.0373728	-4.74187	1.28e-14	2.65e-12	yes	down	0.845954	-0.24135	0.511924	0.819044	no	down
TRINITY_DN5358_c0_g1	XP_028119229.1(protein trichome birefringence-like 1 [Camellia sinensis])	0.591153	-0.758396	0.329371	0.975201	no	down	0.402832	-1.31175	0.12742	0.539874	no	down	0.22491	-2.15258	0.00713847	0.0451645	yes	down	0.688528	-0.538413	0.480902	0.985382	no	down	0.383091	-1.38424	0.0340488	0.144341	no	down	0.545952	-0.873153	0.255748	0.592463	no	down
TRINITY_DN15519_c0_g3	KAB8356405.1(hypothetical protein FH972_023988 [Carpinus fangiana])	51.1141	5.67565	0.00128308	0.0478025	yes	up	0.557975	-0.841728	0.836571	1	no	down	2.01769	1.0127	0.801616	1	no	up	0.0109544	-6.51234	0.000427261	0.0158303	yes	down	0.0388232	-4.68694	0.00651721	0.0447971	yes	down	3.52087	1.81593	0.652386	1	no	up
TRINITY_DN33373_c0_g1	PSS30727.1(Cytochrome P450 87A3 like [Actinidia chinensis var. chinensis])	2.147	1.10232	0.472498	0.999906	no	up	1.64725	0.720057	0.605071	0.958648	no	up	14.6276	3.87063	3.16e-05	0.000538543	yes	up	0.770572	-0.375997	0.77712	0.999874	no	down	6.99888	2.80712	0.00659557	0.045181	yes	up	8.84354	3.14462	0.000181637	0.00428266	yes	up
TRINITY_DN143839_c0_g1	XP_023877404.1(synaptobrevin homolog 1-like [Quercus suber])	4.30913	2.1074	0.385317	1	no	up	5.03992	2.3334	0.312674	1	no	up	24.1006	4.591	0.0046102	0.0323257	yes	up	1.18519	0.245117	0.880202	1	no	up	5.71968	2.51593	0.0366084	0.151471	no	up	4.68073	2.22673	0.0486865	0.222169	no	up
TRINITY_DN47587_c0_g1	KAB8337157.1(hypothetical protein FH972_021461 [Carpinus fangiana])	0.577535	-0.792019	0.846098	1	no	down	4.06351	2.02273	0.501399	1	no	up	93.4382	6.54594	0.000358653	0.00412736	yes	up	7.0669	2.82108	0.477629	1	no	up	162.683	7.34592	0.000149779	0.00224787	yes	up	22.7199	4.50588	0.00291707	0.0337431	yes	up
TRINITY_DN22647_c0_g1	XP_028096665.1(probable E3 ubiquitin-protein ligase XERICO [Camellia sinensis])	0.468117	-1.09506	0.018255	0.2656	no	down	1.01131	0.0162283	0.975544	0.998887	no	up	0.998926	-0.00155011	0.996753	0.998673	no	down	2.17091	1.1183	0.0441135	0.376365	no	up	2.1544	1.10729	0.0074205	0.0492034	yes	up	0.971839	-0.0412115	0.930995	0.984029	no	down
TRINITY_DN14740_c0_g1	XP_028113055.1(uncharacterized protein LOC114311177 isoform X1 [Camellia sinensis])	1.47612	0.561807	0.491759	0.999906	no	up	1.42528	0.51125	0.470655	0.911056	no	up	2.91773	1.54485	0.00769664	0.0478739	yes	up	0.972726	-0.0398949	0.960031	0.999874	no	down	1.99758	0.998252	0.156509	0.390564	no	up	2.00607	1.00437	0.0810833	0.302914	no	up
TRINITY_DN4244_c0_g1	PSR96180.1(Leucine-rich repeat receptor protein kinase [Actinidia chinensis var. chinensis])	9.22398	3.20539	0.00427158	0.102741	no	up	13.8744	3.79435	2.42e-05	0.00104882	yes	up	2.8628	1.51743	0.0236737	0.109125	no	up	1.51901	0.603135	0.619341	0.999874	no	up	0.311734	-1.68161	0.127447	0.343964	no	down	0.201283	-2.3127	0.00775521	0.0664697	no	down
TRINITY_DN56398_c0_g1	XP_028098181.1(kinesin-like protein KIN-14C [Camellia sinensis])	2.87195	1.52203	0.023539	0.309372	no	up	1.61038	0.687401	0.469987	0.911056	no	up	0.101561	-3.29959	2.43e-07	8.15e-06	yes	down	0.565627	-0.822077	0.425915	0.970038	no	down	0.0358201	-4.80309	4.42e-09	2.76e-07	yes	down	0.0619846	-4.01195	0.000183729	0.00432463	yes	down
TRINITY_DN13514_c1_g1		0.124409	-3.00684	0.113808	0.671233	no	down	1.04055	0.0573454	0.962817	0.99772	no	up	2.37044	1.24516	0.277773	0.542192	no	up	8.31474	3.05567	0.0203053	0.242737	no	up	18.8699	4.23801	0.000273979	0.00369066	yes	up	2.2365	1.16124	0.0762235	0.291546	no	up
TRINITY_DN10946_c0_g1	XP_028070381.1(TMV resistance protein N-like [Camellia sinensis])	0.52531	-0.928758	0.0129035	0.21566	no	down	0.446089	-1.1646	0.00145473	0.0272975	yes	down	0.151726	-2.72046	7.87e-20	3.05e-17	yes	down	0.855022	-0.225966	0.611986	0.999874	no	down	0.291754	-1.77717	1.35e-05	0.000299679	yes	down	0.333545	-1.58405	3.43e-05	0.00116777	yes	down
TRINITY_DN87933_c0_g1	XP_023871261.1(60S ribosomal protein L4-B-like [Quercus suber])	13.0153	3.70214	0.177062	1	no	up	11.9282	3.5763	0.176372	1	no	up	42.2375	5.40045	0.00420997	0.0302115	yes	up	0.931654	-0.102133	0.947371	1	no	down	3.33055	1.73576	0.173755	0.415886	no	up	3.47809	1.7983	0.133157	0.411753	no	up
TRINITY_DN10390_c0_g1	XP_028125322.1(uncharacterized protein LOC114322241 [Camellia sinensis])	1.18078	0.239744	0.577321	0.999906	no	up	1.99731	0.998055	0.0123359	0.128096	no	up	2.41191	1.27018	0.00213075	0.0178371	yes	up	1.70206	0.767282	0.0394695	0.356173	no	up	2.06032	1.04287	0.00902328	0.0566915	no	up	1.18618	0.246327	0.48674	0.804208	no	up
TRINITY_DN9902_c0_g1	XP_028098847.1(uncharacterized protein LOC114298476 [Camellia sinensis])	0.478641	-1.06298	0.0483051	0.450522	no	down	0.411295	-1.28175	0.0152376	0.149376	no	down	0.287867	-1.79653	0.00122779	0.0114329	yes	down	0.864313	-0.210374	0.619709	0.999874	no	down	0.606216	-0.722096	0.114051	0.320319	no	down	0.686776	-0.542088	0.225938	0.554803	no	down
TRINITY_DN1366_c0_g1	KAA8549437.1(hypothetical protein F0562_001090 [Nyssa sinensis])	0.807496	-0.308473	0.418001	0.999906	no	down	0.575181	-0.797912	0.0125173	0.129405	no	down	0.299003	-1.74177	1.99e-07	6.87e-06	yes	down	0.716723	-0.480513	0.186839	0.757036	no	down	0.3739	-1.41927	0.000182873	0.00264185	yes	down	0.50957	-0.972648	0.000990997	0.0153201	no	down
TRINITY_DN63424_c0_g1	XP_023899652.1(probable glucan endo-1,3-beta-glucosidase eglC [Quercus suber])	1	0	1	1	no	no change	19.6287	4.29489	0.0500509	1	no	up	362.392	8.50141	2.71e-08	1.19e-06	yes	up	17.5665	4.13475	0.0668579	1	no	up	325.818	8.34792	5.87e-08	2.74e-06	yes	up	18.0932	4.17737	2.99e-06	0.000161272	yes	up
TRINITY_DN16010_c0_g1	XP_023926118.1(60S ribosomal protein L30-like [Quercus suber])	0.900318	-0.151493	0.903693	0.999906	no	down	0.0665967	-3.90841	0.00617504	0.0794724	no	down	1.8813	0.911726	0.469589	0.724569	no	up	0.0742903	-3.75068	0.00255377	0.0593632	no	down	2.10064	1.07083	0.323063	0.597981	no	up	27.6083	4.78703	7.06e-05	0.0020523	yes	up
TRINITY_DN4650_c0_g2	PSS10231.1(Serine/threonine-protein kinase [Actinidia chinensis var. chinensis])	1.06921	0.0965429	0.846886	0.999906	no	up	1.70718	0.771617	0.110532	0.50077	no	up	2.5231	1.33519	0.00175248	0.0151973	yes	up	1.60389	0.681578	0.141855	0.674126	no	up	2.38384	1.25329	0.001307	0.0130585	yes	up	1.45245	0.538492	0.133442	0.412243	no	up
TRINITY_DN24052_c0_g1	PIA44668.1(hypothetical protein AQUCO_01700339v1 [Aquilegia coerulea])	1.02719	0.0386999	0.883036	0.999906	no	up	0.880755	-0.183187	0.501495	0.924185	no	down	0.509078	-0.974041	0.000122694	0.00168948	no	down	0.863233	-0.212179	0.407183	0.96384	no	down	0.499937	-1.00018	1.55e-05	0.000336859	yes	down	0.566289	-0.820389	0.000349281	0.00709125	no	down
TRINITY_DN29165_c0_g2	GER56380.1(ATP synthase subunit alpha 1 [Striga asiatica])	2.324	1.21661	0.422065	1	no	up	0.648638	-0.624515	0.763206	1	no	down	18.0085	4.17061	0.00197708	0.0167949	yes	up	0.280359	-1.83465	0.262336	1	no	down	7.79202	2.962	0.0164008	0.0867907	no	up	27.3377	4.77282	0.000665732	0.0113724	yes	up
TRINITY_DN12866_c0_g2	PSS29476.1(Endoglucanase [Actinidia chinensis var. chinensis])	0.246629	-2.01958	0.0224392	0.300266	no	down	0.157534	-2.66627	0.0026821	0.0430229	yes	down	0.340649	-1.55364	0.337541	0.606502	no	down	0.645647	-0.631183	0.51204	0.99238	no	down	1.39167	0.476819	0.780832	0.916448	no	up	2.12048	1.08439	0.524358	0.826644	no	up
TRINITY_DN70489_c0_g1		0.579089	-0.788144	0.253671	0.911164	no	down	0.910589	-0.135129	0.831755	0.99167	no	down	0.183297	-2.44775	0.00423057	0.0303064	yes	down	1.58165	0.661434	0.205693	0.787335	no	up	0.318185	-1.65206	0.0408128	0.162967	no	down	0.195753	-2.35289	0.000964793	0.0150014	yes	down
TRINITY_DN41621_c0_g1	TQD69648.1(hypothetical protein C1H46_044819 [Malus baccata])	1.7758	0.828471	0.350066	0.987848	no	up	0.771619	-0.374039	0.653474	0.968856	no	down	7.42387	2.89217	0.00125002	0.0115974	yes	up	0.436701	-1.19528	0.123912	0.638429	no	down	4.21513	2.07558	0.0154387	0.0830056	no	up	9.45752	3.24146	2.89e-05	0.00101437	yes	up
TRINITY_DN82278_c0_g2	XP_023909840.1(uncharacterized protein LOC112021512 [Quercus suber])	0.564139	-0.825876	0.746665	1	no	down	0.156498	-2.67578	0.392699	1	no	down	5.13536	2.36047	0.131953	0.347517	no	up	0.278767	-1.84287	0.483449	1	no	down	9.24321	3.20839	0.00096653	0.0103118	yes	up	32.5016	5.02244	9.1e-05	0.00250832	yes	up
TRINITY_DN17313_c0_g1	XP_028059080.1(uncharacterized protein LOC114262864 [Camellia sinensis])	0.318396	-1.65111	0.133657	0.718809	no	down	0.0691364	-3.85441	5.47e-06	0.000301509	yes	down	0.0394451	-4.66401	0.000410746	0.00462316	yes	down	0.218356	-2.19525	0.0968226	0.564497	no	down	0.125975	-2.98879	0.108426	0.31071	no	down	0.559872	-0.836831	0.677018	0.902533	no	down
TRINITY_DN9198_c2_g4		1.02591	0.0369072	0.987769	0.999906	no	up	0.0578003	-4.11278	0.0957896	0.463746	no	down	5.16084	2.36761	0.169689	0.406051	no	up	0.0566874	-4.14083	0.0293381	0.301807	no	down	5.0692	2.34176	0.0443874	0.172803	no	up	86.7135	6.43818	4.44e-07	3.33e-05	yes	up
TRINITY_DN4227_c1_g1	PSS21321.1(NAD-dependent protein like [Actinidia chinensis var. chinensis])	0.778987	-0.360328	0.422928	0.999906	no	down	1.52852	0.612133	0.187516	0.655325	no	up	3.16705	1.66314	6.35e-05	0.000972415	yes	up	1.974	0.981123	0.0203935	0.243284	no	up	4.10772	2.03834	1.69e-08	8.94e-07	yes	up	2.0357	1.02552	0.00602233	0.0554433	no	up
TRINITY_DN25433_c0_g1		0.541884	-0.883943	0.169385	0.793222	no	down	0.98336	-0.0242091	0.974653	0.998887	no	down	0.0741887	-3.75266	0.000291453	0.00347937	yes	down	1.81763	0.862055	0.333693	0.917242	no	up	0.138484	-2.85221	0.02905	0.129431	no	down	0.0744282	-3.74801	0.00309689	0.0352471	yes	down
TRINITY_DN2752_c0_g1	XP_028061208.1(probable glutamate carboxypeptidase LAMP1 [Camellia sinensis])	1.33465	0.416466	0.298271	0.954226	no	up	1.97313	0.980489	0.00605729	0.0784391	no	up	5.26923	2.39759	3.99e-12	4.05e-10	yes	up	1.48944	0.57477	0.176926	0.739692	no	up	3.98532	1.9947	2.64e-06	7.54e-05	yes	up	2.62531	1.39249	0.000128179	0.003258	yes	up
TRINITY_DN30689_c0_g1		1.10238	0.140618	0.914591	0.999906	no	up	0.456877	-1.13012	0.523555	0.934125	no	down	0.0265593	-5.23464	0.0576152	0.202783	no	down	0.419404	-1.25359	0.309435	0.898569	no	down	0.024381	-5.3581	0.00377003	0.0295148	yes	down	0.056795	-4.13809	0.192565	1	no	down
TRINITY_DN111812_c0_g1		5.68947	2.5083	0.530753	1	no	up	25.7559	4.68683	0.0243008	1	no	up	39.0359	5.28673	0.00367323	0.0271933	yes	up	4.45412	2.15514	0.236064	1	no	up	6.73421	2.75151	0.0932988	0.282482	no	up	1.49028	0.575579	0.558368	0.846499	no	up
TRINITY_DN15688_c0_g1	KAE9467933.1(hypothetical protein C3L33_00158, partial [Rhododendron williamsianum])	0.100997	-3.30761	9.16e-07	0.000243571	yes	down	0.654557	-0.611409	0.473946	0.91241	no	down	0.0671952	-3.8955	0.000459589	0.00507096	yes	down	6.56563	2.71493	0.0037803	0.0779717	no	up	0.672322	-0.572776	0.665651	0.859382	no	down	0.100074	-3.32086	0.00787552	0.0671063	no	down
TRINITY_DN10619_c0_g1	XP_028101100.1(RING-H2 finger protein ATL16 [Camellia sinensis])	0.93084	-0.103394	0.859183	0.999906	no	down	0.086486	-3.53139	2.64e-05	0.00112221	yes	down	0.122593	-3.02805	0.00428531	0.0305954	yes	down	0.09339	-3.42059	3.06e-05	0.00196193	yes	down	0.132718	-2.91357	0.00502683	0.0367461	yes	down	1.382	0.466761	0.738072	0.926267	no	up
TRINITY_DN44092_c0_g1		1.89321	0.920833	0.663991	1	no	up	0.603156	-0.729398	0.803932	1	no	down	14.6614	3.87396	0.000724908	0.00737349	yes	up	0.315676	-1.66348	0.536407	1	no	down	8.217	3.03861	0.00655421	0.0450155	yes	up	25.2505	4.65824	0.000916289	0.0144213	yes	up
TRINITY_DN2009_c0_g2	XP_028063643.1(non-lysosomal glucosylceramidase-like isoform X2 [Camellia sinensis])	0.521873	-0.93823	0.0788623	0.573713	no	down	0.387746	-1.36682	0.0048524	0.067447	no	down	0.253148	-1.98195	8.03e-05	0.00118377	yes	down	0.748489	-0.417947	0.220835	0.808846	no	down	0.488592	-1.0333	0.00383302	0.0298644	yes	down	0.63969	-0.644556	0.00691465	0.0613043	no	down
TRINITY_DN3992_c0_g1	XP_028063501.1(ABC transporter G family member 11-like [Camellia sinensis])	1.19083	0.251963	0.720344	0.999906	no	up	4.69308	2.23053	0.00153576	0.0283762	yes	up	8.20003	3.03563	0.000857228	0.00849489	yes	up	3.95899	1.98513	0.00898638	0.143335	no	up	6.96194	2.79949	0.00280829	0.0235663	yes	up	1.71085	0.774715	0.390665	0.731919	no	up
TRINITY_DN104_c0_g2	XP_028085458.1(alpha-glucan water dikinase, chloroplastic-like [Camellia sinensis])	0.421546	-1.24624	0.00826035	0.160508	no	down	0.280513	-1.83386	0.000330637	0.00872799	yes	down	0.743461	-0.427671	0.366841	0.634935	no	down	0.670388	-0.576933	0.119072	0.627523	no	down	1.77999	0.831872	0.000501933	0.00606904	no	up	2.59658	1.37661	8.87e-05	0.00245695	yes	up
TRINITY_DN59293_c0_g3	XP_023916545.1(protein FDD123-like [Quercus suber])	0.0276225	-5.17801	0.0228241	1	no	down	0.290936	-1.78123	0.21723	1	no	down	2.33631	1.22423	0.313384	0.581401	no	up	10.593	3.40504	0.211541	1	no	up	84.9769	6.409	0.000184894	0.00266721	yes	up	7.8159	2.96641	0.00697117	0.0616674	no	up
TRINITY_DN59293_c0_g2	XP_023916545.1(protein FDD123-like [Quercus suber])	0.976383	-0.034481	0.98702	1	no	down	1.38466	0.469531	0.779639	1	no	up	18.9848	4.24678	0.000117413	0.00162826	yes	up	1.42331	0.50925	0.751	1	no	up	19.6001	4.29279	2.22e-05	0.000457466	yes	up	13.5704	3.76239	8.57e-06	0.000379508	yes	up
TRINITY_DN59293_c0_g1	XP_023916545.1(protein FDD123-like [Quercus suber])	0.307147	-1.703	0.673137	1	no	down	1.097	0.133562	0.973308	1	no	up	36.2818	5.18117	0.0219004	0.103483	no	up	3.57826	1.83926	0.648586	1	no	up	118.588	6.88981	0.00632259	0.0438244	yes	up	32.4783	5.02141	0.0209487	0.128218	no	up
TRINITY_DN18728_c1_g1		0.300439	-1.73486	0.255221	1	no	down	1.93239	0.950384	0.341963	0.832333	no	up	3.14657	1.65378	0.0653902	0.220966	no	up	6.48476	2.69705	0.0497739	0.401143	no	up	10.5628	3.40092	0.00656824	0.0450707	yes	up	1.60131	0.679256	0.429281	0.763719	no	up
TRINITY_DN47860_c0_g1	XP_028082957.1(catalase-like [Camellia sinensis])	20.5961	4.3643	7.26e-05	0.006095	yes	up	31.8041	4.99114	0.000242855	0.00685377	yes	up	19.5494	4.28905	1.68e-06	4.39e-05	yes	up	1.55849	0.640149	0.621408	0.999874	no	up	0.952437	-0.0703049	0.936195	0.977853	no	down	0.599996	-0.736975	0.530291	0.830093	no	down
TRINITY_DN36934_c0_g1		13.6462	3.77043	0.293053	1	no	up	9.46737	3.24296	0.413039	1	no	up	74.1239	6.21187	8.89e-05	0.00128808	yes	up	0.698226	-0.518235	0.846619	1	no	down	5.41628	2.4373	0.0534158	0.195745	no	up	7.55805	2.91801	0.0422488	0.202719	no	up
TRINITY_DN202912_c0_g1	XP_023907015.1(uncharacterized protein LOC112018724 [Quercus suber])	0.307147	-1.703	0.673137	1	no	down	3.72636	1.89777	0.462957	1	no	up	14.8973	3.89698	0.00876935	0.0528539	no	up	12.1471	3.60254	0.291324	1	no	up	48.4966	5.59981	0.0011641	0.0118972	yes	up	3.88008	1.95609	0.091715	0.327055	no	up
TRINITY_DN5898_c0_g2	THG06525.1(hypothetical protein TEA_018374 [Camellia sinensis var. sinensis])	0.139717	-2.83942	0.0121124	0.20736	no	down	0.00535242	-7.54559	1.18e-06	8.11e-05	yes	down	0.0507794	-4.29961	0.000348913	0.0040326	yes	down	0.0379444	-4.71997	0.0457838	1	no	down	0.358177	-1.48126	0.403079	0.674115	no	down	8.97317	3.16562	0.411466	1	no	up
TRINITY_DN180429_c0_g1	ARQ80481.1(germin-like protein [Camellia sinensis])	6.0018	2.58539	3.38e-10	3.05e-07	yes	up	0.27012	-1.88833	0.0050959	0.0697253	no	down	0.169096	-2.56409	0.000876205	0.00864539	yes	down	0.0453851	-4.46164	2.73e-15	2.44e-12	yes	down	0.0286294	-5.12636	1.27e-15	3.34e-13	yes	down	0.60998	-0.713165	0.509971	0.817784	no	down
TRINITY_DN18093_c0_g3		0.734845	-0.444488	0.486598	0.999906	no	down	0.65209	-0.616857	0.266582	0.760318	no	down	0.0654012	-3.93454	3.26e-05	0.000553041	yes	down	0.894064	-0.16155	0.805804	0.999874	no	down	0.0893878	-3.48378	0.00150708	0.0146186	yes	down	0.0982547	-3.34733	0.000911065	0.0143715	yes	down
TRINITY_DN33431_c0_g1		5.04617	2.33519	0.0552109	0.478949	no	up	5.33244	2.4148	0.0354819	0.25923	no	up	11.1271	3.476	0.000315008	0.00370471	yes	up	1.06391	0.0893702	0.926884	0.999874	no	up	2.21821	1.1494	0.167586	0.406934	no	up	2.05501	1.03915	0.167854	0.472531	no	up
TRINITY_DN33431_c0_g2	XP_028122385.1(uncharacterized protein LOC114319562 [Camellia sinensis])	0.825001	-0.277532	0.294326	0.949989	no	down	0.569642	-0.811873	0.000757571	0.01678	no	down	0.378991	-1.39976	7.2e-07	2.11e-05	yes	down	0.695175	-0.524553	0.06589	0.46558	no	down	0.463829	-1.10834	0.000638248	0.00737242	yes	down	0.652153	-0.616718	0.0302316	0.163364	no	down
TRINITY_DN8808_c0_g1	XP_023907497.1(40S ribosomal protein S24-like [Quercus suber])	1.55004	0.632304	0.541088	0.999906	no	up	0.631478	-0.663195	0.658067	1	no	down	11.0028	3.4598	0.00665216	0.0428092	yes	up	0.409915	-1.2866	0.298535	0.889716	no	down	7.12942	2.83378	0.0133852	0.0753084	no	up	17.1747	4.10221	0.0027675	0.0324198	yes	up
TRINITY_DN18388_c0_g1	KAA8528012.1(hypothetical protein F0562_035119 [Nyssa sinensis])	1.05712	0.0801324	0.889011	0.999906	no	up	2.61418	1.38636	0.00160501	0.029302	yes	up	4.94938	2.30725	1.09e-15	2.13e-13	yes	up	2.48219	1.31162	0.0336949	0.325708	no	up	4.73393	2.24304	5.18e-05	0.000935911	yes	up	1.86038	0.895598	0.0273426	0.15323	no	up
TRINITY_DN18388_c0_g2		0.693665	-0.527688	0.60175	0.999906	no	down	2.35694	1.23692	0.0543055	0.334295	no	up	4.15027	2.0532	0.000867259	0.00857773	yes	up	3.41518	1.77196	0.0428189	0.371319	no	up	6.02154	2.59013	0.00218863	0.0194832	yes	up	1.73054	0.791218	0.138006	0.420342	no	up
TRINITY_DN109274_c0_g1		0.498504	-1.00432	0.404107	0.999906	no	down	0.12002	-3.05865	0.000545692	0.0129989	yes	down	0.384954	-1.37724	0.1322	0.347893	no	down	0.240814	-2.05401	0.113286	0.610748	no	down	0.780644	-0.357263	0.779531	0.915863	no	down	3.14643	1.65372	0.100449	0.34586	no	up
TRINITY_DN62280_c0_g2	KAE9450177.1(hypothetical protein C3L33_17928, partial [Rhododendron williamsianum])	63.3869	5.98611	5.08e-10	4.3e-07	yes	up	388.101	8.60029	3.25e-06	0.00019474	yes	up	518.295	9.01763	1	1	no	up	6.24335	2.64232	0.071142	0.483437	no	up	8.21786	3.03876	1	1	no	up	1.2973	0.375513	0.848614	0.961598	no	up
TRINITY_DN20199_c0_g1	XP_023883061.1(uncharacterized protein LOC111995381 [Quercus suber])	0.520491	-0.942055	0.393378	0.999906	no	down	0.145498	-2.78093	0.0230341	0.195502	no	down	6.86505	2.77927	0.00157484	0.0139605	yes	up	0.280368	-1.8346	0.128979	0.651136	no	down	13.3411	3.73781	2.81e-07	1.07e-05	yes	up	45.8755	5.51965	6.41e-11	1.47e-08	yes	up
TRINITY_DN148091_c0_g1	XP_023929105.1(probable aspartate-semialdehyde dehydrogenase [Quercus suber])	1	0	1	1	no	no change	9.46737	3.24296	0.413039	1	no	up	58.0912	5.86025	0.00136269	0.0124343	yes	up	8.46703	3.08186	0.436637	1	no	up	52.2209	5.70656	0.00241043	0.0209727	yes	up	5.94214	2.57098	0.11753	0.381301	no	up
TRINITY_DN56825_c0_g1		1	0	1	1	no	no change	10.0406	3.32777	0.400557	1	no	up	79.1404	6.30634	0.00221407	0.0183648	yes	up	8.95658	3.16295	0.424316	1	no	up	71.0253	6.15026	0.00322393	0.0261329	yes	up	7.78244	2.96022	0.104585	0.354885	no	up
TRINITY_DN99473_c0_g3	XP_023870868.1(uncharacterized protein LOC111983438 [Quercus suber])	7.71122	2.94696	0.0815562	0.583933	no	up	0.226987	-2.13932	0.4062	1	no	down	1.65528	0.727076	0.698409	0.872165	no	up	0.0297463	-5.07115	0.000164969	0.00740161	yes	down	0.214455	-2.22125	0.0309863	0.135131	no	down	7.06689	2.82108	0.0532999	0.235301	no	up
TRINITY_DN41685_c1_g1	XP_023870821.1(uncharacterized protein LOC111983390 [Quercus suber])	0.0956046	-3.38678	0.0458655	1	no	down	0.588973	-0.763726	0.508483	0.92742	no	down	1.6389	0.712725	0.490907	0.740323	no	up	6.20551	2.63355	0.106276	1	no	up	17.3963	4.12071	0.00325902	0.0263621	yes	up	2.71832	1.44272	0.093017	0.329775	no	up
TRINITY_DN1724_c0_g1	KJB06722.1(hypothetical protein B456_001G063800 [Gossypium raimondii])	1.0314	0.0445981	0.942707	0.999906	no	up	1.49527	0.580401	0.377227	0.859332	no	up	2.97634	1.57354	0.000863434	0.00854813	yes	up	1.45787	0.543863	0.41121	0.965343	no	up	2.91498	1.54348	0.00146419	0.0142715	yes	up	1.95702	0.968658	0.0683825	0.273416	no	up
TRINITY_DN39258_c0_g1	XP_023923787.1(uncharacterized protein LOC112035192 [Quercus suber])	3.80557	1.92811	0.633798	1	no	up	2.11671	1.08183	0.790915	1	no	up	45.7457	5.51556	0.00234078	0.0191731	yes	up	0.559994	-0.836516	0.836259	1	no	down	11.7515	3.55477	0.0329543	0.141172	no	up	21.2257	4.40774	0.00975974	0.0772535	no	up
TRINITY_DN20639_c0_g2	KAA8542391.1(hypothetical protein F0562_023473 [Nyssa sinensis])	0.642524	-0.638177	0.424977	0.999906	no	down	0.259372	-1.94691	0.000885403	0.0189571	yes	down	0.201748	-2.30937	0.00687528	0.0439047	yes	down	0.405654	-1.30168	0.0803858	0.515308	no	down	0.316702	-1.6588	0.0827722	0.261838	no	down	0.762062	-0.392019	0.630122	0.882069	no	down
TRINITY_DN8370_c0_g1		0.0258791	-5.27207	0.0674234	1	no	down	5.09678	2.34959	0.0932847	0.456284	no	up	48.3633	5.59584	1.83e-06	4.74e-05	yes	up	197.84	7.62819	3.75e-06	0.000350747	yes	up	1882.88	10.8787	7.96e-16	2.2e-13	yes	up	9.24794	3.20913	6.4e-05	0.00190893	yes	up
TRINITY_DN120229_c0_g1	KAE9456156.1(hypothetical protein C3L33_11942, partial [Rhododendron williamsianum])	0.203835	-2.29453	0.00480348	0.111214	no	down	0.175452	-2.51086	0.000195843	0.00578383	yes	down	0.000379029	-11.3654	2.71e-15	4.77e-13	yes	down	0.86539	-0.208578	0.761522	0.999874	no	down	0.00187827	-9.05638	7.92e-10	5.92e-08	yes	down	0.00212437	-8.87875	1.74e-11	4.53e-09	yes	down
TRINITY_DN45172_c0_g1	XP_034220163.1(uncharacterized protein LOC117631235 [Prunus dulcis])	1.51915	0.603262	0.223969	0.880212	no	up	1.37498	0.459408	0.265824	0.759734	no	up	3.8487	1.94437	1.57e-06	4.16e-05	yes	up	0.909775	-0.136418	0.751175	0.999874	no	down	2.55893	1.35554	0.00112773	0.0116108	yes	up	2.74539	1.45701	3.57e-07	2.74e-05	yes	up
TRINITY_DN36802_c0_g1	XP_023877178.1(protein TOXD-like [Quercus suber])	1	0	1	1	no	no change	9.92846	3.31157	0.369795	1	no	up	160.374	7.3253	2.68e-06	6.62e-05	yes	up	8.91455	3.15616	0.409643	1	no	up	144.18	7.17173	6.03e-06	0.000152627	yes	up	15.8854	3.98963	0.000699328	0.0118122	yes	up
TRINITY_DN7046_c0_g1	KAE8010492.1(hypothetical protein FH972_006860 [Carpinus fangiana])	22.3988	4.48535	6.1e-05	0.00544023	yes	up	21.266	4.41048	0.000294314	0.00799189	yes	up	3.62703	1.85879	0.0911644	0.275187	no	up	0.960455	-0.0582102	0.964594	0.999874	no	down	0.162739	-2.61937	0.0240658	0.11393	no	down	0.166641	-2.58519	0.0376336	0.188833	no	down
TRINITY_DN8672_c0_g1	XP_028093133.1(LOW QUALITY PROTEIN: probable aspartyl protease At4g16563 [Camellia sinensis])	1.04556	0.0642747	0.918497	0.999906	no	up	0.226195	-2.14436	1.25e-05	0.000603345	yes	down	0.106823	-3.2267	1.98e-10	1.45e-08	yes	down	0.217627	-2.20007	4.73e-05	0.00275213	yes	down	0.103462	-3.27283	2.36e-09	1.58e-07	yes	down	0.463363	-1.10979	0.00159551	0.0218029	yes	down
TRINITY_DN12336_c0_g4		0.874453	-0.193547	0.849048	0.999906	no	down	0.267368	-1.9031	0.176889	1	no	down	0.028164	-5.15	0.00725635	0.0457265	yes	down	0.309477	-1.6921	0.262665	0.857882	no	down	0.0327448	-4.93259	0.0194119	0.0977362	no	down	0.103646	-3.27026	0.397019	1	no	down
TRINITY_DN107073_c0_g1	XP_023902498.1(lipase 1-like [Quercus suber])	0.577535	-0.792019	0.846098	1	no	down	4.01222	2.0044	0.41375	1	no	up	28.4542	4.83057	0.00379176	0.0278997	yes	up	6.98756	2.80479	0.366145	1	no	up	49.7302	5.63605	0.00228961	0.0201603	yes	up	6.95555	2.79817	0.0240219	0.140693	no	up
TRINITY_DN12520_c0_g2	PSR99996.1(hypothetical protein CEY00_Acc23964 [Actinidia chinensis var. chinensis])	2.34865	1.23183	0.0017698	0.0591185	no	up	1.07712	0.107182	0.763362	0.984949	no	up	0.860163	-0.217318	0.543698	0.778432	no	down	0.461715	-1.11492	0.000288065	0.0114848	yes	down	0.36912	-1.43784	4.2e-06	0.000112231	yes	down	0.782979	-0.352954	0.122341	0.391466	no	down
TRINITY_DN156066_c0_g1	PSR97965.1(11S globulin delta chain like [Actinidia chinensis var. chinensis])	847.228	9.72661	0.000789589	0.0343919	yes	up	3189.18	11.639	3.85e-07	3.22e-05	yes	up	921.439	9.84774	1.59e-10	1.19e-08	yes	up	3.80657	1.92849	0.492018	0.987812	no	up	1.08219	0.113959	0.9651	0.988051	no	up	0.280957	-1.83158	0.402457	0.741576	no	down
TRINITY_DN18580_c0_g2	XP_006375709.1(hydrophobic protein RCI2A [Populus trichocarpa])	0.139042	-2.84641	0.281165	1	no	down	2.44116	1.28757	0.393064	0.869902	no	up	33.7541	5.07699	2.63e-08	1.16e-06	yes	up	17.7076	4.14629	0.0345253	0.330009	no	up	248.31	7.956	8.09e-09	4.67e-07	yes	up	13.6044	3.76601	9.34e-06	0.000406685	yes	up
TRINITY_DN25481_c0_g1		0.577535	-0.792019	0.846098	1	no	down	10.6866	3.41773	0.290181	1	no	up	579.697	9.17915	1.37e-13	1.82e-11	yes	up	18.6029	4.21745	0.283443	1	no	up	1013.04	9.98447	1.68e-15	4.29e-13	yes	up	52.3581	5.71034	5.27e-08	5.47e-06	yes	up
TRINITY_DN26880_c0_g2		4.51184	2.17372	0.232414	1	no	up	8.39687	3.06985	0.0489572	1	no	up	20.0612	4.32633	0.00307019	0.023659	yes	up	1.87652	0.908063	0.424437	0.969601	no	up	4.50768	2.17239	0.0478641	0.181966	no	up	2.36181	1.23989	0.186517	0.50166	no	up
TRINITY_DN28842_c0_g2		0.0478425	-4.38556	0.0428448	0.424416	no	down	0.186984	-2.41902	0.163133	0.610154	no	down	1.05989	0.0839143	0.946818	0.982714	no	up	3.94765	1.98099	0.451972	1	no	up	21.9858	4.4585	0.00153994	0.014887	yes	up	5.52169	2.46511	0.025087	0.14487	no	up
TRINITY_DN44_c0_g2	XP_028123337.1(uncharacterized protein LOC114320438 [Camellia sinensis])	1.58705	0.666346	0.677909	0.999906	no	up	0.693323	-0.5284	0.724891	1	no	down	6.07931	2.60391	0.00142905	0.0129183	yes	up	0.43649	-1.19598	0.531252	0.995078	no	down	3.96394	1.98693	0.105937	0.305934	no	up	8.67611	3.11705	0.00141041	0.019897	yes	up
TRINITY_DN128235_c0_g1		1	0	1	1	no	no change	1	0	1	1	no	no change	51.1142	5.67565	0.00456667	0.0320797	yes	up	1	0	1	1	no	no change	45.7347	5.51522	0.00709633	0.0476945	yes	up	46.1212	5.52736	0.00575236	0.0538166	no	up
TRINITY_DN26372_c0_g1	XP_028107391.1(pentatricopeptide repeat-containing protein At1g09900 [Camellia sinensis])	1.31122	0.39091	0.241124	0.898165	no	up	1.51434	0.598693	0.0782411	0.412636	no	up	2.00842	1.00606	0.000500391	0.00542807	yes	up	1.16315	0.218035	0.539298	0.995606	no	up	1.54329	0.626006	0.0475683	0.181288	no	up	1.29857	0.376919	0.21933	0.546015	no	up
TRINITY_DN1958_c0_g1		61.5786	5.94436	0.00963696	0.177543	no	up	364.211	8.50863	0.000650313	0.0149021	yes	up	92.9368	6.53818	1	1	no	up	5.98371	2.58104	0.435582	0.973013	no	up	1.50889	0.593492	1	1	no	up	0.24861	-2.00804	0.461273	0.785981	no	down
TRINITY_DN10691_c0_g1		26.5508	4.73068	0.00632918	0.134231	no	up	7.96375	2.99345	0.107163	1	no	up	52.2286	5.70677	2.31e-05	0.000414286	yes	up	0.301771	-1.72848	0.154488	0.697991	no	down	1.97202	0.979671	0.343312	0.618285	no	up	6.35779	2.66853	0.0026121	0.0312251	yes	up
TRINITY_DN108854_c0_g1		1	0	1	1	no	no change	7.91693	2.98494	0.447408	1	no	up	415.445	8.69851	3.28e-06	7.86e-05	yes	up	7.0669	2.82108	0.477629	1	no	up	373.098	8.54341	4.71e-06	0.00012391	yes	up	51.5523	5.68796	9.03e-05	0.00249134	yes	up
TRINITY_DN186238_c0_g1	XP_028071373.1(pathogenesis-related protein 5 [Camellia sinensis])	0.0639891	-3.96603	0.00817205	0.159315	no	down	0.0316973	-4.9795	0.0013437	0.0258106	yes	down	0.015265	-6.03363	0.000236253	0.002915	yes	down	0.464199	-1.10718	0.783189	1	no	down	0.225832	-2.14668	0.593764	1	no	down	0.472061	-1.08296	0.790702	1	no	down
TRINITY_DN10052_c1_g1	AFO68787.1(floral-binding protein 9, partial [Styrax japonicus])	0.451405	-1.1475	0.258794	0.916019	no	down	0.195405	-2.35546	0.00358296	0.0537053	no	down	2.01493	1.01073	0.223304	0.476978	no	up	0.434388	-1.20294	0.159805	0.708322	no	down	4.51926	2.17609	0.0105307	0.0634007	no	up	10.1181	3.33886	1.09e-09	1.82e-07	yes	up
TRINITY_DN41702_c0_g1	XP_023925325.1(uncharacterized protein LOC112036733 [Quercus suber])	0.577535	-0.792019	0.846098	1	no	down	22.9616	4.52115	0.0107569	1	no	up	74.7733	6.22445	1.65e-05	0.000312271	yes	up	39.9637	5.32062	0.00666384	0.115718	no	up	130.762	7.0308	3.52e-06	9.67e-05	yes	up	3.19185	1.67439	0.0494154	0.22427	no	up
TRINITY_DN7567_c0_g1	XP_028107517.1(probable LRR receptor-like serine/threonine-protein kinase At1g07650 isoform X2 [Camellia sinensis])	0.520886	-0.940959	0.0952814	0.624063	no	down	1.30289	0.381714	0.559656	0.945515	no	up	0.320299	-1.64251	0.0103558	0.0599568	no	down	2.51532	1.33074	0.0103248	0.156715	no	up	0.620617	-0.688225	0.136351	0.358755	no	down	0.241746	-2.04843	0.000329911	0.00676494	yes	down
TRINITY_DN76104_c0_g2	XP_023914417.1(alcohol dehydrogenase [NADP(+)]-like [Quercus suber])	0.07148	-3.80632	0.255838	1	no	down	1.0907	0.125252	0.950292	1	no	up	7.67889	2.9409	0.0236177	0.108949	no	up	15.3466	3.93985	0.240448	1	no	up	108.814	6.76572	0.000142502	0.00215641	yes	up	6.88336	2.78311	0.0461284	0.214331	no	up
TRINITY_DN76104_c0_g1	XP_023914417.1(alcohol dehydrogenase [NADP(+)]-like [Quercus suber])	0.214069	-2.22385	0.578049	1	no	down	1.90477	0.92962	0.739003	1	no	up	35.852	5.16398	5.69e-07	1.72e-05	yes	up	8.95658	3.16295	0.424316	1	no	up	172.843	7.43332	7.38e-08	3.35e-06	yes	up	19.0891	4.25468	0.000170764	0.00408842	yes	up
TRINITY_DN195108_c0_g1		1	0	1	1	no	no change	2.11671	1.08183	0.790915	1	no	up	69.0687	6.10996	0.000157046	0.00207612	yes	up	1.89449	0.92181	0.821273	1	no	up	61.9602	5.95327	0.00036341	0.00465342	yes	up	31.9356	4.99709	0.00132686	0.0189817	yes	up
TRINITY_DN6681_c1_g2		0.209628	-2.2541	0.422959	1	no	down	1.91224	0.935264	0.620772	1	no	up	10.6166	3.40825	0.000756956	0.0076443	yes	up	9.22881	3.20614	0.201408	1	no	up	51.9031	5.69775	9.32e-05	0.00151249	yes	up	5.55501	2.47379	0.0149403	0.102182	no	up
TRINITY_DN2563_c1_g1		5.17627	2.37191	0.42093	1	no	up	24.2741	4.60134	0.00494983	1	no	up	53.7359	5.74781	0.000314708	0.00370259	yes	up	4.71133	2.23613	0.0944304	0.559318	no	up	10.4189	3.38113	0.00976938	0.059996	no	up	2.17699	1.12234	0.2055	0.528418	no	up
TRINITY_DN3901_c0_g2	PSS17429.1(Oxidoreductase, partial [Actinidia chinensis var. chinensis])	0.601057	-0.734425	0.359921	0.992171	no	down	0.265537	-1.91301	0.00559114	0.0743386	no	down	0.261045	-1.93763	0.00575229	0.0383337	yes	down	0.446093	-1.16458	0.0476804	0.39274	no	down	0.437336	-1.19319	0.0396893	0.159923	no	down	0.961383	-0.0568162	0.877777	0.969769	no	down
TRINITY_DN8636_c0_g1	AYW00065.1(pinoresinol/lariciresinol reductase [Camellia sinensis])	0.253036	-1.98259	7.63e-05	0.00631398	yes	down	0.585461	-0.772355	0.145684	0.576434	no	down	0.481181	-1.05535	0.0599854	0.20855	no	down	2.33029	1.22051	0.0123249	0.17649	no	up	1.91943	0.940676	0.0642416	0.221716	no	up	0.802591	-0.317263	0.542153	0.83756	no	down
TRINITY_DN2796_c0_g1	KAA8543605.1(hypothetical protein F0562_021649 [Nyssa sinensis])	1.20221	0.265689	0.584451	0.999906	no	up	2.92279	1.54735	0.000515819	0.0124363	yes	up	3.15776	1.6589	7.71e-06	0.000162952	yes	up	2.44152	1.28778	0.0136535	0.187823	no	up	2.65446	1.40842	0.00270592	0.0229732	yes	up	1.06082	0.0851801	0.836785	0.957667	no	up
TRINITY_DN80947_c0_g1	XP_023929002.1(uncharacterized protein LOC112040344 [Quercus suber])	1	0	1	1	no	no change	5.68876	2.50812	0.530429	1	no	up	114.386	6.83776	3.59e-05	0.000598391	yes	up	5.08783	2.34705	0.557167	1	no	up	102.857	6.6845	7.26e-05	0.00123195	yes	up	19.3477	4.27409	0.00295583	0.0341065	yes	up
TRINITY_DN99142_c0_g2	KAE9453795.1(hypothetical protein C3L33_14329, partial [Rhododendron williamsianum])	0.443638	-1.17255	0.056064	0.482313	no	down	1.45324	0.539273	0.421214	0.888099	no	up	5.24681	2.39144	1.58e-05	0.000300217	yes	up	3.29019	1.71817	0.00352255	0.0742027	no	up	11.975	3.58195	5.39e-20	2.57e-17	yes	up	3.54754	1.82682	0.000362896	0.00730607	yes	up
TRINITY_DN185580_c0_g1	THF99814.1(hypothetical protein TEA_028006 [Camellia sinensis var. sinensis])	0.0376206	-4.73233	0.000485683	0.0242059	yes	down	0.0376088	-4.73279	0.000257823	0.00717737	yes	down	0.00488631	-7.67704	8.85e-06	0.000183087	yes	down	1.02371	0.0338002	0.987962	1	no	up	0.13468	-2.8924	0.467108	1	no	down	0.127379	-2.9728	0.454319	1	no	down
TRINITY_DN931_c0_g1	XP_028070637.1(uncharacterized protein LOC114273068 isoform X2 [Camellia sinensis])	1.62323	0.698865	0.24061	0.898054	no	up	1.9461	0.960589	0.0147942	0.146255	no	up	2.29146	1.19627	0.00266534	0.0211807	yes	up	1.20457	0.268514	0.611701	0.999874	no	up	1.42564	0.511611	0.337538	0.61253	no	up	1.15462	0.207417	0.372869	0.716808	no	up
TRINITY_DN65251_c0_g1	XP_023901546.1(uncharacterized protein LOC112013384 [Quercus suber])	3.88783	1.95897	0.622408	1	no	up	45.8558	5.51903	0.000438984	0.0109832	yes	up	156.425	7.28933	3.58e-08	1.53e-06	yes	up	11.5467	3.52941	0.0153918	0.202319	no	up	38.8705	5.2806	9.06e-07	2.99e-05	yes	up	3.33169	1.73625	0.00828471	0.069135	no	up
TRINITY_DN13653_c0_g1	XP_028051755.1(uncharacterized protein LOC114256329 [Camellia sinensis])	2.49508	1.31908	0.0596609	0.498168	no	up	2.1648	1.11423	0.271594	0.76561	no	up	0.0465041	-4.4265	3.84e-11	3.24e-09	yes	down	0.876125	-0.190791	0.863121	0.999874	no	down	0.0189417	-5.72229	5.36e-11	5.28e-09	yes	down	0.0212618	-5.55559	1.07e-06	6.88e-05	yes	down
TRINITY_DN56848_c0_g1	KAB9006551.1(hypothetical protein FH972_026906 [Carpinus fangiana])	38.0986	5.25167	0.00898635	0.169766	no	up	0.557975	-0.841728	0.836571	1	no	down	0.52319	-0.934594	0.818837	1	no	down	0.0146866	-6.08936	0.0044531	0.0875878	no	down	0.0139032	-6.16844	0.00501484	0.0366762	yes	down	1	0	1	1	no	no change
TRINITY_DN4682_c0_g1	XP_028125624.1(cytochrome P450 CYP749A22-like [Camellia sinensis])	2.21739	1.14886	0.0594979	0.497508	no	up	4.27241	2.09505	0.000303444	0.00817305	yes	up	7.46627	2.90039	8.1e-09	4.08e-07	yes	up	1.9342	0.951733	0.0855698	0.532374	no	up	3.39747	1.76446	0.000104255	0.00166448	yes	up	1.71582	0.778896	0.0598524	0.25243	no	up
TRINITY_DN23034_c1_g1	KAB8338909.1(hypothetical protein FH972_021851 [Carpinus fangiana])	3.95568	1.98392	0.125722	1	no	up	0.24384	-2.03599	0.476537	1	no	down	15.9469	3.99521	0.0141466	0.0754918	no	up	0.0611139	-4.03236	0.020227	1	no	down	4.02012	2.00724	0.134506	0.355973	no	up	64.7694	6.01724	0.00182723	0.0240212	yes	up
TRINITY_DN16267_c0_g1	XP_023901447.1(ribosome-associated molecular chaperone SSB1 [Quercus suber])	1.50336	0.588194	0.705062	0.999906	no	up	0.194416	-2.36278	0.0521562	0.326492	no	down	1.83276	0.874021	0.419863	0.684039	no	up	0.129692	-2.94684	0.0397896	0.357748	no	down	1.22771	0.295965	0.820753	0.934176	no	up	9.18792	3.19974	0.000205884	0.00471193	yes	up
TRINITY_DN6694_c0_g2	AIJ28474.1(O-methyltransferase [Vaccinium corymbosum])	0.37351	-1.42078	0.122025	0.693067	no	down	0.0810071	-3.62581	0.000146734	0.00464298	yes	down	0.110824	-3.17366	0.000689505	0.00708004	yes	down	0.218368	-2.19517	6.69e-05	0.00362221	yes	down	0.299615	-1.73882	1.47e-06	4.56e-05	yes	down	1.34092	0.423225	0.471563	0.793532	no	up
TRINITY_DN46396_c0_g1	XP_028116374.1(oil body-associated protein 2C-like [Camellia sinensis])	32.6091	5.0272	0.00138997	0.0503815	no	up	1969.85	10.9439	2.8e-06	0.00017227	yes	up	4291.05	12.0671	6.91e-21	3.25e-18	yes	up	61.1609	5.93454	0.049603	0.400399	no	up	131.728	7.04142	8.42e-07	2.81e-05	yes	up	2.12098	1.08473	0.654475	0.89303	no	up
TRINITY_DN28207_c0_g1	PSR86692.1(Ethylene-responsive transcription factor [Actinidia chinensis var. chinensis])	8.10211	3.0183	0.0104234	0.187268	no	up	7.79177	2.96195	0.00268568	0.0430457	yes	up	0.756216	-0.403129	0.709044	0.878488	no	down	0.970152	-0.0437177	0.971844	0.999874	no	down	0.0938836	-3.41298	0.00746481	0.0494373	yes	down	0.0948068	-3.39887	0.00180345	0.023799	yes	down
TRINITY_DN3648_c1_g1	KAA8522083.1(hypothetical protein F0562_012603 [Nyssa sinensis])	1.43944	0.525507	0.1883	0.821037	no	up	2.45854	1.2978	0.000378239	0.00975793	yes	up	3.36678	1.75137	2.77e-06	6.81e-05	yes	up	1.71839	0.781054	0.01671	0.212335	no	up	2.36223	1.24015	0.000179562	0.00260653	yes	up	1.34284	0.425292	0.125369	0.397183	no	up
TRINITY_DN2584_c0_g1	XP_028072932.1(pumilio homolog 12 [Camellia sinensis])	1.66177	0.732719	0.432939	0.999906	no	up	0.882026	-0.181107	0.865029	0.992775	no	down	0.123934	-3.01236	0.00498799	0.034389	yes	down	0.536744	-0.897693	0.387805	0.953684	no	down	0.0748623	-3.73962	0.000221587	0.00310005	yes	down	0.137173	-2.86593	0.0124922	0.0907744	no	down
TRINITY_DN2584_c0_g3	XP_028072932.1(pumilio homolog 12 [Camellia sinensis])	1.21697	0.283289	0.776301	0.999906	no	up	0.333306	-1.58508	0.123095	0.530132	no	down	0.0356588	-4.8096	9.95e-05	0.00141674	yes	down	0.276931	-1.8524	0.0717587	0.48511	no	down	0.0293927	-5.0884	2.65e-05	0.000531372	yes	down	0.104571	-3.25745	0.00994059	0.078314	no	down
TRINITY_DN2584_c0_g2	AAM15844.1(NADH dehydrogenase, partial [Styrax officinalis])	1.48795	0.573325	0.596141	0.999906	no	up	0.275342	-1.86071	0.16789	0.619212	no	down	0.0322631	-4.95397	0.00296059	0.022987	yes	down	0.187358	-2.41613	0.0459421	0.384747	no	down	0.0216472	-5.52967	0.000219216	0.00307397	yes	down	0.117019	-3.09519	0.186533	0.50166	no	down
TRINITY_DN52612_c0_g1		1	0	1	1	no	no change	7.91693	2.98494	0.447408	1	no	up	102.458	6.67888	1.63e-05	0.000308972	yes	up	7.0669	2.82108	0.477629	1	no	up	91.8637	6.52142	3.96e-05	0.000746848	yes	up	12.7309	3.67026	0.00177895	0.0235767	yes	up
TRINITY_DN30037_c0_g1	XP_023911002.1(mucin-19-like [Quercus suber])	0.214069	-2.22385	0.578049	1	no	down	0.402389	-1.31334	0.68075	1	no	down	33.515	5.06674	0.000188622	0.00241529	yes	up	1.89449	0.92181	0.821273	1	no	up	160.007	7.32199	1.71e-05	0.000367057	yes	up	82.8582	6.37257	7.23e-05	0.00209116	yes	up
TRINITY_DN51876_c0_g1		9.11421	3.18812	0.0250113	0.31882	no	up	6.02008	2.58978	0.0708741	1	no	up	10.7342	3.42414	0.00690665	0.0440502	yes	up	0.664544	-0.589564	0.541021	0.996102	no	down	1.19089	0.252036	0.776989	0.914442	no	up	1.75544	0.811834	0.33245	0.676391	no	up
TRINITY_DN10338_c0_g1	XP_028077575.1(LOW QUALITY PROTEIN: IRK-interacting protein-like [Camellia sinensis])	0.174497	-2.51872	1.85e-06	0.000419957	yes	down	0.299871	-1.73759	0.000162025	0.00501988	yes	down	0.0280399	-5.15638	4.08e-10	2.73e-08	yes	down	1.73064	0.791306	0.0996912	0.572404	no	up	0.162547	-2.62107	0.00478943	0.035393	yes	down	0.0912882	-3.45343	1.71e-05	0.000665247	yes	down
TRINITY_DN44421_c1_g1	XP_023902808.1(uncharacterized protein LOC112014648 [Quercus suber])	2.19092	1.13153	0.781546	1	no	up	11.9284	3.57633	0.19013	1	no	up	95.7176	6.58071	0.000108005	0.00152055	yes	up	5.47045	2.45166	0.297815	1	no	up	44.2233	5.46674	0.000883215	0.00959304	yes	up	7.94822	2.99063	0.0100932	0.0790797	no	up
TRINITY_DN5860_c0_g3		2.54621	1.34835	0.145199	0.742744	no	up	6.42142	2.68289	0.0389278	0.273409	no	up	7.28319	2.86457	0.00369211	0.027297	yes	up	2.54995	1.35047	0.257231	0.851533	no	up	2.87845	1.52529	0.0620943	0.21676	no	up	1.1091	0.149387	0.901623	0.97633	no	up
TRINITY_DN10963_c0_g1	PSS32820.1(UDP-glycosyltransferase [Actinidia chinensis var. chinensis])	3.8292	1.93704	0.0701773	0.541894	no	up	8.60606	3.10535	1.88e-06	0.000121509	yes	up	52.0938	5.70304	3.85e-30	6.08e-27	yes	up	2.23888	1.16278	0.196852	0.774452	no	up	13.5989	3.76542	3.74e-06	0.0001018	yes	up	5.89599	2.55974	1.63e-11	4.32e-09	yes	up
TRINITY_DN5128_c0_g1	KAA8525435.1(hypothetical protein F0562_007298 [Nyssa sinensis])	1.56777	0.648717	0.68539	0.999906	no	up	0.281393	-1.82934	0.135634	0.55792	no	down	0.0549402	-4.18599	0.0036794	0.0272259	yes	down	0.179976	-2.47412	0.0958543	0.563145	no	down	0.0353664	-4.82148	0.00587354	0.0413592	yes	down	0.189554	-2.39932	0.0920317	0.32749	no	down
TRINITY_DN34112_c0_g3	XP_023883116.1(protein pyrABCN-like [Quercus suber])	2.28971	1.19516	0.461419	0.999906	no	up	0.150782	-2.72946	0.285019	1	no	down	7.2707	2.86209	0.0858211	0.264689	no	up	0.0667767	-3.90451	0.0253962	0.278219	no	down	3.19015	1.67362	0.21128	0.466529	no	up	46.7261	5.54616	0.00165573	0.0224486	yes	up
TRINITY_DN29433_c0_g1		0.666405	-0.585528	0.544804	0.999906	no	down	0.391871	-1.35155	0.15147	0.58775	no	down	0.0415768	-4.58808	0.00221011	0.0183418	yes	down	0.593266	-0.75325	0.484847	0.986229	no	down	0.0636952	-3.97267	0.0213384	0.104483	no	down	0.105144	-3.24956	0.0685642	0.273866	no	down
TRINITY_DN46362_c0_g1		6.64613	2.73251	0.0832465	0.588861	no	up	4.33942	2.1175	0.136646	1	no	up	46.1779	5.52913	2.91e-10	2.03e-08	yes	up	0.65626	-0.607661	0.605144	0.999874	no	down	6.98398	2.80405	0.00113525	0.0116677	yes	up	10.4103	3.37994	6.2e-08	6.22e-06	yes	up
TRINITY_DN114175_c0_g1	XP_023891050.1(cell division control protein 48-like [Quercus suber])	1	0	1	1	no	no change	14.0612	3.81364	0.333558	1	no	up	74.4776	6.21873	0.000157596	0.00208145	yes	up	12.5424	3.64874	0.354898	1	no	up	66.7269	6.0602	0.000340953	0.00441604	yes	up	5.26178	2.39555	0.122804	0.392492	no	up
TRINITY_DN1923_c0_g1	KAA8530410.1(hypothetical protein F0562_005119 [Nyssa sinensis])	1.50681	0.591499	0.226497	0.882202	no	up	2.04237	1.03024	0.000860832	0.0185007	yes	up	1.2275	0.295724	0.510451	0.754344	no	up	1.36217	0.44591	0.352388	0.931135	no	up	0.824044	-0.279206	0.620835	0.833233	no	down	0.590522	-0.759938	0.0702836	0.278087	no	down
TRINITY_DN1923_c0_g2	PSS30488.1(Cyclic nucleotide-gated ion channel like [Actinidia chinensis var. chinensis])	0.34134	-1.55072	0.0561435	0.482765	no	down	0.222504	-2.1681	2.14e-05	0.000942644	yes	down	0.0371101	-4.75204	7.53e-05	0.00111997	yes	down	0.657866	-0.604135	0.497443	0.98925	no	down	0.109219	-3.1947	0.0257072	0.119268	no	down	0.163671	-2.61113	0.0389434	0.193113	no	down
TRINITY_DN1655_c0_g1	PSS01892.1(Protein ABIL5 [Actinidia chinensis var. chinensis])	0.312594	-1.67764	0.0246711	0.316525	no	down	0.24386	-2.03587	0.00233518	0.0386422	yes	down	0.0203291	-5.62031	3.56e-08	1.52e-06	yes	down	0.78687	-0.345802	0.59425	0.999874	no	down	0.0655204	-3.93191	0.000173431	0.00253464	yes	down	0.081201	-3.62236	0.000133241	0.00336505	yes	down
TRINITY_DN66804_c0_g1	THG15001.1(hypothetical protein TEA_019379 [Camellia sinensis var. sinensis])	1.34539	0.428022	0.354317	0.989529	no	up	2.17086	1.11827	0.0144605	0.14403	no	up	2.1919	1.13218	0.00442604	0.0313638	yes	up	1.62256	0.698271	0.103733	0.584129	no	up	1.64697	0.719813	0.0427958	0.168649	no	up	0.992446	-0.0109393	0.974737	0.994988	no	down
TRINITY_DN8455_c0_g1	KAA8542852.1(hypothetical protein F0562_024004 [Nyssa sinensis])	1.21614	0.282313	0.472413	0.999906	no	up	0.643285	-0.636471	0.351971	0.841157	no	down	0.157491	-2.66666	0.000588548	0.0062048	yes	down	0.533612	-0.906136	0.211071	0.796401	no	down	0.130201	-2.94118	0.00023442	0.00324338	yes	down	0.239488	-2.06197	0.0234263	0.138663	no	down
TRINITY_DN84037_c0_g1		1.40288	0.488392	0.858324	1	no	up	2.64196	1.40161	0.490858	1	no	up	10.8689	3.44214	0.0112124	0.0637825	no	up	1.89461	0.921898	0.582814	1	no	up	7.8246	2.96802	0.00733739	0.0488164	yes	up	3.98588	1.9949	0.0397955	0.195535	no	up
TRINITY_DN65270_c0_g1		0.547797	-0.868287	0.590359	1	no	down	3.32395	1.7329	0.129319	0.543523	no	up	0.458232	-1.12585	0.457843	0.714881	no	down	6.00754	2.58677	0.00618072	0.110642	no	up	0.837468	-0.255893	0.848575	0.945719	no	down	0.135519	-2.88343	0.000949246	0.0148179	yes	down
TRINITY_DN27305_c1_g1	THG04843.1(hypothetical protein TEA_027820 [Camellia sinensis var. sinensis])	32.3921	5.01757	0.000656051	0.0306801	yes	up	36.692	5.19739	0.000260854	0.00724147	yes	up	1.45158	0.537629	0.716916	0.882771	no	up	1.14552	0.195997	0.900805	0.999874	no	up	0.0449098	-4.47682	0.00266406	0.0227021	yes	down	0.0386411	-4.69372	0.00107408	0.016307	yes	down
TRINITY_DN17302_c0_g1	XP_023870753.1(plasma membrane ATPase-like [Quercus suber])	1.40776	0.493403	0.756912	1	no	up	1.882	0.912263	0.638428	1	no	up	12.1381	3.60147	0.000726098	0.00738438	yes	up	1.34284	0.425283	0.765072	0.999874	no	up	8.69175	3.11965	1.92e-05	0.000403013	yes	up	6.29801	2.6549	0.00466235	0.0466277	yes	up
TRINITY_DN3670_c0_g1	KAA8541059.1(hypothetical protein F0562_025022 [Nyssa sinensis])	1.29585	0.373903	0.816454	0.999906	no	up	0.336493	-1.57135	0.308039	0.803012	no	down	0.00597404	-7.38708	0.000173152	0.00224947	yes	down	0.262309	-1.93066	0.272601	0.868851	no	down	0.0046439	-7.75045	0.000570098	0.00672055	yes	down	0.0173211	-5.85133	0.0216265	0.130977	no	down
TRINITY_DN10972_c0_g1	XP_023880799.1(elongation factor 2-like [Quercus suber])	0.395228	-1.33924	0.198997	0.842547	no	down	0.242264	-2.04535	0.0546241	0.335495	no	down	2.6591	1.41094	0.17498	0.413759	no	up	0.616342	-0.698196	0.500062	0.989288	no	down	6.77086	2.75934	0.00404231	0.0310768	yes	up	10.784	3.43082	0.000401634	0.00790212	yes	up
TRINITY_DN3958_c0_g1	KAA8532784.1(hypothetical protein F0562_032817 [Nyssa sinensis])	1.41443	0.500221	0.23654	0.894297	no	up	0.604376	-0.726481	0.134447	0.555162	no	down	0.515399	-0.95624	0.0453122	0.172048	no	down	0.430138	-1.21713	0.0131682	0.183965	no	down	0.368298	-1.44105	0.00242886	0.0210995	yes	down	0.835966	-0.258484	0.618707	0.877271	no	down
TRINITY_DN40640_c0_g1	XP_028110989.1(LOW QUALITY PROTEIN: pentatricopeptide repeat-containing protein At5g46460, mitochondrial [Camellia sinensis])	0.204193	-2.292	1.14e-05	0.0015482	yes	down	0.206758	-2.27398	0.000434366	0.0109019	yes	down	0.123065	-3.0225	1.78e-08	8.21e-07	yes	down	1.01512	0.0216526	0.976198	0.999874	no	up	0.608647	-0.716323	0.240091	0.502275	no	down	0.587675	-0.76691	0.303998	0.646625	no	down
TRINITY_DN13994_c0_g2	KAE9464523.1(hypothetical protein C3L33_03572, partial [Rhododendron williamsianum])	0.607828	-0.718265	0.0367359	0.39172	no	down	0.648505	-0.62481	0.104758	0.487242	no	down	0.387037	-1.36946	0.000129221	0.00176484	yes	down	1.07325	0.101992	0.757788	0.999874	no	up	0.642543	-0.638135	0.0229463	0.11004	no	down	0.585718	-0.771721	0.0168904	0.110564	no	down
TRINITY_DN6616_c0_g1	KAA8520447.1(hypothetical protein F0562_014703 [Nyssa sinensis])	0.793305	-0.334052	0.613019	0.999906	no	down	0.487152	-1.03756	0.186256	0.652815	no	down	0.14832	-2.75321	0.0015509	0.0137787	yes	down	0.620864	-0.68765	0.38536	0.952179	no	down	0.188946	-2.40396	0.00707986	0.0476036	yes	down	0.299183	-1.7409	0.0964114	0.337361	no	down
TRINITY_DN35319_c0_g1	XP_028054301.1(EPIDERMAL PATTERNING FACTOR-like protein 9 [Camellia sinensis])	0.089431	-3.48308	0.0191515	0.273745	no	down	0.00130797	-9.57845	7.61e-09	1.08e-06	yes	down	0.000628301	-10.6363	1.64e-09	9.74e-08	yes	down	0.0147923	-6.07901	0.00260338	0.0600626	no	down	0.00708668	-7.14067	0.0011795	0.0120239	yes	down	0.472061	-1.08296	0.790702	1	no	down
TRINITY_DN24282_c0_g1	PSS06209.1(Glycerol kinase [Actinidia chinensis var. chinensis])	0.242193	-2.04577	0.0866012	0.598501	no	down	0.0694716	-3.84743	0.0162539	0.156258	no	down	0.0178254	-5.80992	0.00125652	0.0116424	yes	down	0.291627	-1.7778	0.429867	1	no	down	0.0749285	-3.73834	0.179068	1	no	down	0.251523	-1.99124	0.621811	1	no	down
TRINITY_DN114505_c0_g1	XP_023915247.1(isochorismatase-like protein asqB [Quercus suber])	1.12487	0.169762	0.966815	1	no	up	38.6992	5.27423	0.00125932	0.0245693	yes	up	147.432	7.2039	2.25e-07	7.61e-06	yes	up	34.6175	5.11343	0.00206415	0.0514559	no	up	132.439	7.04919	5.36e-07	1.89e-05	yes	up	3.72616	1.89769	0.015265	0.103635	no	up
TRINITY_DN7537_c0_g1	XP_028119006.1(beta-glucuronosyltransferase GlcAT14B-like [Camellia sinensis])	0.777264	-0.363524	0.447682	0.999906	no	down	2.69613	1.43089	0.0169353	0.160673	no	up	2.91339	1.5427	0.000986848	0.00953505	yes	up	3.49514	1.80535	0.000549548	0.0191585	yes	up	3.78504	1.92031	1.3e-12	1.92e-10	yes	up	1.0577	0.0809271	0.870028	0.967348	no	up
TRINITY_DN34415_c0_g1		28.2262	4.81896	0.0361276	0.388856	no	up	7.042	2.81598	0.283426	1	no	up	45.4319	5.50563	0.000683295	0.00702565	yes	up	0.250479	-1.99724	0.274177	0.870407	no	down	1.62443	0.699935	0.617621	0.831507	no	up	6.32917	2.66202	0.0296112	0.161578	no	up
TRINITY_DN8058_c0_g1	XP_028100774.1(LOW QUALITY PROTEIN: uncharacterized protein LOC114300111 [Camellia sinensis])	0.3942	-1.343	0.041256	0.416032	no	down	0.387183	-1.36891	0.0415342	0.284189	no	down	0.0692216	-3.85263	8.6e-08	3.29e-06	yes	down	0.984291	-0.0228437	0.978357	0.999874	no	down	0.176262	-2.50421	0.00784731	0.0512517	no	down	0.175184	-2.51306	0.00831852	0.0693335	no	down
TRINITY_DN7130_c0_g1	THG18458.1(hypothetical protein TEA_009665 [Camellia sinensis var. sinensis])	0.929012	-0.10623	0.820264	0.999906	no	down	1.42207	0.507993	0.314711	0.809598	no	up	5.76018	2.52611	3.03e-07	9.86e-06	yes	up	1.5391	0.622087	0.15673	0.702263	no	up	6.24546	2.64281	2.74e-10	2.29e-08	yes	up	3.97348	1.9904	8.14e-06	0.00036487	yes	up
TRINITY_DN124671_c0_g1	XP_023912631.1(zinc finger transcription factor ace1-like [Quercus suber])	24.5098	4.61529	0.240119	1	no	up	11.7052	3.54908	0.300931	1	no	up	197.571	7.62623	3.1e-07	1.01e-05	yes	up	0.478811	-1.06247	0.670146	1	no	down	8.0573	3.0103	0.0472993	0.180571	no	up	16.5382	4.04773	8.1e-05	0.00228393	yes	up
TRINITY_DN163610_c1_g2	XP_023896379.1(probable hydroxyacylglutathione hydrolase C824.07 [Quercus suber])	0.102324	-3.28879	0.405148	1	no	down	0.0990537	-3.33564	0.398499	1	no	down	7.75038	2.95427	0.0389273	0.154234	no	up	1	0	1	1	no	no change	76.0176	6.24826	5.7e-05	0.00101076	yes	up	76.4709	6.25684	4.23e-05	0.0013818	yes	up
TRINITY_DN38849_c0_g1	PSS33501.1(Disease resistance protein [Actinidia chinensis var. chinensis])	0.267238	-1.9038	0.0227152	0.302678	no	down	0.0917545	-3.44608	0.000180952	0.00549919	yes	down	0.0505905	-4.30499	0.000118967	0.00164589	yes	down	0.34375	-1.54057	0.206845	0.789547	no	down	0.192706	-2.37552	0.114378	0.320895	no	down	0.549652	-0.86341	0.632657	1	no	down
TRINITY_DN9313_c0_g1	EOY13114.1(Nucleic acid-binding, OB-fold-like protein, putative [Theobroma cacao])	0.657031	-0.605966	0.306556	0.959284	no	down	0.469345	-1.09128	0.0465249	0.304758	no	down	0.310386	-1.68786	0.00234003	0.0191731	yes	down	0.720909	-0.47211	0.351829	0.930977	no	down	0.475967	-1.07107	0.0334417	0.142556	no	down	0.647026	-0.628105	0.153104	0.447357	no	down
TRINITY_DN3292_c1_g3	THG01263.1(hypothetical protein TEA_024527 [Camellia sinensis var. sinensis])	0.969596	-0.0445445	0.946398	0.999906	no	down	0.372747	-1.42373	0.00442017	0.0629118	no	down	0.280257	-1.83518	0.000120392	0.00166337	yes	down	0.386109	-1.37292	0.0242951	0.271183	no	down	0.2926	-1.773	0.00270288	0.0229535	yes	down	0.738826	-0.436693	0.226216	0.555091	no	down
TRINITY_DN4030_c0_g1	PSS24839.1(Protein ECERIFERUM like [Actinidia chinensis var. chinensis])	0.402588	-1.31262	0.000173935	0.0116649	yes	down	0.31742	-1.65553	4.92e-05	0.00187784	yes	down	0.123408	-3.01849	2.2e-06	5.55e-05	yes	down	0.794845	-0.331254	0.47359	0.984607	no	down	0.30969	-1.6911	0.015635	0.0837988	no	down	0.380614	-1.3936	0.0482428	0.22109	no	down
TRINITY_DN6972_c0_g1	XP_028070381.1(TMV resistance protein N-like [Camellia sinensis])	2.13197	1.09218	0.266034	0.921579	no	up	3.50411	1.80905	0.000339351	0.00891659	yes	up	8.69054	3.11945	7.11e-06	0.000152173	yes	up	1.65168	0.723931	0.470779	0.982907	no	up	4.14183	2.05027	1	1	no	up	2.43748	1.28539	0.0794205	0.299058	no	up
TRINITY_DN55419_c0_g1		0.0194384	-5.68495	0.0380585	0.399022	no	down	0.426146	-1.23058	0.597583	0.957149	no	down	0.938918	-0.0909291	0.950609	0.983855	no	down	21.9813	4.45821	0.256392	1	no	up	48.6265	5.60367	0.00135579	0.0134389	yes	up	2.14236	1.0992	0.518397	0.823007	no	up
TRINITY_DN27588_c0_g1		7.57234	2.92074	0.462822	1	no	up	53.4134	5.73913	0.0013801	1	no	up	583.39	9.18832	4.37e-13	5.2e-11	yes	up	6.93445	2.79378	0.0827022	0.524288	no	up	73.7865	6.20529	4.32e-11	4.35e-09	yes	up	10.7498	3.42623	3.83e-09	5.45e-07	yes	up
TRINITY_DN37283_c0_g1	KAB8760582.1(hypothetical protein FH972_026574 [Carpinus fangiana])	0.076738	-3.70392	0.347145	1	no	down	0.914933	-0.128262	0.96053	1	no	down	14.0531	3.81282	0.0376411	0.150591	no	up	11.9495	3.57888	0.313492	1	no	up	183.523	7.51982	0.000134114	0.0020532	yes	up	14.8604	3.8934	0.0110351	0.0839304	no	up
TRINITY_DN27374_c1_g1		0.226205	-2.1443	0.160755	1	no	down	3.0602	1.61363	0.0528472	0.328909	no	up	2.83607	1.50389	0.107163	0.305494	no	up	13.377	3.74168	0.00216716	0.0531168	no	up	12.4905	3.64276	0.0064995	0.0447213	yes	up	0.915447	-0.127452	0.868459	0.966923	no	down
TRINITY_DN11491_c0_g3	XP_023873367.1(multiprotein-bridging factor 1-like [Quercus suber])	16.9827	4.086	0.299555	1	no	up	6.02195	2.59023	0.516532	1	no	up	165.104	7.36723	8.68e-08	3.31e-06	yes	up	0.355791	-1.4909	0.581856	1	no	down	9.64794	3.27022	0.0168759	0.0884811	no	up	27.2893	4.77026	7.68e-06	0.000349421	yes	up
TRINITY_DN11491_c0_g2	XP_023873367.1(multiprotein-bridging factor 1-like [Quercus suber])	4.37282	2.12856	0.341125	1	no	up	3.48664	1.80184	0.525367	1	no	up	23.1002	4.52983	0.00107695	0.0102621	yes	up	0.788569	-0.342691	0.894359	1	no	down	5.5313	2.46762	0.0467349	0.179086	no	up	6.7707	2.75931	0.0661835	0.267873	no	up
TRINITY_DN57153_c0_g1	XP_028118045.1(protein CHUP1, chloroplastic-like [Camellia sinensis])	2.35234	1.2341	0.246424	0.903477	no	up	1.24989	0.321796	0.634211	0.966213	no	up	0.0184529	-5.76001	5.88e-05	0.000910668	yes	down	0.537255	-0.896321	0.40705	0.963795	no	down	0.00790499	-6.98302	7.38e-05	0.00124477	yes	down	0.0144293	-6.11485	3.83e-05	0.00127618	yes	down
TRINITY_DN4892_c1_g1	XP_028095410.1(cytochrome P450 CYP72A219-like [Camellia sinensis])	0.618429	-0.693319	0.232474	0.890357	no	down	0.903159	-0.146948	0.786553	0.987965	no	down	1.49916	0.584156	0.264523	0.52671	no	up	1.46997	0.555783	0.242706	0.835823	no	up	2.44605	1.29045	0.00318329	0.0258895	yes	up	1.6279	0.703013	0.0718581	0.28202	no	up
TRINITY_DN8355_c0_g4	XP_028066390.1(60S ribosomal protein L10a-like [Camellia sinensis])	0.981891	-0.0263656	0.949089	0.999906	no	down	0.31258	-1.6777	0.00168331	0.0303003	yes	down	0.264946	-1.91623	3.92e-05	0.000645926	yes	down	0.32134	-1.63783	0.00371114	0.0769418	no	down	0.272336	-1.87654	0.000237047	0.00327371	yes	down	0.829231	-0.270153	0.682265	0.904607	no	down
TRINITY_DN107660_c0_g1		25.923	4.69616	0.0228812	0.304295	no	up	0.198144	-2.33538	0.558759	1	no	down	1.60898	0.686146	0.804558	1	no	up	0.00768162	-7.02437	0.00166176	0.0437744	yes	down	0.0630466	-3.98744	0.0218671	0.106346	no	down	7.95584	2.99201	0.444853	1	no	up
TRINITY_DN50901_c0_g1		0.032548	-4.94129	0.108239	1	no	down	0.342579	-1.54549	0.450725	1	no	down	1.18989	0.25083	0.872038	0.955349	no	up	10.5518	3.39942	0.342035	1	no	up	36.742	5.19936	0.00495124	0.0362989	yes	up	3.408	1.76893	0.163717	0.465405	no	up
TRINITY_DN23990_c0_g1	XP_028121292.1(uncharacterized protein LOC114318581 [Camellia sinensis])	0.170962	-2.54825	0.00110351	0.0430461	yes	down	0.802682	-0.3171	0.709882	0.977203	no	down	0.536388	-0.898651	0.247726	0.506189	no	down	4.72718	2.24098	0.00380172	0.0783415	no	up	3.16218	1.66092	0.0103874	0.0627924	no	up	0.658492	-0.602763	0.41492	0.751975	no	down
TRINITY_DN42726_c0_g2	XP_031252740.1(leishmanolysin-like peptidase [Pistacia vera])	0.363758	-1.45895	0.573356	1	no	down	0.205636	-2.28183	0.456283	1	no	down	3.99411	1.99787	0.24576	0.503671	no	up	0.568228	-0.815458	0.76517	1	no	down	11.2143	3.48726	0.00442455	0.033275	yes	up	19.0876	4.25457	0.00273553	0.0321474	yes	up
TRINITY_DN15393_c0_g1		27.2532	4.76835	0.0158813	0.244991	no	up	63.9594	5.99909	0.000977353	0.0203988	yes	up	176.807	7.46603	5.4e-08	2.19e-06	yes	up	2.3613	1.23958	0.375811	0.947522	no	up	6.50224	2.70094	0.00875694	0.0555338	no	up	2.73058	1.44921	0.157409	0.4544	no	up
TRINITY_DN3864_c0_g1	XP_011046431.1(PREDICTED: syntaxin-121-like [Populus euphratica])	7.49769	2.90645	0.0289737	0.346431	no	up	0.256085	-1.9653	0.270879	1	no	down	2.69487	1.43022	0.289448	0.555056	no	up	0.0341743	-4.87095	0.000242995	0.0099476	yes	down	0.364533	-1.45588	0.180461	0.425271	no	down	10.3396	3.3701	0.0115123	0.0863148	no	up
TRINITY_DN3864_c0_g2	KAB1201157.1(hypothetical protein CJ030_MR0G004693 [Morella rubra])	2.59229	1.37423	0.28876	0.94513	no	up	0.0351093	-4.832	0.0120383	0.125926	no	down	1.13113	0.17777	0.885243	0.960436	no	up	0.0135814	-6.20222	0.000229393	0.00949255	yes	down	0.443242	-1.17383	0.280768	0.551743	no	down	31.648	4.98404	0.00267203	0.0316964	yes	up
TRINITY_DN9960_c0_g1		1.35139	0.43444	0.618627	0.999906	no	up	0.782392	-0.354037	0.652438	0.968856	no	down	0.175103	-2.51372	0.00937538	0.0555977	no	down	0.583272	-0.77776	0.20413	0.784741	no	down	0.130309	-2.93999	0.000291332	0.00388876	yes	down	0.21825	-2.19594	0.00160765	0.0219255	yes	down
TRINITY_DN56488_c0_g1	XP_023907708.1(probable secreted lipase ARB_02369 [Quercus suber])	1	0	1	1	no	no change	1	0	1	1	no	no change	49.7252	5.63591	0.00123615	0.0114938	yes	up	1	0	1	1	no	no change	44.6509	5.48062	0.00247512	0.0214188	yes	up	44.8798	5.48799	0.00201833	0.0259122	yes	up
TRINITY_DN43309_c0_g2	PSS28817.1(CLE10p like [Actinidia chinensis var. chinensis])	1.85716	0.8931	0.479757	0.999906	no	up	4.22887	2.08027	0.0366754	0.264428	no	up	7.13822	2.83556	0.00255939	0.0205295	yes	up	2.30019	1.20175	0.175654	0.737133	no	up	3.89729	1.96247	0.0207841	0.102557	no	up	1.64621	0.719146	0.269403	0.609117	no	up
TRINITY_DN80539_c0_g1	XP_028117444.1(zinc-finger homeodomain protein 3-like isoform X1 [Camellia sinensis])	0.340459	-1.55445	0.139399	0.731426	no	down	0.488647	-1.03314	0.252389	0.7447	no	down	2.14455	1.10067	0.213564	0.465657	no	up	1.44185	0.52792	0.516675	0.993094	no	up	6.39962	2.67799	0.000316054	0.00415672	yes	up	4.31921	2.11077	2.21e-05	0.000818231	yes	up
TRINITY_DN9669_c0_g1	XP_023905290.1(40S ribosomal protein S13-like [Quercus suber])	1.33477	0.416589	0.750554	0.999906	no	up	0.0489378	-4.35291	0.00666061	0.0837437	no	down	2.0401	1.02864	0.315306	0.583333	no	up	0.0368229	-4.76325	0.0038139	0.0785068	no	down	1.53912	0.622107	0.564135	0.799282	no	up	40.6971	5.34685	4.21e-05	0.00137624	yes	up
TRINITY_DN86975_c0_g1	KAE9454427.1(hypothetical protein C3L33_13669, partial [Rhododendron williamsianum])	1.10016	0.137716	0.80089	0.999906	no	up	0.659546	-0.600456	0.338709	0.829933	no	down	0.427443	-1.2262	0.0472902	0.177328	no	down	0.6038	-0.727858	0.170501	0.727162	no	down	0.392678	-1.34858	0.00752402	0.049742	yes	down	0.635955	-0.653003	0.283118	0.62443	no	down
TRINITY_DN32304_c0_g3	KAA8539962.1(hypothetical protein F0562_026654 [Nyssa sinensis])	3.9764	1.99146	0.0703483	0.54271	no	up	2.83789	1.50482	0.05227	0.32684	no	up	0.250628	-1.99638	0.0337093	0.139548	no	down	0.721791	-0.470347	0.679951	0.999874	no	down	0.0636995	-3.97257	0.00163056	0.0155534	yes	down	0.0863835	-3.5331	0.000304959	0.00637846	yes	down
TRINITY_DN18374_c0_g2	XP_023908741.1(histone H2A-like [Quercus suber])	3.95677	1.98432	0.505539	1	no	up	5.83352	2.54437	0.477676	1	no	up	24.4949	4.61441	0.00354603	0.0264327	yes	up	1.48723	0.572628	0.832214	1	no	up	6.08593	2.60548	0.0368857	0.152284	no	up	4.06158	2.02204	0.202948	0.524316	no	up
TRINITY_DN4596_c0_g1	XP_028069957.1(uncharacterized protein LOC114272452 isoform X1 [Camellia sinensis])	1.24293	0.313744	0.271844	0.927799	no	up	1.43959	0.525656	0.0352836	0.258112	no	up	2.92966	1.55073	7.12e-13	8.13e-11	yes	up	1.16512	0.220478	0.478677	0.98467	no	up	2.37968	1.25077	1.95e-05	0.000408809	yes	up	1.99662	0.997561	2.5e-05	0.000898774	no	up
TRINITY_DN19055_c0_g1	THG23591.1(hypothetical protein TEA_005016 [Camellia sinensis var. sinensis])	0.988641	-0.0164814	0.980819	0.999906	no	down	1.36914	0.453272	0.438535	0.897368	no	up	2.74628	1.45748	0.00240696	0.0195874	yes	up	1.39397	0.479195	0.480728	0.985382	no	up	2.80919	1.49015	0.0116669	0.0682137	no	up	1.96581	0.975124	0.0441656	0.208531	no	up
TRINITY_DN29260_c1_g1	XP_023886411.1(60S ribosomal protein L25-B-like [Quercus suber])	14.5141	3.85938	0.130231	1	no	up	7.80408	2.96423	0.445969	1	no	up	62.6589	5.96945	0.000655278	0.00678973	yes	up	0.54287	-0.881323	0.606534	1	no	down	4.37706	2.12996	0.0572764	0.204918	no	up	7.85058	2.9728	0.0224224	0.134386	no	up
TRINITY_DN624_c0_g1	XP_028061908.1(putative UPF0481 protein At3g02645 [Camellia sinensis])	1.40583	0.491421	0.192826	0.830553	no	up	2.48575	1.31368	0.00051385	0.0124113	yes	up	3.43422	1.77998	8.39e-06	0.000174876	yes	up	1.77931	0.831321	0.00188325	0.0481954	no	up	2.46328	1.30058	1.87e-05	0.000395061	yes	up	1.35512	0.438422	0.141291	0.426274	no	up
TRINITY_DN624_c0_g2	THG00948.1(hypothetical protein TEA_001351 [Camellia sinensis var. sinensis])	1.99892	0.999223	0.105045	0.650217	no	up	0.954121	-0.0677561	0.891896	0.994214	no	down	3.14401	1.6526	0.0039767	0.0289219	yes	up	0.481797	-1.0535	0.0855068	0.532271	no	down	1.5877	0.66694	0.32094	0.595717	no	up	3.22619	1.68983	0.00211641	0.0267977	yes	up
TRINITY_DN3821_c0_g1	PSS07721.1(BTB/POZ and TAZ domain-containing protein [Actinidia chinensis var. chinensis])	1.63098	0.705741	0.24435	0.901307	no	up	0.117286	-3.0919	9.79e-06	0.000489408	yes	down	0.191199	-2.38685	0.000212946	0.0026783	yes	down	0.0722963	-3.78993	2.99e-07	3.84e-05	yes	down	0.118424	-3.07797	6.92e-06	0.00017062	yes	down	1.59856	0.676776	0.427755	0.76227	no	up
TRINITY_DN3821_c0_g3	PSS07721.1(BTB/POZ and TAZ domain-containing protein [Actinidia chinensis var. chinensis])	1.91337	0.936118	0.115872	0.67587	no	up	0.0930652	-3.42561	2.59e-12	9.22e-10	yes	down	0.174487	-2.51881	9.59e-06	0.000195782	yes	down	0.0489225	-4.35336	8.06e-13	3.89e-10	yes	down	0.0922238	-3.43872	1.98e-07	7.86e-06	yes	down	1.83739	0.877656	0.168108	0.472969	no	up
TRINITY_DN31050_c0_g1		1	0	1	1	no	no change	9.46737	3.24296	0.413039	1	no	up	109.47	6.77439	8.27e-05	0.00121121	yes	up	8.46703	3.08186	0.436637	1	no	up	97.959	6.61411	0.000153161	0.00228611	yes	up	11.169	3.48142	0.0215727	0.130837	no	up
TRINITY_DN20694_c0_g1	XP_023902803.1(30 kDa heat shock protein-like [Quercus suber])	131.202	7.03564	0.00346771	0.0898245	no	up	1	0	1	1	no	no change	1	0	1	1	no	no change	0.00831459	-6.91014	0.00292112	0.0656592	no	down	0.00787009	-6.9894	0.00385553	0.0299893	yes	down	1	0	1	1	no	no change
TRINITY_DN3345_c0_g3	XP_028108250.1(ethylene-responsive transcription factor 4-like [Camellia sinensis])	1.66702	0.737269	0.265799	0.921579	no	up	0.202305	-2.30539	1.35e-08	1.81e-06	yes	down	0.215783	-2.21234	8.23e-05	0.00120704	yes	down	0.122017	-3.03485	4.52e-06	0.000405109	yes	down	0.130759	-2.93502	8.18e-05	0.00135554	yes	down	1.04528	0.0638901	0.907669	0.978067	no	up
TRINITY_DN40527_c0_g1	XP_028117660.1(uncharacterized protein LOC114315270 isoform X1 [Camellia sinensis])	1.01574	0.0225276	0.956792	0.999906	no	up	0.785808	-0.347751	0.302732	0.798579	no	down	0.266848	-1.90591	1.06e-06	2.95e-05	yes	down	0.77997	-0.358509	0.373784	0.946336	no	down	0.264837	-1.91682	2.17e-05	0.000448646	yes	down	0.332828	-1.58715	1.36e-05	0.000551755	yes	down
TRINITY_DN1719_c0_g1	THG12707.1(hypothetical protein TEA_026834 [Camellia sinensis var. sinensis])	0.785906	-0.347571	0.156504	0.768513	no	down	0.958467	-0.0612	0.814957	0.990544	no	down	0.338757	-1.56168	7.13e-06	0.000152523	yes	down	1.22754	0.295774	0.288152	0.881819	no	up	0.434968	-1.20102	0.00103184	0.0108266	yes	down	0.346156	-1.53051	7.75e-06	0.000352099	yes	down
TRINITY_DN12570_c0_g1	KZN03532.1(hypothetical protein DCAR_012288 [Daucus carota subsp. sativus])	1.78405	0.835153	0.177186	0.805615	no	up	0.529608	-0.917003	0.270142	0.763948	no	down	2.93115	1.55147	0.00483149	0.0335535	yes	up	0.299224	-1.7407	0.0208921	0.2474	no	down	1.65504	0.726866	0.158996	0.394464	no	up	5.42657	2.44004	0.000281107	0.00596061	yes	up
TRINITY_DN2649_c0_g1	XP_016515155.1(PREDICTED: 16.9 kDa class I heat shock protein 1-like [Nicotiana tabacum])	36.2537	5.18006	0.00268613	0.0772753	no	up	109.502	6.77481	0.00752636	0.0915896	no	up	104.095	6.70176	4.58e-09	2.46e-07	yes	up	3.07582	1.62097	0.568464	0.997291	no	up	2.84955	1.51073	0.283955	0.555433	no	up	0.911774	-0.133253	0.947442	0.988307	no	down
TRINITY_DN3776_c0_g1	PSS01363.1(DNA helicase [Actinidia chinensis var. chinensis])	1.57537	0.655687	0.0192022	0.273998	no	up	1.39556	0.48084	0.241453	0.732442	no	up	0.682784	-0.5505	0.0571451	0.201774	no	down	0.89279	-0.163607	0.693418	0.999874	no	down	0.437041	-1.19416	4.96e-05	0.000903491	yes	down	0.478275	-1.06409	0.00866028	0.0712704	no	down
TRINITY_DN22268_c0_g2		0.887314	-0.172483	0.840897	0.999906	no	down	1.57831	0.658376	0.398112	0.872433	no	up	3.6449	1.86588	0.0126639	0.0695037	no	up	1.79021	0.840125	0.279126	0.873812	no	up	4.14933	2.05288	0.00659285	0.0451726	yes	up	2.26654	1.18049	0.0834767	0.308786	no	up
TRINITY_DN2640_c0_g1	XP_019076190.1(PREDICTED: ferredoxin-3, chloroplastic [Vitis vinifera])	1.65587	0.727588	0.0147291	0.234057	no	up	1.46038	0.546341	0.111746	0.503783	no	up	0.688917	-0.537598	0.151543	0.378705	no	down	0.888285	-0.170905	0.600155	0.999874	no	down	0.419736	-1.25244	0.000409309	0.00513367	yes	down	0.461508	-1.11557	0.00257807	0.0309598	yes	down
TRINITY_DN131742_c0_g1	XP_023923823.1(uncharacterized protein LOC112035228 [Quercus suber])	0.204704	-2.28839	0.566682	1	no	down	0.198144	-2.33538	0.558759	1	no	down	13.3169	3.73519	0.0116977	0.0657121	no	up	1	0	1	1	no	no change	65.2863	6.02871	0.000482349	0.00586878	yes	up	65.564	6.03483	0.000359614	0.00726111	yes	up
TRINITY_DN26782_c0_g1	XP_028066640.1(TMV resistance protein N-like [Camellia sinensis])	0.820741	-0.285002	0.712909	0.999906	no	down	0.50409	-0.988247	0.0832564	0.426532	no	down	0.226368	-2.14326	0.000556499	0.00592883	yes	down	0.617133	-0.696346	0.387485	0.953393	no	down	0.279049	-1.84141	0.0328437	0.140901	no	down	0.440725	-1.18205	0.084752	0.312	no	down
TRINITY_DN62799_c0_g1		2.19207	1.1323	0.443531	0.999906	no	up	7.87565	2.9774	0.0209556	0.184184	no	up	27.2383	4.76757	0.000100599	0.00143052	yes	up	3.60602	1.85041	0.0604693	0.443807	no	up	12.4861	3.64225	1.53e-05	0.000333945	yes	up	3.37205	1.75363	0.00912126	0.0738137	no	up
TRINITY_DN48975_c1_g4	XP_023926142.1(hexokinase-like [Quercus suber])	0.15883	-2.65444	0.504238	1	no	down	2.54183	1.34587	0.515554	1	no	up	14.5536	3.86331	0.001711	0.0149174	yes	up	16.1523	4.01367	0.213515	1	no	up	93.201	6.54227	7.37e-05	0.00124299	yes	up	5.70241	2.51157	0.0390112	0.193241	no	up
TRINITY_DN9035_c0_g1	PSS26201.1(Protein EXORDIUM-like [Actinidia chinensis var. chinensis])	0.25205	-1.98822	4.56e-06	0.000808411	yes	down	0.242012	-2.04685	0.000100943	0.00342493	yes	down	0.0763133	-3.71192	2.33e-17	6.1e-15	yes	down	0.965528	-0.0506104	0.911724	0.999874	no	down	0.305497	-1.71077	1.18e-08	6.58e-07	yes	down	0.31033	-1.68812	0.00012011	0.00310274	yes	down
TRINITY_DN36697_c1_g1	XP_028084818.1(BRCT domain-containing protein At4g02110 [Camellia sinensis])	3.36399	1.75017	0.0141045	0.227571	no	up	2.50284	1.32357	0.130921	0.547481	no	up	0.234309	-2.09352	0.0500873	0.184436	no	down	0.750211	-0.414631	0.64532	0.999874	no	down	0.0704174	-3.82792	0.000191989	0.00275489	yes	down	0.0911437	-3.45571	0.00344359	0.0379624	yes	down
TRINITY_DN180361_c0_g1	XP_028113214.1(transcription factor bHLH91-like [Camellia sinensis])	44.8943	5.48846	0.000121492	0.00891647	yes	up	27.6279	4.78805	0.00195276	0.0337898	yes	up	0.265791	-1.91163	0.430346	1	no	down	0.623435	-0.681688	0.664418	0.999874	no	down	0.00601107	-7.37816	5.5e-05	0.000981458	yes	down	0.00944257	-6.7266	0.000778993	0.0128063	yes	down
TRINITY_DN1671_c0_g1	PSS17483.1(Pathogen-related protein [Actinidia chinensis var. chinensis])	1.45567	0.541685	0.567256	0.999906	no	up	1.6116	0.688496	0.395658	0.870914	no	up	6.89712	2.786	0.000825832	0.00822346	yes	up	1.11085	0.151667	0.816855	0.999874	no	up	4.77687	2.25607	0.0005536	0.00656461	yes	up	4.18789	2.06622	1.78e-07	1.53e-05	yes	up
TRINITY_DN16986_c0_g1		1	0	1	1	no	no change	59.9279	5.90516	0.013538	0.137597	no	up	315.122	8.29977	3.19e-10	2.21e-08	yes	up	53.5398	5.74254	0.0198905	0.239303	no	up	282.774	8.14351	1.16e-09	8.43e-08	yes	up	5.14024	2.36184	0.0171124	0.11146	no	up
TRINITY_DN16986_c0_g4	XP_023912690.1(UPF0662 protein C30C2.08-like [Quercus suber])	0.577535	-0.792019	0.846098	1	no	down	8.81448	3.13987	0.241233	1	no	up	91.6617	6.51825	1.13e-06	3.1e-05	yes	up	15.3324	3.93851	0.240687	1	no	up	160.173	7.32348	1.34e-07	5.58e-06	yes	up	10.067	3.33156	0.00161788	0.0220542	yes	up
TRINITY_DN7890_c1_g4	KAB8342913.1(hypothetical protein FH972_022510 [Carpinus fangiana])	0.126223	-2.98595	0.45093	1	no	down	1.08905	0.123068	0.954072	1	no	up	16.7342	4.06473	0.000400565	0.0045326	yes	up	8.66344	3.11494	0.409868	1	no	up	134.646	7.07303	5.31e-06	0.000137059	yes	up	15.0338	3.91014	0.000323541	0.00665651	yes	up
TRINITY_DN7890_c1_g1	KAB8342913.1(hypothetical protein FH972_022510 [Carpinus fangiana])	0.0230294	-5.44038	0.000464214	0.0233606	yes	down	0.570708	-0.809174	0.401349	0.875309	no	down	3.02459	1.59674	0.0120669	0.0671489	no	up	24.8714	4.63641	0.00983221	0.152163	no	up	132.559	7.05049	1.43e-07	5.93e-06	yes	up	5.18092	2.37321	0.00193394	0.0250695	yes	up
TRINITY_DN35716_c0_g1	KAA8517482.1(hypothetical protein F0562_017775 [Nyssa sinensis])	1.17394	0.231356	0.765974	0.999906	no	up	0.506295	-0.981949	0.0525536	0.327737	no	down	0.171897	-2.54039	8.21e-06	0.000171627	yes	down	0.433694	-1.20525	0.106717	0.591915	no	down	0.148623	-2.75028	0.000572965	0.00674643	yes	down	0.332713	-1.58765	0.00231123	0.0286306	yes	down
TRINITY_DN5201_c0_g1	XP_028116566.1(protein STRUBBELIG-RECEPTOR FAMILY 3-like isoform X1 [Camellia sinensis])	0.930567	-0.103818	0.795044	0.999906	no	down	0.634362	-0.656621	0.0624521	0.361901	no	down	0.457254	-1.12893	0.0038511	0.0282351	yes	down	0.686012	-0.543695	0.11687	0.621775	no	down	0.496153	-1.01114	0.00777679	0.0509322	no	down	0.706566	-0.501104	0.113357	0.373128	no	down
TRINITY_DN431_c0_g1	KAA8538516.1(hypothetical protein F0562_028113 [Nyssa sinensis])	1.83605	0.876603	0.191717	0.828472	no	up	2.44791	1.29155	0.0179404	0.165974	no	up	4.17969	2.0634	0.000118077	0.00163578	yes	up	1.33881	0.42095	0.433545	0.972482	no	up	2.30006	1.20167	0.0198911	0.0995113	no	up	1.67602	0.745038	0.0079569	0.0674565	no	up
TRINITY_DN30606_c0_g1	XP_027127623.1(60S ribosomal protein L10-like [Coffea arabica])	0.210206	-2.25012	0.399547	1	no	down	0.36559	-1.4517	0.566965	1	no	down	2.76723	1.46844	0.41132	0.676796	no	up	1.73652	0.796197	0.730022	1	no	up	12.8337	3.68186	0.00733782	0.0488164	yes	up	7.45815	2.89882	0.028636	0.158189	no	up
TRINITY_DN3078_c2_g1	KAE9459573.1(hypothetical protein C3L33_08581, partial [Rhododendron williamsianum])	1.07087	0.0987812	0.851289	0.999906	no	up	0.407444	-1.29533	0.247013	0.738828	no	down	0.0736605	-3.76296	5.94e-06	0.000130642	yes	down	0.383566	-1.38245	0.216906	0.803023	no	down	0.0693024	-3.85095	1.46e-06	4.53e-05	yes	down	0.176989	-2.49827	0.0916429	0.326912	no	down
TRINITY_DN23835_c0_g1	XP_023872733.1(UPF0591 membrane protein C15E1.02c-like [Quercus suber])	1	0	1	1	no	no change	1	0	1	1	no	no change	73.285	6.19545	0.00265839	0.0211418	yes	up	1	0	1	1	no	no change	65.9759	6.04387	0.00387504	0.0300983	yes	up	66.2778	6.05045	0.00294949	0.0340599	yes	up
TRINITY_DN76628_c0_g1	XP_023919686.1(phosphatidylglycerol/phosphatidylinositol transfer protein-like [Quercus suber])	2.94284	1.55721	0.576563	1	no	up	3.29647	1.72092	0.518797	1	no	up	23.9219	4.58026	0.00236513	0.0193236	yes	up	1.12816	0.173973	0.933074	1	no	up	8.30002	3.05311	0.0143665	0.0790617	no	up	7.13499	2.83491	0.019292	0.121048	no	up
TRINITY_DN7581_c1_g2	XP_022743267.1(uncharacterized protein LOC111294273 [Durio zibethinus])	0.0121806	-6.35927	0.000138098	0.00990724	yes	down	0.0246836	-5.3403	0.000139918	0.00445644	yes	down	0.00612884	-7.35017	2.35e-05	0.000420382	yes	down	2.11057	1.07763	0.715474	1	no	up	0.525987	-0.926902	0.818853	1	no	down	0.242509	-2.04389	0.503906	1	no	down
TRINITY_DN7581_c1_g3	XP_028123497.1(ribonuclease 3-like protein 3 [Camellia sinensis])	0.918379	-0.122838	0.894596	0.999906	no	down	1.59154	0.670425	0.453799	0.906337	no	up	3.57006	1.83595	0.0428262	0.164876	no	up	1.74493	0.803167	0.0730756	0.490623	no	up	3.92346	1.97212	8.68e-08	3.85e-06	yes	up	2.19568	1.13467	0.00373041	0.0401027	yes	up
TRINITY_DN45989_c0_g1		8.72615	3.12535	0.375082	1	no	up	13.7914	3.7857	0.114729	1	no	up	29.9606	4.90499	0.00216366	0.0180561	yes	up	1.5861	0.66548	0.7836	0.999874	no	up	3.43104	1.77865	0.292082	0.564799	no	up	2.10988	1.07716	0.404686	0.743611	no	up
TRINITY_DN80958_c0_g1	XP_028119375.1(mitogen-activated protein kinase kinase kinase NPK1-like isoform X2 [Camellia sinensis])	2.4887	1.31539	0.0719091	0.548626	no	up	1.25988	0.333288	0.680526	0.97201	no	up	0.102248	-3.28985	7.84e-06	0.000165193	yes	down	0.511127	-0.968246	0.293465	0.88653	no	down	0.0416626	-4.5851	3.35e-07	1.25e-05	yes	down	0.0799492	-3.64477	0.000218924	0.00493895	yes	down
TRINITY_DN49719_c0_g1	XP_028119764.1(uncharacterized protein LOC114317250 [Camellia sinensis])	0.0988347	-3.33884	0.00463518	0.108589	no	down	0.0716142	-3.80361	0.00578034	0.0761416	no	down	0.0122248	-6.35405	7.1e-05	0.0010673	yes	down	0.724518	-0.464906	0.868874	1	no	down	0.122859	-3.02493	0.446245	1	no	down	0.165338	-2.59651	0.515484	1	no	down
TRINITY_DN2398_c0_g1	PSS02065.1(Pectinesterase [Actinidia chinensis var. chinensis])	0.965111	-0.0512338	0.941771	0.999906	no	down	0.175772	-2.50822	1.65e-05	0.000755276	yes	down	0.0738346	-3.75956	2.18e-07	7.41e-06	yes	down	0.183242	-2.44818	5.34e-05	0.00301131	yes	down	0.0772804	-3.69375	4.55e-07	1.64e-05	yes	down	0.411027	-1.2827	0.0482458	0.22109	no	down
TRINITY_DN699_c0_g1	PSR86405.1(Aminopyrimidine aminohydrolase [Actinidia chinensis var. chinensis])	2.70923	1.43788	0.0336075	0.374936	no	up	0.29971	-1.73836	3.55e-05	0.00142777	yes	down	0.190525	-2.39195	6.32e-08	2.52e-06	yes	down	0.111233	-3.16834	6.9e-07	8.07e-05	yes	down	0.0712746	-3.81047	5.89e-09	3.54e-07	yes	down	0.622765	-0.683241	0.0589724	0.250263	no	down
TRINITY_DN7294_c0_g1	EOY31841.1(Plasma membrane ATPase 4 isoform 2 [Theobroma cacao])	1.20326	0.266951	0.692663	0.999906	no	up	1.05086	0.0715753	0.908515	0.996025	no	up	2.94892	1.56019	0.0148386	0.0782855	no	up	0.87744	-0.188627	0.650504	0.999874	no	down	2.47388	1.30677	0.00144045	0.0140743	yes	up	2.75089	1.4599	1.26e-06	7.87e-05	yes	up
TRINITY_DN28736_c0_g1	PSS24798.1(E3 ubiquitin-protein like [Actinidia chinensis var. chinensis])	0.989306	-0.0155116	0.970076	0.999906	no	down	1.59692	0.675294	0.112273	0.505219	no	up	2.71101	1.43883	0.000159171	0.00209975	yes	up	1.62236	0.698097	0.0768751	0.503408	no	up	2.76831	1.46901	1.05e-05	0.000241084	yes	up	1.66718	0.737406	0.0292871	0.16041	no	up
TRINITY_DN168668_c0_g1		11.3805	3.50849	0.00457818	0.107848	no	up	0.104028	-3.26496	0.360045	1	no	down	0.0974187	-3.35966	0.36453	1	no	down	0.00909233	-6.78113	5.33e-05	0.00301007	yes	down	0.00857828	-6.8651	5.92e-05	0.0010384	yes	down	1	0	1	1	no	no change
TRINITY_DN5735_c0_g1	XP_023917529.1(uncharacterized protein LOC112029070 [Quercus suber])	1.07449	0.103657	0.948182	0.999906	no	up	4.92078	2.29889	0.0675984	0.379338	no	up	17.6553	4.14203	0.000242195	0.00297688	yes	up	4.56432	2.1904	0.00968127	0.150693	no	up	16.2719	4.02431	1.85e-10	1.62e-08	yes	up	3.51405	1.81313	0.000210762	0.00479977	yes	up
TRINITY_DN27634_c1_g1	XP_023880354.1(glutathione reductase-like [Quercus suber])	0.423228	-1.24049	0.679109	1	no	down	2.51415	1.33007	0.528405	1	no	up	18.9196	4.24181	0.000884622	0.00871029	yes	up	5.88956	2.55816	0.188893	1	no	up	43.3863	5.43917	2.32e-05	0.000476256	yes	up	7.27735	2.86341	0.00515017	0.0498937	yes	up
TRINITY_DN10411_c2_g1	PSS01871.1(hypothetical protein CEY00_Acc23228 [Actinidia chinensis var. chinensis])	19.9298	4.31686	0.00102587	0.0411002	yes	up	89.7188	6.48734	3.13e-07	2.72e-05	yes	up	278.039	8.11914	6.78e-14	9.59e-12	yes	up	4.53591	2.18139	0.00545288	0.100653	no	up	13.8494	3.79176	8.11e-13	1.26e-10	yes	up	2.98732	1.57885	0.0306487	0.16474	no	up
TRINITY_DN48233_c0_g1	XP_028110901.1(transcription factor MYB44-like [Camellia sinensis])	2.02915	1.02087	0.00643798	0.135443	no	up	0.876862	-0.189578	0.592408	0.955958	no	down	0.81198	-0.300484	0.507688	0.75239	no	down	0.434685	-1.20196	0.00228494	0.0553227	no	down	0.40351	-1.30932	0.00612662	0.0427247	yes	down	0.907854	-0.139468	0.757625	0.934004	no	down
TRINITY_DN46735_c0_g2	KAB8337150.1(hypothetical protein FH972_021454 [Carpinus fangiana])	0.577535	-0.792019	0.846098	1	no	down	3.95487	1.98363	0.511238	1	no	up	60.2716	5.91341	0.00031703	0.00372636	yes	up	6.88766	2.78401	0.48362	1	no	up	105.512	6.72126	0.000123986	0.00191848	yes	up	14.779	3.88548	0.00339929	0.0376428	yes	up
TRINITY_DN6754_c0_g1	RVW71174.1((-)-alpha-terpineol synthase [Vitis vinifera])	1.27801	0.353898	0.609281	0.999906	no	up	1.1369	0.185103	0.743193	0.983057	no	up	0.46109	-1.11688	0.0583811	0.204718	no	down	0.893607	-0.162287	0.746242	0.999874	no	down	0.364264	-1.45695	0.00464467	0.0345821	yes	down	0.397788	-1.32993	2.12e-08	2.47e-06	yes	down
TRINITY_DN66792_c0_g2		0.972939	-0.0395783	0.98389	0.999906	no	down	0.0424481	-4.55816	0.242699	1	no	down	5.89378	2.55919	0.237084	0.49304	no	up	0.0438448	-4.51145	0.0338985	1	no	down	6.06962	2.60161	0.0917697	0.27958	no	up	136.182	7.08939	0.00131266	0.018859	yes	up
TRINITY_DN194_c0_g2	PSR88116.1(Microtubule-associated protein like [Actinidia chinensis var. chinensis])	1.36854	0.452638	0.131786	0.715452	no	up	0.858513	-0.220088	0.543782	0.940114	no	down	0.458425	-1.12524	0.00511035	0.0350357	yes	down	0.632107	-0.661759	0.0545274	0.420654	no	down	0.337618	-1.56654	4.5e-05	0.000834143	yes	down	0.522778	-0.935729	0.0221946	0.133368	no	down
TRINITY_DN31712_c1_g1	KAB8345880.1(hypothetical protein FH972_022935 [Carpinus fangiana])	15.5335	3.95731	0.256294	1	no	up	7.80904	2.96514	0.325302	1	no	up	142.465	7.15446	0.000341468	0.00396143	yes	up	0.503729	-0.98928	0.600103	1	no	down	9.19851	3.2014	0.0476414	0.181505	no	up	17.7341	4.14845	0.00374384	0.0402158	yes	up
TRINITY_DN16932_c1_g1	XP_023926123.1(6-phosphogluconate dehydrogenase, decarboxylating 1-like [Quercus suber])	0.307147	-1.703	0.673137	1	no	down	2.74636	1.45752	0.683567	1	no	up	43.6748	5.44873	0.0197417	0.0963903	no	up	8.95658	3.16295	0.424316	1	no	up	142.737	7.15721	0.00567478	0.0403037	yes	up	15.6018	3.96364	0.0757389	0.290519	no	up
TRINITY_DN2055_c0_g1	XP_028053322.1(phosphomethylpyrimidine synthase, chloroplastic [Camellia sinensis])	1.6746	0.743821	0.313778	0.964916	no	up	2.06858	1.04864	0.181383	0.644136	no	up	2.54282	1.34643	0.000153729	0.00203975	yes	up	1.247	0.318456	0.737732	0.999874	no	up	1.52683	0.610536	0.400701	0.672553	no	up	1.19758	0.260117	0.732777	0.924589	no	up
TRINITY_DN22357_c0_g1	XP_028060720.1(lachrymatory-factor synthase-like [Camellia sinensis])	0.251974	-1.98865	0.0776662	0.5699	no	down	1.19055	0.251624	0.745764	0.983085	no	up	0.0283621	-5.13989	0.000768905	0.00772404	yes	down	4.78475	2.25844	0.0537252	0.41774	no	up	0.115057	-3.11958	0.238408	1	no	down	0.0233818	-5.41847	0.000564682	0.0101148	yes	down
TRINITY_DN17260_c0_g1	PSS21405.1(Laccase-11 like [Actinidia chinensis var. chinensis])	1.26436	0.338411	0.719606	0.999906	no	up	0.022721	-5.45983	2.1e-05	0.000924903	yes	down	0.0491061	-4.34795	0.000240105	0.00295497	yes	down	0.0181688	-5.7824	1.58e-09	3.68e-07	yes	down	0.0388561	-4.68572	2.14e-08	1.11e-06	yes	down	2.11234	1.07884	0.534419	1	no	up
TRINITY_DN30497_c0_g1	XP_023878992.1(heat shock protein 90 [Quercus suber])	46.5812	5.54168	9.79e-05	0.00767372	yes	up	0.420057	-1.25134	0.69806	1	no	down	2.54736	1.349	0.448191	1	no	up	0.00877162	-6.83294	4.09e-05	0.00245709	yes	down	0.0546348	-4.19404	0.000565956	0.00667826	yes	down	6.10073	2.60898	0.248888	1	no	up
TRINITY_DN2042_c0_g1	PSS36725.1(U-box domain-containing protein [Actinidia chinensis var. chinensis])	1.11678	0.159344	0.711741	0.999906	no	up	1.26805	0.342615	0.372578	0.85668	no	up	0.498899	-1.00318	0.00852136	0.0517645	no	down	1.14468	0.194938	0.68127	0.999874	no	up	0.450007	-1.15198	0.0166067	0.0875139	no	down	0.385182	-1.37639	0.00114548	0.0170865	yes	down
TRINITY_DN6803_c0_g2	KAE9463651.1(hypothetical protein C3L33_04441, partial [Rhododendron williamsianum])	1.09363	0.129124	0.853553	0.999906	no	up	0.49385	-1.01785	0.0712519	0.391502	no	down	0.274041	-1.86754	0.00163623	0.0144021	yes	down	0.455836	-1.13341	0.0538317	0.418033	no	down	0.252503	-1.98563	0.00111411	0.0115014	yes	down	0.542492	-0.882327	0.0336637	0.175478	no	down
TRINITY_DN6803_c0_g1	PSR86240.1(Trans-cinnamate 4-monooxygenase [Actinidia chinensis var. chinensis])	0.704743	-0.50483	0.52661	0.999906	no	down	0.223377	-2.16245	0.00189905	0.0330328	yes	down	0.260401	-1.9412	0.00880487	0.053016	no	down	0.319359	-1.64675	0.00411392	0.0831971	no	down	0.372564	-1.42444	0.0195637	0.0983032	no	down	1.14304	0.192876	0.661626	0.895914	no	up
TRINITY_DN15188_c2_g1		5.97273	2.57839	0.367269	1	no	up	2.05693	1.04049	0.757289	1	no	up	20.66	4.36877	0.00788572	0.0488182	yes	up	0.345865	-1.53172	0.518088	1	no	down	3.43679	1.78106	0.197135	0.447762	no	up	9.9679	3.31729	0.0263051	0.149105	no	up
TRINITY_DN15908_c0_g1	XP_028095384.1(uncharacterized protein LOC114295351 [Camellia sinensis])	0.751706	-0.41176	0.609688	0.999906	no	down	0.49061	-1.02735	0.117438	0.518047	no	down	0.142562	-2.81034	0.000442206	0.00490995	yes	down	0.657323	-0.605326	0.431635	0.971838	no	down	0.1919	-2.38158	0.00944728	0.0586399	no	down	0.283965	-1.81621	0.0202378	0.125014	no	down
TRINITY_DN38999_c0_g2	PSS13513.1(Photosynthetic NDH subunit of lumenal location 2 like [Actinidia chinensis var. chinensis])	1.15061	0.202394	0.881216	0.999906	no	up	1.72891	0.789859	0.471739	0.911601	no	up	9.26955	3.2125	6.6e-06	0.000142694	yes	up	1.50748	0.592139	0.647491	0.999874	no	up	8.15101	3.02698	0.00236652	0.0206563	yes	up	5.25308	2.39316	0.000779467	0.0128103	yes	up
TRINITY_DN119426_c0_g1	XP_023908854.1(pentafunctional AROM polypeptide-like [Quercus suber])	5.68947	2.5083	0.530753	1	no	up	1	0	1	1	no	no change	53.2877	5.73573	0.000894332	0.00878903	yes	up	0.192314	-2.37847	0.55224	1	no	down	9.18778	3.19972	0.0401455	0.161157	no	up	48.0884	5.58762	0.00146142	0.0204706	yes	up
TRINITY_DN23034_c0_g1	XP_023876634.1(glutathione peroxidase-like peroxiredoxin gpx1 [Quercus suber])	15.201	3.92609	0.109342	1	no	up	9.78623	3.29075	0.212468	1	no	up	24.7377	4.62864	0.00801642	0.049389	yes	up	0.647913	-0.626129	0.756273	0.999874	no	down	1.64214	0.715579	0.621899	0.83367	no	up	2.45716	1.29699	0.389413	0.730911	no	up
TRINITY_DN24006_c0_g1	PSS00406.1(E3 ubiquitin-protein ligase RHC1A [Actinidia chinensis var. chinensis])	0.177981	-2.49021	0.00714763	0.145577	no	down	0.00412775	-7.92043	1.25e-07	1.24e-05	yes	down	0.00754359	-7.05053	2.18e-06	5.52e-05	yes	down	0.0231189	-5.43478	0.0048842	0.0937722	no	down	0.0425076	-4.55614	0.0117377	0.068514	no	down	1.79079	0.840598	0.836787	1	no	up
TRINITY_DN62243_c0_g1		1	0	1	1	no	no change	1	0	1	1	no	no change	111.581	6.80195	1.73e-05	0.000323915	yes	up	1	0	1	1	no	no change	99.9383	6.64297	3.87e-05	0.000731449	yes	up	100.632	6.65294	2.61e-05	0.000928229	yes	up
TRINITY_DN25213_c0_g1	XP_021600795.1(synaptonemal complex protein 1-like isoform X2 [Manihot esculenta])	13.6378	3.76954	0.0595243	0.497628	no	up	41.4898	5.37469	0.00165065	0.0298339	yes	up	11.5958	3.53554	0.0629928	0.215708	no	up	3.04201	1.60503	0.381512	0.950987	no	up	0.860488	-0.216773	0.911525	0.968756	no	down	0.27445	-1.86538	0.277453	0.617741	no	down
TRINITY_DN12388_c0_g1	PSS10102.1(Rac-like GTP-binding protein [Actinidia chinensis var. chinensis])	0.371752	-1.42759	0.0372156	0.394777	no	down	0.269096	-1.89381	0.00136242	0.026087	yes	down	0.0520567	-4.26377	1e-07	3.76e-06	yes	down	0.727266	-0.459445	0.557405	0.997291	no	down	0.142221	-2.8138	0.00636674	0.0440459	yes	down	0.190823	-2.38969	0.0149515	0.102246	no	down
TRINITY_DN30476_c0_g1	XP_023926310.1(cell pattern formation-associated protein stuA-like [Quercus suber])	40.7976	5.35041	0.00113107	0.0439971	yes	up	1.08677	0.120053	0.976529	1	no	up	21.459	4.42351	0.0866945	0.266462	no	up	0.0267779	-5.22281	0.00151114	0.0409607	yes	down	0.527114	-0.923814	0.56431	0.799319	no	down	19.4146	4.27907	0.0922907	0.328061	no	up
TRINITY_DN26553_c0_g1	XP_023925338.1(uncharacterized protein LOC112036747 [Quercus suber])	1.95388	0.96634	0.811293	1	no	up	12.9935	3.69972	0.116631	1	no	up	36.9536	5.20764	0.00112597	0.010654	yes	up	6.58157	2.71843	0.255323	1	no	up	18.4124	4.20261	0.00740343	0.0491447	yes	up	2.78772	1.47909	0.220051	0.546701	no	up
TRINITY_DN23884_c0_g4	XP_023886476.1(acetyl-CoA carboxylase-like [Quercus suber])	11.0148	3.46138	0.0559932	0.482017	no	up	5.94479	2.57163	0.194154	1	no	up	22.6892	4.50394	0.000288163	0.00344425	yes	up	0.54266	-0.881878	0.526847	0.994833	no	down	2.05949	1.04228	0.306404	0.580047	no	up	3.69079	1.88393	0.0684803	0.27365	no	up
TRINITY_DN13955_c0_g1	XP_028065671.1(receptor-like protein Cf-9 [Camellia sinensis])	1.83384	0.874866	0.448965	0.999906	no	up	3.5119	1.81225	0.0435912	0.292231	no	up	11.9005	3.57295	0.00180055	0.0155397	yes	up	1.92668	0.946117	0.388525	0.954416	no	up	6.58318	2.71878	0.0328862	0.141001	no	up	3.31615	1.72951	0.115797	0.377994	no	up
TRINITY_DN13955_c0_g2	XP_028065671.1(receptor-like protein Cf-9 [Camellia sinensis])	0.883979	-0.177916	0.866452	0.999906	no	down	1.01596	0.0228483	0.980292	0.998981	no	up	5.62797	2.49261	0.00430793	0.0307248	yes	up	1.15996	0.214076	0.788655	0.999874	no	up	6.48351	2.69678	0.00025954	0.00353171	yes	up	5.4417	2.44406	3.68e-05	0.00123728	yes	up
TRINITY_DN40946_c0_g1	XP_023908575.1(S-formylglutathione hydrolase-like [Quercus suber])	0.307147	-1.703	0.673137	1	no	down	0.579017	-0.788322	0.845187	1	no	down	28.4662	4.83118	0.0115333	0.0650968	no	up	1.89449	0.92181	0.821273	1	no	up	92.6101	6.5331	0.00196701	0.0179878	yes	up	48.0843	5.58749	0.00382318	0.0408936	yes	up
TRINITY_DN91308_c1_g1	XP_023902833.1(3-ketoacyl-CoA thiolase, peroxisomal-like [Quercus suber])	7.22409	2.85282	0.292174	1	no	up	29.6399	4.88947	0.00929153	0.105464	no	up	57.4855	5.84513	4.54e-05	0.000731846	yes	up	4.11663	2.04147	0.185327	0.753362	no	up	8.00922	3.00166	0.00523149	0.0378728	yes	up	1.89253	0.920313	0.362732	0.706745	no	up
TRINITY_DN13813_c1_g1	AGU38487.1(GID1b [Camellia sinensis])	0.566622	-0.819542	0.0127254	0.21415	no	down	0.269058	-1.89401	8.38e-07	6.08e-05	yes	down	0.316504	-1.6597	4.22e-06	9.76e-05	yes	down	0.477768	-1.06562	0.00234491	0.0562397	no	down	0.563331	-0.827946	0.00968027	0.0596205	no	down	1.15446	0.207222	0.564126	0.849279	no	up
TRINITY_DN13813_c1_g2	AGU38487.1(GID1b [Camellia sinensis])	0.360103	-1.47352	0.114709	0.673634	no	down	0.137573	-2.86174	0.00019196	0.00570304	yes	down	0.508123	-0.976751	0.176292	0.415616	no	down	0.383092	-1.38424	0.10071	0.57524	no	down	1.42896	0.514968	0.51002	0.761727	no	up	3.64221	1.86481	0.000514442	0.00945939	yes	up
TRINITY_DN13861_c0_g3	XP_028105475.1(plastidal glycolate/glycerate translocator 1, chloroplastic [Camellia sinensis])	0.974074	-0.0378962	0.953833	0.999906	no	down	1.95848	0.969734	0.0430513	0.290374	no	up	3.17227	1.66552	5.89e-05	0.00091198	yes	up	2.02021	1.01451	0.103592	0.583792	no	up	3.29817	1.72167	0.0032426	0.0262596	yes	up	1.59146	0.670349	0.0689537	0.274768	no	up
TRINITY_DN50987_c0_g1	XP_023893855.1(uncharacterized transmembrane protein DDB_G0289901-like [Quercus suber])	4.57494	2.19375	0.585646	1	no	up	9.81133	3.29445	0.36371	1	no	up	160.785	7.32899	5.62e-06	0.0001243	yes	up	2.17974	1.12415	0.687829	1	no	up	37.9568	5.24628	0.000439049	0.00544343	yes	up	16.0974	4.00876	0.000652425	0.011208	yes	up
TRINITY_DN50987_c0_g2	XP_023893855.1(uncharacterized transmembrane protein DDB_G0289901-like [Quercus suber])	0.40161	-1.31613	0.615807	1	no	down	1.06937	0.0967549	0.962834	1	no	up	14.6393	3.87178	0.00482205	0.0334954	yes	up	2.67005	1.41687	0.661699	1	no	up	36.5884	5.19331	0.00331438	0.0266982	yes	up	13.3371	3.73737	0.010699	0.0824623	no	up
TRINITY_DN1827_c0_g1	XP_031400604.1(ABC transporter F family member 1 [Punica granatum])	0.837375	-0.256054	0.428856	0.999906	no	down	0.787991	-0.34375	0.245521	0.737452	no	down	2.46475	1.30144	4.15e-06	9.63e-05	yes	up	0.946749	-0.0789468	0.794673	0.999874	no	down	2.97354	1.57218	5.4e-08	2.57e-06	yes	up	3.07106	1.61874	3.23e-12	1.02e-09	yes	up
TRINITY_DN45539_c0_g1		1.36761	0.451653	0.630804	0.999906	no	up	0.0557343	-4.16529	0.0186303	1	no	down	0.0523033	-4.25696	0.0163253	0.0837921	no	down	0.0414309	-4.59315	0.00548106	0.10098	no	down	0.0388687	-4.68525	0.0051353	0.0373441	yes	down	0.919439	-0.121175	0.976309	1	no	down
TRINITY_DN6553_c0_g1	PSS35946.1(malate dehydrogenase [Actinidia chinensis var. chinensis])	4.88872	2.28946	0.0333698	0.373811	no	up	3.83296	1.93846	0.023468	0.197861	no	up	0.732613	-0.448877	0.42707	0.689925	no	down	0.793027	-0.334557	0.77324	0.999874	no	down	0.150437	-2.73277	0.00812773	0.0525559	no	down	0.186214	-2.42496	0.00209541	0.0266301	yes	down
TRINITY_DN126818_c0_g3	XP_023917483.1(putative DNA helicase INO80 [Quercus suber])	1	0	1	1	no	no change	1	0	1	1	no	no change	55.6747	5.79895	0.000407821	0.00459949	yes	up	1	0	1	1	no	no change	49.9356	5.642	0.000941695	0.0100917	yes	up	50.2244	5.65032	0.00075734	0.0125322	yes	up
TRINITY_DN35653_c0_g1	XP_023897594.1(protein bli-3-like, partial [Quercus suber])	0.577535	-0.792019	0.846098	1	no	down	0.557975	-0.841728	0.836571	1	no	down	51.4286	5.6845	0.00944048	0.055903	no	up	1	0	1	1	no	no change	89.4988	6.4838	0.00636697	0.0440459	yes	up	90.6372	6.50203	0.00474071	0.0471729	yes	up
TRINITY_DN7613_c0_g1	XP_009614027.1((R)-mandelonitrile lyase-like [Nicotiana tomentosiformis])	0.322572	-1.63231	0.0382111	0.399771	no	down	0.409578	-1.28779	0.191396	0.660873	no	down	2.3409	1.22706	0.0497134	0.183531	no	up	1.27585	0.351461	0.753011	0.999874	no	up	7.32755	2.87333	1.14e-05	0.000258405	yes	up	5.6043	2.48653	0.00328361	0.0368218	yes	up
TRINITY_DN7613_c0_g2	KAA8522781.1(hypothetical protein F0562_009204 [Nyssa sinensis])	1.18658	0.246815	0.661328	0.999906	no	up	0.60768	-0.718616	0.109567	0.498248	no	down	3.74111	1.90346	7.44e-07	2.17e-05	yes	up	0.514351	-0.959175	0.0946008	0.559749	no	down	3.18336	1.67055	0.0015196	0.0147186	yes	up	6.03972	2.59448	5.5e-12	1.59e-09	yes	up
TRINITY_DN3906_c0_g2	PSS21227.1(Adenylyl-sulfate kinase [Actinidia chinensis var. chinensis])	0.614421	-0.702701	0.016361	0.249146	no	down	0.75789	-0.39994	0.361569	0.848304	no	down	0.440156	-1.18391	0.00233598	0.0191515	yes	down	1.24139	0.311961	0.477149	0.98467	no	up	0.722312	-0.469306	0.219655	0.477421	no	down	0.568924	-0.813693	0.0879997	0.319331	no	down
TRINITY_DN48489_c0_g1	XP_020247370.1(60S ribosomal protein L3-like [Asparagus officinalis])	120.883	6.91747	0.00324754	0.0860897	no	up	1	0	1	1	no	no change	1	0	1	1	no	no change	0.00903155	-6.79081	0.00276596	0.0630063	no	down	0.00853074	-6.87311	0.00366555	0.0288808	yes	down	1	0	1	1	no	no change
TRINITY_DN18423_c0_g2	XP_023877446.1(uncharacterized protein LOC111989892 [Quercus suber])	0.177079	-2.49753	0.530568	1	no	down	0.913371	-0.130727	0.956581	1	no	down	6.46336	2.69228	0.0880574	0.269226	no	up	5.28972	2.40319	0.47838	1	no	up	38.5496	5.26864	0.005035	0.0367879	yes	up	7.13965	2.83585	0.029673	0.161724	no	up
TRINITY_DN41071_c0_g1	XP_023897594.1(protein bli-3-like, partial [Quercus suber])	0.0361087	-4.79151	0.221859	1	no	down	0.244169	-2.03405	0.50221	1	no	down	9.795	3.29204	0.0268507	0.119175	no	up	6.77752	2.76076	0.4874	1	no	up	272.943	8.09246	1.75e-09	1.21e-07	yes	up	38.2685	5.25809	2.34e-07	1.93e-05	yes	up
TRINITY_DN6514_c0_g2	PSS06187.1(ABC transporter C family protein [Actinidia chinensis var. chinensis])	1.5762	0.656455	0.574849	0.999906	no	up	2.03111	1.02227	0.23959	0.729739	no	up	5.37872	2.42726	0.00254803	0.020457	yes	up	1.29804	0.376332	0.690652	0.999874	no	up	3.46786	1.79405	0.0444539	0.172932	no	up	2.60105	1.3791	0.0137093	0.096528	no	up
TRINITY_DN3806_c0_g5		4.17614	2.06217	0.495512	1	no	up	1.08677	0.120053	0.976529	1	no	up	24.1598	4.59454	0.0063894	0.0415934	yes	up	0.26239	-1.93021	0.526078	1	no	down	5.84296	2.5467	0.0707885	0.236264	no	up	21.8289	4.44817	0.00947581	0.0757392	no	up
TRINITY_DN3806_c0_g1	XP_028080228.1(ureide permease 1-like [Camellia sinensis])	1.05368	0.0754401	0.854865	0.999906	no	up	1.81626	0.860972	0.0144269	0.143875	no	up	5.0035	2.32294	9.15e-14	1.26e-11	yes	up	1.73267	0.793	0.0540468	0.418639	no	up	4.79762	2.26232	2.98e-09	1.94e-07	yes	up	2.70348	1.43482	9.04e-07	5.98e-05	yes	up
TRINITY_DN3806_c0_g2	YP_009415501.1(acetyl-CoA carboxylase carboxyl transferase beta [Apterosperma oblata])	1.07605	0.105742	0.920862	0.999906	no	up	0.731653	-0.450769	0.761964	0.984497	no	down	0.00932103	-6.7453	0.00014274	0.00191833	yes	down	0.687119	-0.541369	0.664122	0.999874	no	down	0.00873793	-6.83849	1.25e-06	3.97e-05	yes	down	0.01242	-6.33119	0.00195455	0.0252808	yes	down
TRINITY_DN1875_c1_g3	THG09926.1(hypothetical protein TEA_021001 [Camellia sinensis var. sinensis])	1.74848	0.806102	0.00634115	0.134242	no	up	0.827838	-0.27258	0.512813	0.930088	no	down	0.0973337	-3.36092	5.22e-13	6.14e-11	yes	down	0.477056	-1.06777	0.00893545	0.142871	no	down	0.0561045	-4.15574	5.47e-20	2.6e-17	yes	down	0.114772	-3.12316	4.73e-10	8.78e-08	yes	down
TRINITY_DN8030_c0_g1		243.994	7.9307	3.06e-06	0.000616533	yes	up	0.557975	-0.841728	0.836571	1	no	down	3.08339	1.62452	0.683768	1	no	up	0.00229511	-8.76722	3.85e-07	4.8e-05	yes	down	0.0123836	-6.33543	5.26e-05	0.000946827	yes	down	5.43265	2.44166	0.540372	1	no	up
TRINITY_DN33839_c1_g1	TEY68622.1(hypothetical protein Saspl_015549 [Salvia splendens])	10.3845	3.37636	0.0933868	1	no	up	1.6767	0.745623	0.767144	1	no	up	46.2034	5.52993	4.53e-05	0.000730386	yes	up	0.161198	-2.63309	0.173011	0.731744	no	down	4.60206	2.20228	0.0643688	0.221959	no	up	27.3463	4.77327	9.56e-05	0.00260894	yes	up
TRINITY_DN24703_c0_g1		1.08288	0.114876	0.762667	0.999906	no	up	1.40224	0.487733	0.194173	0.665184	no	up	2.20829	1.14293	0.000736986	0.00747658	yes	up	1.30387	0.382798	0.326509	0.911604	no	up	2.05839	1.04152	0.00411222	0.0314651	yes	up	1.54297	0.625707	0.0663576	0.268381	no	up
TRINITY_DN4700_c0_g1	PSR99658.1(Mannan endo-1,4-beta-mannosidase [Actinidia chinensis var. chinensis])	0.473893	-1.07737	0.0472942	0.446719	no	down	1.24471	0.315811	0.507373	0.9265	no	up	0.381351	-1.39081	0.0161487	0.0831527	no	down	2.63956	1.4003	0.0028819	0.065065	no	up	0.811542	-0.301262	0.595727	0.818909	no	down	0.299679	-1.73851	0.000356515	0.00721168	yes	down
TRINITY_DN3136_c0_g1	TXG50363.1(hypothetical protein EZV62_022887 [Acer yangbiense])	0.51643	-0.953357	0.136591	0.725141	no	down	0.549354	-0.864192	0.156224	0.596712	no	down	0.274763	-1.86374	0.00553755	0.0372105	yes	down	1.06811	0.0950623	0.873734	0.999874	no	up	0.536358	-0.898732	0.171582	0.412919	no	down	0.49009	-1.02888	0.0912441	0.326019	no	down
TRINITY_DN7236_c0_g1	XP_028109404.1(proline-rich receptor-like protein kinase PERK2 [Camellia sinensis])	1.65808	0.729511	0.0527445	0.470547	no	up	0.408266	-1.29242	0.0364998	0.263616	no	down	0.049674	-4.33136	3.19e-05	0.000542256	yes	down	0.248183	-2.01053	0.00069133	0.0227999	yes	down	0.0301331	-5.05251	5.34e-07	1.88e-05	yes	down	0.119173	-3.06887	0.00495288	0.0485779	yes	down
TRINITY_DN28091_c0_g1		1	0	1	1	no	no change	11.5914	3.53498	0.306884	1	no	up	291.929	8.18947	7.26e-08	2.85e-06	yes	up	10.3563	3.37244	0.347936	1	no	up	261.837	8.03252	1.6e-07	6.53e-06	yes	up	24.3848	4.60791	1.53e-05	0.00060884	yes	up
TRINITY_DN27137_c0_g1		0.0345799	-4.85392	0.0838829	1	no	down	1.50528	0.590029	0.728199	0.980117	no	up	2.84818	1.51004	0.286291	0.55165	no	up	43.7964	5.45274	0.0320773	0.31854	no	up	83.2571	6.3795	0.000943797	0.0101088	yes	up	1.86413	0.898503	0.526367	0.827759	no	up
TRINITY_DN17445_c0_g1	PSS11338.1(Ethylene-responsive transcription factor [Actinidia chinensis var. chinensis])	2.08223	1.05813	0.242793	0.900104	no	up	0.196298	-2.34888	0.0073199	0.0896439	no	down	0.364647	-1.45543	0.00583118	0.0387272	yes	down	0.0949245	-3.39708	0.00242548	0.0575096	no	down	0.176963	-2.49848	0.00760362	0.0501196	no	down	1.8143	0.859416	0.365171	0.708959	no	up
TRINITY_DN185397_c0_g1	EOY23762.1(LRR receptor-like serine/threonine-protein kinase, putative [Theobroma cacao])	0.169266	-2.56264	0.00358768	0.0914257	no	down	0.0181923	-5.78053	2.77e-05	0.00117112	yes	down	0.0595563	-4.0696	0.000306504	0.00362478	yes	down	0.1086	-3.20291	0.0639593	0.457584	no	down	0.355267	-1.49302	0.29232	0.565005	no	down	3.17347	1.66606	0.540086	1	no	up
TRINITY_DN41410_c0_g1	XP_023899655.1(uncharacterized protein LOC112011518 [Quercus suber])	1	0	1	1	no	no change	25.9973	4.70029	0.117949	1	no	up	550.711	9.10515	1.38e-06	3.71e-05	yes	up	23.1945	4.53571	0.144216	1	no	up	494.166	8.94885	1.91e-06	5.71e-05	yes	up	20.856	4.38239	0.00388484	0.0413375	yes	up
TRINITY_DN52665_c0_g5	XP_023888884.1(acetate permease A-like [Quercus suber])	0.181029	-2.46571	0.368319	1	no	down	4.68135	2.22692	0.0577677	0.345637	no	up	87.5209	6.45156	2.6e-16	5.57e-14	yes	up	26.363	4.72044	0.00373341	0.0772814	no	up	500.262	8.96654	6.29e-12	7.73e-10	yes	up	18.6413	4.22043	6.95e-14	3.11e-11	yes	up
TRINITY_DN19973_c0_g2	KAA8529414.1(hypothetical protein F0562_033787 [Nyssa sinensis])	44.8422	5.48678	0.0658373	0.524901	no	up	69.5456	6.11989	0.014007	0.140888	no	up	0.404068	-1.30733	0.487885	0.737697	no	down	1.56792	0.648856	0.801861	0.999874	no	up	0.00899835	-6.79612	4.3e-05	0.000802971	yes	down	0.0056578	-7.46554	0.000101458	0.00273577	yes	down
TRINITY_DN73707_c0_g1	XP_023909661.1(nitrogen network kinase 1-like [Quercus suber])	2.19092	1.13153	0.781546	1	no	up	9.69978	3.27795	0.367451	1	no	up	112.234	6.81036	3.35e-05	0.000564038	yes	up	4.46566	2.15887	0.454985	1	no	up	51.8082	5.69511	0.000362504	0.00464423	yes	up	11.2824	3.496	0.00350813	0.0384748	yes	up
TRINITY_DN73707_c0_g2	XP_023909661.1(nitrogen network kinase 1-like [Quercus suber])	2.19092	1.13153	0.781546	1	no	up	2.11671	1.08183	0.790915	1	no	up	37.866	5.24283	0.0044363	0.0314075	yes	up	0.97268	-0.0399629	0.992186	1	no	down	17.4533	4.12543	0.0178809	0.092178	no	up	17.5731	4.1353	0.0166887	0.109788	no	up
TRINITY_DN148768_c0_g2	XP_023914417.1(alcohol dehydrogenase [NADP(+)]-like [Quercus suber])	0.17058	-2.55148	0.52144	1	no	down	3.17364	1.66614	0.307043	1	no	up	51.1881	5.67774	8.39e-08	3.22e-06	yes	up	19.2338	4.26557	0.0686858	1	no	up	319.918	8.32156	7.66e-09	4.46e-07	yes	up	16.2461	4.02202	1.38e-06	8.46e-05	yes	up
TRINITY_DN148768_c0_g1	XP_023901730.1(alcohol dehydrogenase [NADP(+)]-like [Quercus suber])	0.309831	-1.69044	0.675493	1	no	down	0.299063	-1.74148	0.66627	1	no	down	18.3639	4.1988	0.00231885	0.019044	yes	up	1	0	1	1	no	no change	59.5047	5.89493	0.000492855	0.00597488	yes	up	59.8321	5.90285	0.000379089	0.00755789	yes	up
TRINITY_DN92276_c0_g1	XP_023872961.1(uncharacterized protein LOC111985539 [Quercus suber])	0.0305586	-5.03228	0.0454929	0.437941	no	down	0.160845	-2.63626	0.203539	0.678769	no	down	3.59363	1.84544	0.211251	0.462694	no	up	5.2737	2.39881	0.403043	1	no	up	118.304	6.88636	2.88e-07	1.1e-05	yes	up	21.5368	4.42873	1.77e-06	0.000105377	yes	up
TRINITY_DN4748_c1_g1	XP_010243206.1(PREDICTED: aquaporin TIP1-1-like [Nelumbo nucifera])	0.772567	-0.372267	0.299531	0.954693	no	down	0.273379	-1.87103	5.57e-05	0.00208677	yes	down	0.463099	-1.11061	0.0891331	0.271303	no	down	0.356507	-1.488	0.00253076	0.0591187	no	down	0.607139	-0.7199	0.279471	0.550368	no	down	1.66154	0.732517	0.27906	0.619866	no	up
TRINITY_DN44486_c1_g2	XP_028101795.1(protein DETOXIFICATION 29-like [Camellia sinensis])	0.327763	-1.60928	0.690788	1	no	down	28.9906	4.85751	0.000295011	0.00799449	yes	up	9.04368	3.17691	0.0604824	0.209644	no	up	92.1357	6.52569	3.36e-05	0.0021083	yes	up	28.5226	4.83403	0.0302097	0.132903	no	up	0.305168	-1.71232	0.0688636	0.274502	no	down
TRINITY_DN18355_c0_g3	PSS13478.1(Chorismate mutase [Actinidia chinensis var. chinensis])	1.16941	0.225787	0.632663	0.999906	no	up	0.855058	-0.225907	0.515518	0.930858	no	down	0.235566	-2.0858	2.38e-07	8.02e-06	yes	down	0.737196	-0.439881	0.307035	0.897859	no	down	0.203047	-2.30012	1.61e-06	4.93e-05	yes	down	0.269552	-1.89136	9.37e-09	1.2e-06	yes	down
TRINITY_DN4850_c0_g1	XP_002270113.2(PREDICTED: glutathione S-transferase U10-like [Vitis vinifera])	2.43259	1.28249	0.297565	0.95347	no	up	0.714149	-0.485703	0.604406	0.958263	no	down	7.91012	2.9837	0.000755833	0.00763884	yes	up	0.294064	-1.7658	0.104403	0.586029	no	down	3.29996	1.72245	1	1	no	up	10.9189	3.44875	1.42e-08	1.72e-06	yes	up
TRINITY_DN4850_c0_g2	PSR93580.1(Beta-amyrin 28-oxidase [Actinidia chinensis var. chinensis])	1.7057	0.770366	0.414842	0.999906	no	up	0.775697	-0.366434	0.668834	0.971076	no	down	7.68011	2.94113	0.000289402	0.00345705	yes	up	0.457483	-1.12821	0.120675	0.631818	no	down	4.55881	2.18866	0.00168516	0.0159671	yes	up	9.70868	3.27928	9.13e-10	1.57e-07	yes	up
TRINITY_DN46_c0_g1	XP_028051396.1(F-box protein At5g07610-like isoform X4 [Camellia sinensis])	0.686286	-0.543119	0.40477	0.999906	no	down	0.373313	-1.42154	0.00538731	0.0726483	no	down	0.350242	-1.51358	0.00443727	0.0314108	yes	down	0.546965	-0.870478	0.0937564	0.556609	no	down	0.516406	-0.953422	0.0712128	0.237347	no	down	0.920279	-0.119857	0.65762	0.894177	no	down
TRINITY_DN67189_c0_g1	XP_007030305.2(PREDICTED: GDSL esterase/lipase LTL1 [Theobroma cacao])	27.8977	4.80208	0.0459302	0.440356	no	up	50.4714	5.6574	0.00284848	0.0451165	yes	up	0.430909	-1.21455	1	1	no	down	1.82918	0.871195	0.742264	0.999874	no	up	0.0154861	-6.01289	0.0111149	0.0659155	no	down	0.00833461	-6.90667	0.000202589	0.00465769	yes	down
TRINITY_DN67189_c0_g2		65.1889	6.02655	0.0152909	0.2391	no	up	97.8876	6.61305	0.00318794	0.0490218	yes	up	1	0	1	1	no	no change	1.51664	0.600879	0.724898	0.999874	no	up	0.015729	-5.99043	0.0173537	0.0903183	no	down	0.0101567	-6.62143	0.00377997	0.0404989	yes	down
TRINITY_DN83319_c0_g1		7.353	2.87833	0.287402	1	no	up	13.403	3.74448	0.143831	1	no	up	39.0133	5.28589	0.00584304	0.0387934	yes	up	1.83235	0.873698	0.675056	0.999874	no	up	5.34885	2.41923	0.128152	0.345009	no	up	2.86529	1.51868	0.363935	0.707917	no	up
TRINITY_DN91684_c0_g1	KAE8679478.1(Metallothionein-like protein type 2 [Hibiscus syriacus])	0.818916	-0.288212	0.550432	0.999906	no	down	0.688781	-0.537882	0.244451	0.736614	no	down	0.291241	-1.77971	0.000720722	0.00733454	yes	down	0.848325	-0.237312	0.584352	0.998334	no	down	0.358049	-1.48177	0.00301338	0.0248136	yes	down	0.41308	-1.27551	0.00568402	0.0534011	no	down
TRINITY_DN193201_c0_g1	XP_023878834.1(acyltransferase LovD-like [Quercus suber])	0.0266886	-5.22763	0.177859	1	no	down	0.874583	-0.193334	0.918636	0.996493	no	down	2.66616	1.41476	0.459074	0.716078	no	up	32.9163	5.04073	0.0118364	1	no	up	99.9923	6.64375	0.000371017	0.00472815	yes	up	2.96934	1.57014	0.167653	0.472374	no	up
TRINITY_DN31951_c0_g1	THG09055.1(hypothetical protein TEA_010286 [Camellia sinensis var. sinensis])	0.928006	-0.107793	0.879169	0.999906	no	down	0.203761	-2.29505	5.41e-05	0.00203849	yes	down	0.0771758	-3.69571	0.000233853	0.00289166	yes	down	0.220957	-2.17816	0.00436745	0.0862364	no	down	0.0841529	-3.57084	0.00198637	0.0181125	yes	down	0.372764	-1.42366	0.245757	0.580515	no	down
TRINITY_DN7602_c0_g1	XP_028096039.1(FCS-Like Zinc finger 6-like [Camellia sinensis])	0.935205	-0.0966458	0.825778	0.999906	no	down	3.68313	1.88093	2.29e-08	2.91e-06	yes	up	0.9769	-0.0337173	0.932285	0.977541	no	down	3.96645	1.98785	3.92e-07	4.86e-05	yes	up	1.05177	0.0728193	0.870189	0.952733	no	up	0.25953	-1.94603	1.91e-09	2.95e-07	yes	down
TRINITY_DN7746_c1_g1	XP_028076557.1(uncharacterized protein LOC114278666 [Camellia sinensis])	3.85847	1.94803	0.0332619	0.373676	no	up	9.21073	3.20331	7e-07	5.28e-05	yes	up	28.2982	4.82264	7.96e-17	1.93e-14	yes	up	2.39303	1.25884	0.0702616	0.48118	no	up	7.37373	2.88239	7.33e-06	0.00017948	yes	up	3.01683	1.59303	9.41e-05	0.00257623	yes	up
TRINITY_DN3315_c0_g1	KAA8532624.1(hypothetical protein F0562_032560 [Nyssa sinensis])	1.57002	0.650785	0.0149643	0.236205	no	up	1.77166	0.825099	0.00585617	0.0767515	no	up	2.02303	1.01652	0.00260465	0.0208139	yes	up	1.1361	0.184095	0.531251	0.995078	no	up	1.29971	0.378192	0.260449	0.528078	no	up	1.11959	0.162971	0.631003	0.882572	no	up
TRINITY_DN24307_c0_g1	GAV63282.1(DUF608 domain-containing protein/GBA2_N domain-containing protein [Cephalotus follicularis])	0.653522	-0.613691	0.348708	0.987574	no	down	0.507057	-0.979779	0.104334	0.486065	no	down	0.346261	-1.53007	0.00774967	0.0481357	yes	down	0.780813	-0.35695	0.575957	0.997572	no	down	0.532905	-0.90805	0.142246	0.368284	no	down	0.670123	-0.577503	0.29534	0.637229	no	down
TRINITY_DN14870_c0_g1	KAA8543046.1(hypothetical protein F0562_021459 [Nyssa sinensis])	1.33578	0.417688	0.694179	0.999906	no	up	0.0126618	-6.30337	1.63e-09	2.85e-07	yes	down	0.00798263	-6.96892	2.75e-10	1.93e-08	yes	down	0.00952931	-6.71341	1.62e-11	6.19e-09	yes	down	0.00605291	-7.36816	1.3e-12	1.92e-10	yes	down	0.618525	-0.693097	0.614783	1	no	down
TRINITY_DN27610_c1_g1	OQU91109.1(hypothetical protein SORBI_3001G116400 [Sorghum bicolor])	0.111547	-3.16427	0.127934	1	no	down	0.405576	-1.30196	0.57379	1	no	down	2.18584	1.12819	0.37281	0.640602	no	up	3.6191	1.85563	0.510914	1	no	up	20.1003	4.32915	0.00139173	0.013732	yes	up	5.22862	2.38643	0.110602	0.367588	no	up
TRINITY_DN155825_c0_g1	XP_023877497.1(aurofusarin biosynthesis cluster protein S-like [Quercus suber])	0.194342	-2.36333	0.266037	0.921579	no	down	0.313916	-1.67155	0.411874	0.881697	no	down	6.54573	2.71055	0.057182	0.20188	no	up	1.6225	0.698223	0.731003	1	no	up	34.8314	5.12232	3.44e-07	1.28e-05	yes	up	20.1584	4.33331	7.23e-06	0.000333837	yes	up
TRINITY_DN49522_c0_g1		2.46993	1.30447	0.15574	0.767245	no	up	5.40165	2.4334	0.00272135	0.0435646	yes	up	5.28297	2.40135	0.000170707	0.0022224	yes	up	2.20579	1.14129	0.185045	0.753019	no	up	2.14112	1.09836	0.13438	0.355812	no	up	0.953624	-0.0685072	0.918083	0.981035	no	down
TRINITY_DN18190_c0_g1	AWK59780.1(13-62 protein isoform 2 [Craterostigma plantagineum])	1	0	1	1	no	no change	5.68876	2.50812	0.530429	1	no	up	117.974	6.88232	2.79e-06	6.84e-05	yes	up	5.08783	2.34705	0.557167	1	no	up	105.81	6.72533	7.87e-06	0.000189238	yes	up	19.8164	4.30862	0.000606924	0.0106478	yes	up
TRINITY_DN6698_c0_g1	KAA8544154.1(hypothetical protein F0562_022210 [Nyssa sinensis])	1.09267	0.127859	0.883329	0.999906	no	up	0.246671	-2.01934	0.0155334	0.151418	no	down	0.436293	-1.19663	0.152933	0.380696	no	down	0.227927	-2.13335	0.000145171	0.00669574	yes	down	0.403098	-1.3108	0.00982501	0.0602454	no	down	1.73195	0.792394	0.0878388	0.319013	no	up
TRINITY_DN77075_c0_g2	PSS28686.1(CLE25p like [Actinidia chinensis var. chinensis])	0.733579	-0.446977	0.698474	0.999906	no	down	0.376775	-1.40823	0.0786326	0.413768	no	down	0.00900038	-6.7958	9.38e-06	0.000192378	yes	down	0.516214	-0.95396	0.379	0.949869	no	down	0.0124067	-6.33274	0.000451098	0.00556955	yes	down	0.0234355	-5.41516	0.00031029	0.0064704	yes	down
TRINITY_DN5616_c0_g2	XP_028079299.1(transcription factor bHLH123-like isoform X2 [Camellia sinensis])	0.299356	-1.74007	0.210283	0.861454	no	down	0.127699	-2.96918	0.00152901	0.0283173	yes	down	0.258228	-1.95328	0.0475753	0.178034	no	down	0.428802	-1.22162	0.400419	0.960762	no	down	0.875396	-0.191992	0.896061	0.963079	no	down	1.98602	0.989882	0.31245	0.656289	no	up
TRINITY_DN17638_c0_g1	KAF3948030.1(hypothetical protein CMV_025915, partial [Castanea mollissima])	5.01687	2.32679	0.166055	0.78683	no	up	0.148792	-2.74863	0.3795	1	no	down	0.752617	-0.410012	0.874035	0.955925	no	down	0.0303363	-5.04281	0.000642674	0.0216154	yes	down	0.149293	-2.74378	0.0328908	0.141011	no	down	4.9217	2.29916	0.376548	1	no	up
TRINITY_DN42470_c0_g1	XP_028120152.1(probable LRR receptor-like serine/threonine-protein kinase At1g53430 isoform X3 [Camellia sinensis])	1.87423	0.906301	0.183486	0.815569	no	up	0.914823	-0.128436	0.792567	0.988388	no	down	0.28837	-1.79401	0.000873398	0.00862598	yes	down	0.490597	-1.02739	0.0957531	0.563145	no	down	0.155436	-2.6856	4.43e-05	0.000825084	yes	down	0.308548	-1.69643	5.65e-05	0.0017364	yes	down
TRINITY_DN19470_c0_g1	PSS17766.1(hypothetical protein CEY00_Acc12454 [Actinidia chinensis var. chinensis])	1.23526	0.304818	0.487961	0.999906	no	up	1.6219	0.697685	0.0521808	0.326539	no	up	2.1758	1.12155	0.000758764	0.00765413	yes	up	1.3201	0.400645	0.317934	0.905521	no	up	1.77836	0.830545	0.0284266	0.127551	no	up	1.31658	0.396793	0.109438	0.365156	no	up
TRINITY_DN1626_c0_g1	PSS23540.1(Protein EMSY-LIKE like [Actinidia chinensis var. chinensis])	0.859041	-0.219201	0.454474	0.999906	no	down	0.565612	-0.822116	0.00667791	0.083829	no	down	0.147352	-2.76266	3.34e-17	8.52e-15	yes	down	0.663534	-0.591758	0.0747519	0.495774	no	down	0.173037	-2.53084	6.74e-12	8.17e-10	yes	down	0.255211	-1.97023	7.54e-08	7.33e-06	yes	down
TRINITY_DN10865_c0_g1	PSS11754.1(Ankyrin repeat-containing protein [Actinidia chinensis var. chinensis])	0.367752	-1.44319	0.00125614	0.0470951	yes	down	0.491683	-1.0242	0.0222635	0.190993	no	down	0.389673	-1.35966	0.000523587	0.00563277	yes	down	1.34449	0.427063	0.320533	0.907297	no	up	1.07053	0.0983318	0.780497	0.916227	no	up	0.779018	-0.360272	0.297224	0.638954	no	down
TRINITY_DN43299_c0_g2	XP_010062007.1(PREDICTED: gibberellin-regulated protein 9 [Eucalyptus grandis])	3.4543	1.78839	0.0868081	0.599531	no	up	0.14837	-2.75273	0.0252333	0.207799	no	down	0.0230614	-5.43837	2.74e-06	6.74e-05	yes	down	0.0432957	-4.52963	5.37e-07	6.51e-05	yes	down	0.00674543	-7.21187	2.63e-25	2.33e-22	yes	down	0.152657	-2.71164	0.0188264	0.119084	no	down
TRINITY_DN33410_c0_g2		2.0691	1.049	0.266222	0.921622	no	up	2.75429	1.46168	0.0269513	0.21629	no	up	0.521196	-0.940103	0.246236	0.504289	no	down	1.34039	0.42265	0.630107	0.999874	no	up	0.253395	-1.98054	0.0520556	0.192353	no	down	0.185371	-2.43151	0.000911423	0.0143715	yes	down
TRINITY_DN7137_c0_g1	XP_028085352.1(phospholipase A2-alpha-like [Camellia sinensis])	0.646131	-0.630101	0.187408	0.820078	no	down	0.374178	-1.4182	0.000714378	0.0159925	yes	down	0.406256	-1.29954	0.00234876	0.0192128	yes	down	0.583632	-0.776868	0.0347043	0.330914	no	down	0.634542	-0.656213	0.0795317	0.255382	no	down	1.06455	0.0902417	0.719918	0.920003	no	up
TRINITY_DN7391_c0_g1	XP_028067386.1(EID1-like F-box protein 3 [Camellia sinensis])	0.0103837	-6.58954	6.08e-10	4.94e-07	yes	down	0.00360026	-8.11768	4.47e-11	1.12e-08	yes	down	0.0911191	-3.4561	0.00111221	0.0105428	yes	down	0.34929	-1.5175	0.228639	0.818862	no	down	8.86114	3.14749	1.71e-05	0.000366472	yes	up	25.0362	4.64594	1.18e-06	7.51e-05	yes	up
TRINITY_DN1049_c0_g3		1	0	1	1	no	no change	5.79887	2.53577	0.525728	1	no	up	39.2834	5.29585	0.00399453	0.0290214	yes	up	5.18188	2.37348	0.552574	1	no	up	35.2404	5.13916	0.00728744	0.0486155	yes	up	6.56341	2.71444	0.0556339	0.241458	no	up
TRINITY_DN20827_c1_g2		0.291096	-1.78043	0.658662	1	no	down	0.550066	-0.862322	0.800161	1	no	down	14.0986	3.81748	0.00606387	0.0399279	yes	up	1.89449	0.92181	0.821273	1	no	up	46.6871	5.54495	0.00148563	0.0144384	yes	up	24.0826	4.58992	0.0042368	0.0436731	yes	up
TRINITY_DN36564_c0_g1	XP_028076557.1(uncharacterized protein LOC114278666 [Camellia sinensis])	0.560208	-0.835965	0.252417	0.909613	no	down	0.296186	-1.75542	0.00176462	0.0313386	yes	down	0.267936	-1.90004	2.05e-05	0.000374935	yes	down	0.531487	-0.911895	0.248278	0.84236	no	down	0.484617	-1.04508	0.153703	0.386612	no	down	0.889648	-0.168693	0.760241	0.934576	no	down
TRINITY_DN27535_c0_g1	KAE9462782.1(hypothetical protein C3L33_05303, partial [Rhododendron williamsianum])	0.263126	-1.92618	0.202743	0.848589	no	down	0.423615	-1.23917	0.179494	0.640515	no	down	0.0467596	-4.41859	0.000702852	0.00719071	yes	down	1.63205	0.706684	0.641095	0.999874	no	up	0.182942	-2.45054	0.262039	0.529841	no	down	0.10806	-3.21009	0.0140107	0.0977064	no	down
TRINITY_DN14278_c0_g1	PSS01743.1(Ferredoxin-dependent glutamate synthase [Actinidia chinensis var. chinensis])	1.13315	0.180336	0.465025	0.999906	no	up	2.03995	1.02853	0.00166769	0.0300736	yes	up	2.07733	1.05473	1.62e-05	0.00030724	yes	up	1.8104	0.856312	0.0157577	0.204899	no	up	1.85121	0.888466	0.00223077	0.0197654	no	up	0.999649	-0.000506867	0.998767	0.999633	no	down
TRINITY_DN66949_c0_g1	KAE9445199.1(hypothetical protein C3L33_22903, partial [Rhododendron williamsianum])	1.29983	0.378319	0.833305	1	no	up	0.422599	-1.24264	0.55804	1	no	down	6.13296	2.61658	0.0367043	0.147939	no	up	0.327712	-1.6095	0.348066	1	no	down	4.82019	2.26909	0.0260092	0.120107	no	up	14.049	3.8124	0.0004085	0.00800593	yes	up
TRINITY_DN50944_c0_g1		0.577535	-0.792019	0.846098	1	no	down	32.827	5.03681	0.0267566	0.215473	no	up	42.174	5.39828	0.000455357	0.005036	yes	up	57.0499	5.83415	0.025324	0.278193	no	up	73.6417	6.20245	0.000185781	0.00267808	yes	up	1.27396	0.349317	0.80435	0.94789	no	up
TRINITY_DN13627_c0_g1		1.18243	0.241758	0.672627	0.999906	no	up	1.26799	0.342539	0.541687	0.93893	no	up	2.81857	1.49496	0.00339343	0.0255645	yes	up	1.08145	0.112971	0.857976	0.999874	no	up	2.40567	1.26644	0.0323633	0.139361	no	up	2.18252	1.126	0.0428307	0.204516	no	up
TRINITY_DN27290_c0_g1	XP_028051128.1(protein TIC 62, chloroplastic isoform X1 [Camellia sinensis])	1.00227	0.00327018	0.992067	0.999906	no	up	1.70333	0.768355	0.056129	0.340375	no	up	2.44529	1.29001	1.19e-05	0.000236097	yes	up	1.70775	0.7721	0.0658315	0.46556	no	up	2.46446	1.30127	4.61e-05	0.000850522	yes	up	1.41137	0.497093	0.1882	0.504104	no	up
TRINITY_DN32808_c0_g2		78.4279	6.2933	0.00929702	0.173439	no	up	157.468	7.29892	0.0619452	0.360112	no	up	221.833	7.79333	5.96e-05	0.000921108	yes	up	2.02573	1.01844	0.556172	0.997291	no	up	2.83258	1.50212	0.329195	0.604114	no	up	1.37617	0.460656	0.767226	0.93691	no	up
TRINITY_DN32808_c0_g1	XP_015879652.1(defensin-like protein 1 [Ziziphus jujuba])	25.9818	4.69943	0.0522748	0.468872	no	up	86.9584	6.44225	0.00248396	0.0405201	yes	up	102.992	6.68639	2.12e-07	7.24e-06	yes	up	3.38392	1.7587	0.520662	0.993793	no	up	3.98751	1.99549	0.378684	0.652843	no	up	1.15968	0.213723	0.914976	0.980135	no	up
TRINITY_DN23787_c0_g1	XP_028083538.1(SKP1-like protein 1A [Camellia sinensis])	50.7184	5.66444	0.000863215	0.0363391	yes	up	97.5425	6.60796	9.11e-07	6.5e-05	yes	up	18.9917	4.2473	0.000582682	0.00615432	yes	up	1.93805	0.954608	0.681521	0.999874	no	up	0.373447	-1.42103	0.372443	0.64725	no	down	0.189775	-2.39764	0.0560808	0.242564	no	down
TRINITY_DN8779_c0_g1	TQD87026.1(hypothetical protein C1H46_027409 [Malus baccata])	1.02631	0.0374718	0.959469	0.999906	no	up	2.4802	1.31045	0.0160328	0.154948	no	up	5.565	2.47638	1.63e-07	5.83e-06	yes	up	2.42549	1.27828	0.0673568	0.471292	no	up	5.47179	2.45201	0.000166529	0.00244981	yes	up	2.19438	1.13381	0.00865867	0.0712678	no	up
TRINITY_DN41612_c0_g1	PSS07319.1(Auxin-binding protein like [Actinidia chinensis var. chinensis])	160.946	7.33044	1.07e-12	2.33e-09	yes	up	1.13783	0.186289	0.920879	0.996493	no	up	2.41911	1.27447	0.377776	0.64519	no	up	0.0070274	-7.15279	2.26e-15	2.07e-12	yes	down	0.0152486	-6.03518	9.51e-16	2.57e-13	yes	down	2.09581	1.06751	0.423194	0.758991	no	up
TRINITY_DN29317_c1_g1	XP_028107271.1(nuclear intron maturase 3, mitochondrial [Camellia sinensis])	0.862586	-0.213259	0.537533	0.999906	no	down	1.34532	0.427952	0.133753	0.553621	no	up	1.71575	0.778841	0.00409861	0.0296034	no	up	1.57014	0.650893	0.0555713	0.424773	no	up	2.00982	1.00707	0.00243021	0.0211082	yes	up	1.25155	0.323718	0.194921	0.513397	no	up
TRINITY_DN60581_c0_g1	XP_015085045.1(probable trehalase isoform X2 [Solanum pennellii])	0.122795	-3.02568	0.444762	1	no	down	0.118869	-3.07256	0.43775	1	no	down	10.447	3.38501	0.0264585	0.118005	no	up	1	0	1	1	no	no change	85.3374	6.41511	0.000176917	0.00257434	yes	up	85.5516	6.41872	0.000123506	0.00317568	yes	up
TRINITY_DN60581_c0_g3	XP_027345967.1(probable trehalase [Abrus precatorius])	1	0	1	1	no	no change	1	0	1	1	no	no change	52.8108	5.72276	0.000881538	0.00868826	yes	up	1	0	1	1	no	no change	47.4047	5.56696	0.00180894	0.0168524	yes	up	47.5977	5.57282	0.00145669	0.020425	yes	up
TRINITY_DN15823_c0_g3	XP_023878666.1(ADP-ribosylation factor-like protein 8B [Quercus suber])	1.82275	0.866116	0.719225	0.999906	no	up	0.034957	-4.83828	0.195951	1	no	down	1.86965	0.902771	0.612548	0.821896	no	up	0.0192228	-5.70104	0.0239771	0.269247	no	down	1.04041	0.0571488	0.965357	0.988061	no	up	52.3529	5.7102	0.000660997	0.0113131	yes	up
TRINITY_DN155403_c0_g1	XP_023919743.1(protein ups1 homolog [Quercus suber])	0.415302	-1.26777	0.650074	1	no	down	0.0742874	-3.75074	0.341092	1	no	down	6.56578	2.71497	0.0679673	0.226591	no	up	0.179514	-2.47783	0.535124	1	no	down	15.9137	3.9922	0.000714227	0.00807204	yes	up	86.515	6.43488	1.93e-05	0.000734241	yes	up
TRINITY_DN10566_c0_g4	PSS26978.1(WRKY transcription factor [Actinidia chinensis var. chinensis])	1.48495	0.570418	0.523598	0.999906	no	up	1.78379	0.834944	0.212394	0.692105	no	up	3.40099	1.76596	0.00795794	0.0491221	yes	up	1.20492	0.268943	0.721555	0.999874	no	up	2.3177	1.2127	0.102814	0.299847	no	up	1.87295	0.905311	0.0197214	0.122865	no	up
TRINITY_DN4021_c0_g1	THG18458.1(hypothetical protein TEA_009665 [Camellia sinensis var. sinensis])	0.972439	-0.0403208	0.881876	0.999906	no	down	1.25765	0.330727	0.304669	0.800319	no	up	2.97084	1.57087	5.57e-08	2.25e-06	yes	up	1.30057	0.379149	0.252584	0.846216	no	up	3.08217	1.62395	5.56e-08	2.63e-06	yes	up	2.31787	1.2128	0.000138722	0.00348126	yes	up
TRINITY_DN7874_c0_g2	XP_028071512.1(uncharacterized protein LOC114273895 [Camellia sinensis])	1.06567	0.0917574	0.92141	0.999906	no	up	3.90398	1.96494	0.00124541	0.0244057	yes	up	9.85208	3.30043	6.76e-06	0.000145673	yes	up	3.67392	1.87732	0.0120337	0.173842	no	up	9.33936	3.22332	0.000109765	0.00173603	yes	up	2.48607	1.31387	0.0170339	0.111135	no	up
TRINITY_DN42291_c0_g1	PSS34765.1(Protein Wnt-3a like [Actinidia chinensis var. chinensis])	0.285251	-1.8097	0.0134069	0.220607	no	down	0.0197738	-5.66026	8.59e-05	0.00300957	yes	down	0.0349708	-4.8377	0.000159352	0.00210128	yes	down	0.0694665	-3.84754	0.0306886	1	no	down	0.125157	-2.99819	0.057322	0.205032	no	down	1.82494	0.867851	0.805653	1	no	up
TRINITY_DN22542_c0_g1		1.02782	0.0395901	0.980518	1	no	up	2.14599	1.10164	0.232886	0.721416	no	up	5.38216	2.42818	0.00137408	0.0125169	yes	up	2.09014	1.0636	0.470372	0.982907	no	up	5.26923	2.39759	0.0683626	0.23113	no	up	2.45052	1.29309	0.0665669	0.268973	no	up
TRINITY_DN15038_c0_g3		2.38867	1.25621	0.303728	1	no	up	2.32626	1.21801	0.353855	1	no	up	12.3633	3.62799	3.59e-05	0.000598391	yes	up	0.982765	-0.0250818	0.982256	0.999874	no	down	5.17826	2.37247	0.00140137	0.0137954	yes	up	5.15555	2.36613	0.00351593	0.0385451	yes	up
TRINITY_DN22715_c0_g1	XP_023924641.1(40S ribosomal protein S11-A-like [Quercus suber])	1.53821	0.621252	0.769408	1	no	up	2.2906	1.19573	0.471295	1	no	up	9.41914	3.2356	0.0059996	0.039615	yes	up	1.51574	0.600026	0.718852	1	no	up	6.40495	2.67919	0.0274118	0.124692	no	up	4.0941	2.03355	0.043785	0.207389	no	up
TRINITY_DN43633_c0_g4	XP_028121879.1(uncharacterized protein LOC114319084 [Camellia sinensis])	0.477497	-1.06644	0.220108	0.875689	no	down	1.99193	0.994165	0.123733	0.53167	no	up	0.285617	-1.80785	0.045519	0.172631	no	down	4.19592	2.06899	0.00669069	0.116008	no	up	0.602499	-0.730969	0.509559	0.761435	no	down	0.140867	-2.82759	0.000396056	0.00781737	yes	down
TRINITY_DN90583_c0_g3	XP_023896163.1(eukaryotic translation initiation factor 3 subunit I-like [Quercus suber])	3.32625	1.7339	0.497328	1	no	up	0.198144	-2.33538	0.558759	1	no	down	8.69683	3.12049	0.0594843	0.207335	no	up	0.0598316	-4.06295	0.199746	1	no	down	2.622	1.39067	0.311781	0.586113	no	up	42.9278	5.42384	0.00422524	0.0436011	yes	up
TRINITY_DN12794_c0_g1	XP_028103108.1(ethylene-responsive transcription factor WRI1 [Camellia sinensis])	19.2647	4.26788	0.000258781	0.0153295	yes	up	12.8052	3.67866	0.00772868	0.0931641	no	up	0.218588	-2.19372	0.0179519	0.08982	no	down	0.672541	-0.572306	0.703489	0.999874	no	down	0.0114004	-6.45478	3.5e-09	2.25e-07	yes	down	0.0166375	-5.90942	7.59e-06	0.00034582	yes	down
TRINITY_DN12794_c0_g2		27.8439	4.79929	0.0187031	0.269576	no	up	17.2764	4.11073	0.0399722	0.277801	no	up	0.16615	-2.58944	0.515832	1	no	down	0.626739	-0.674063	0.694262	0.999874	no	down	0.00615441	-7.34416	0.00124212	0.0125329	yes	down	0.00962061	-6.69966	0.00315079	0.0356415	yes	down
TRINITY_DN12794_c0_g3		119.088	6.89589	0.000268747	0.0157177	yes	up	76.11	6.25001	0.00175511	0.0312394	yes	up	1.01902	0.0271866	0.994684	1	no	up	0.646729	-0.628767	0.693126	0.999874	no	down	0.00860193	-6.86112	0.000304241	0.00402879	yes	down	0.0130603	-6.25867	0.00195574	0.0252904	yes	down
TRINITY_DN7454_c0_g2	PSR86720.1(Scarecrow-like protein [Actinidia chinensis var. chinensis])	1.69964	0.765227	0.26904	0.92466	no	up	1.36372	0.447548	0.412381	0.881873	no	up	2.45242	1.29421	0.00384614	0.0282189	yes	up	0.806226	-0.310744	0.67264	0.999874	no	down	1.46168	0.547623	0.422563	0.692603	no	up	1.76944	0.823289	0.117128	0.380476	no	up
TRINITY_DN4137_c0_g2	XP_028080544.1(ethylene-responsive transcription factor CRF1-like [Camellia sinensis])	2.04772	1.03402	0.0474714	0.447477	no	up	0.846259	-0.240829	0.595291	0.956715	no	down	0.40397	-1.30768	0.0987047	0.290309	no	down	0.415857	-1.26584	0.027938	0.293871	no	down	0.19928	-2.32713	0.00547249	0.0392464	yes	down	0.465932	-1.10181	0.176264	0.486164	no	down
TRINITY_DN139546_c0_g2		0.577535	-0.792019	0.846098	1	no	down	9.78578	3.29069	0.212479	1	no	up	42.2857	5.4021	0.0053634	0.0363244	yes	up	17.0235	4.08945	0.213144	1	no	up	73.8592	6.2067	0.00325393	0.026332	yes	up	4.18228	2.06429	0.212581	0.536735	no	up
TRINITY_DN2072_c0_g1	XP_028053260.1(filament-like plant protein 7 [Camellia sinensis])	0.830538	-0.267881	0.594804	0.999906	no	down	1.44035	0.526421	0.333557	0.825703	no	up	2.52101	1.334	0.00290294	0.0226278	yes	up	1.74153	0.800358	0.139996	0.67132	no	up	3.0663	1.6165	0.000174493	0.00254707	yes	up	1.72067	0.782969	0.0948672	0.333686	no	up
TRINITY_DN36042_c0_g1	PSS28901.1(Glucan endo-1,3-beta-glucosidase [Actinidia chinensis var. chinensis])	0.340282	-1.5552	0.210234	0.86142	no	down	0.115463	-3.1145	0.0346295	0.255205	no	down	0.0197038	-5.66538	0.000813214	0.00812146	yes	down	0.349894	-1.51501	0.555433	1	no	down	0.0589949	-4.08327	0.227291	1	no	down	0.165338	-2.59651	0.515484	1	no	down
TRINITY_DN851_c0_g1	PSS00102.1(ACT domain-containing protein [Actinidia chinensis var. chinensis])	0.46777	-1.09613	0.0564704	0.484493	no	down	0.445916	-1.16516	0.0475879	0.308875	no	down	0.16026	-2.64151	2.74e-05	0.000477525	yes	down	0.959841	-0.0591324	0.905965	0.999874	no	down	0.344964	-1.53548	0.00406901	0.0312224	yes	down	0.35165	-1.50779	0.00585549	0.0544064	no	down
TRINITY_DN19359_c0_g2	PSR99475.1(Protein PIN-LIKES like [Actinidia chinensis var. chinensis])	4.91276	2.29653	0.0128616	0.215395	no	up	15.5049	3.95465	0.000214168	0.00620075	yes	up	5.93799	2.56998	0.0209389	0.100326	no	up	3.1909	1.67396	0.0715926	0.484644	no	up	1.2173	0.283679	0.757525	0.905821	no	up	0.374817	-1.41574	0.175453	0.484884	no	down
TRINITY_DN4856_c0_g1	XP_028081864.1(receptor-like protein kinase HERK 1 [Camellia sinensis])	1.77595	0.828592	0.325134	0.972226	no	up	2.04065	1.02903	0.0639774	0.367375	no	up	2.93055	1.55117	0.00341027	0.0256443	yes	up	1.15319	0.205629	0.804868	0.999874	no	up	1.67284	0.742303	0.368837	0.64379	no	up	1.41122	0.496944	0.346365	0.690669	no	up
TRINITY_DN1712_c0_g1	KAA8521933.1(hypothetical protein F0562_012753 [Nyssa sinensis])	1.0216	0.0308359	0.92025	0.999906	no	up	0.794855	-0.331237	0.312676	0.807071	no	down	0.491824	-1.02379	0.00322947	0.0245971	yes	down	0.783199	-0.352549	0.294764	0.887409	no	down	0.485794	-1.04158	0.0045671	0.0341481	yes	down	0.606727	-0.72088	0.0490335	0.223039	no	down
TRINITY_DN15856_c1_g1	KAA8550813.1(hypothetical protein F0562_002497 [Nyssa sinensis])	0.424293	-1.23687	0.0494114	0.455465	no	down	0.0865645	-3.53008	2.36e-12	8.54e-10	yes	down	0.0278167	-5.1679	1.92e-14	2.91e-12	yes	down	0.205156	-2.28521	0.00178547	0.0463404	yes	down	0.0655242	-3.93183	1.59e-05	0.000343632	yes	down	0.311181	-1.68417	0.0822053	0.305751	no	down
TRINITY_DN5664_c0_g1		1.6446	0.717736	0.545774	0.999906	no	up	0.0470515	-4.40962	0.00439546	0.0626948	no	down	0.784788	-0.349626	0.750352	0.899298	no	down	0.0286197	-5.12685	0.000856204	0.0268771	yes	down	0.481145	-1.05546	0.344816	0.619923	no	down	16.4673	4.04153	0.00724839	0.0633705	no	up
TRINITY_DN80263_c0_g1		0.596005	-0.746603	0.0316186	0.363597	no	down	0.707988	-0.498202	0.30873	0.803505	no	down	0.258625	-1.95106	0.000271749	0.00327268	yes	down	1.19475	0.256704	0.580242	0.997572	no	up	0.43787	-1.19143	0.0199572	0.0997397	no	down	0.358626	-1.47945	0.00986129	0.0778349	no	down
TRINITY_DN400_c2_g1		5.77365	2.52948	0.000956207	0.0393354	yes	up	1.45511	0.54113	0.394915	0.870831	no	up	0.863871	-0.211111	0.790798	0.918733	no	down	0.25358	-1.97949	0.00793824	0.131707	no	down	0.151016	-2.72723	0.00146312	0.0142657	yes	down	0.58332	-0.77764	0.312905	0.656997	no	down
TRINITY_DN8879_c0_g1	XP_028089082.1(gibberellin-regulated protein 1-like [Camellia sinensis])	0.536875	-0.897342	0.451134	0.999906	no	down	0.024572	-5.34684	1.24e-13	6.31e-11	yes	down	0.0397952	-4.65126	4.07e-06	9.46e-05	yes	down	0.0460291	-4.44131	1	1	no	down	0.0750716	-3.73559	1	1	no	down	1.58815	0.667346	0.57431	0.854714	no	up
TRINITY_DN194177_c0_g1	XP_023883024.1(uncharacterized protein LOC111995342 [Quercus suber])	0.212138	-2.23693	0.270777	1	no	down	3.18044	1.66923	0.204412	0.679754	no	up	9.10573	3.18677	0.00760046	0.0474193	yes	up	14.9932	3.90624	0.00187024	0.0479859	yes	up	43.059	5.42824	5.07e-07	1.8e-05	yes	up	2.80443	1.48771	0.056783	0.244347	no	up
TRINITY_DN12730_c0_g1		1.1907	0.251808	0.619083	0.999906	no	up	2.64155	1.40139	0.00637405	0.0811737	no	up	2.8627	1.51738	0.000180951	0.00233356	yes	up	2.22878	1.15625	0.0259932	0.280831	no	up	2.43025	1.2811	0.00162028	0.0154676	yes	up	1.06638	0.0927198	0.822835	0.953435	no	up
TRINITY_DN19202_c0_g1	XP_009768888.1(PREDICTED: uncharacterized protein LOC104219837 [Nicotiana sylvestris])	1.04729	0.0666554	0.913726	0.999906	no	up	0.114296	-3.12916	1.12e-07	1.13e-05	yes	down	0.0180518	-5.79171	4.79e-16	9.74e-14	yes	down	0.109492	-3.1911	4.89e-06	0.000428045	yes	down	0.0174361	-5.84178	2.51e-13	4.17e-11	yes	down	0.154953	-2.69009	0.000562576	0.0100934	yes	down
TRINITY_DN5117_c0_g1	PSR86660.1(LRR receptor-like serine/threonine-protein kinase [Actinidia chinensis var. chinensis])	1.23506	0.304583	0.564403	0.999906	no	up	1.55794	0.639639	0.0436091	0.292302	no	up	0.00818874	-6.93214	3.04e-92	6.24e-88	yes	down	1.26858	0.343219	0.519192	0.993514	no	up	0.00670591	-7.22035	3.48e-38	8.39e-35	yes	down	0.00515841	-7.59886	2.05e-108	1.14e-103	yes	down
TRINITY_DN162174_c0_g1		444.992	8.79764	0.000531043	0.0259062	yes	up	2008.23	10.9717	1.81e-06	0.000117256	yes	up	1055.05	10.0431	1.6e-09	9.5e-08	yes	up	4.58183	2.19592	0.409538	0.964353	no	up	2.41895	1.27438	0.603072	0.823032	no	up	0.521843	-0.938312	0.678062	0.90299	no	down
TRINITY_DN59934_c0_g1	XP_028066452.1(putative cell wall protein [Camellia sinensis])	2.11861	1.08312	0.382756	0.999602	no	up	0.0327763	-4.9312	3.8e-05	0.00151042	yes	down	0.0109324	-6.51525	3.79e-06	8.91e-05	yes	down	0.0157638	-5.98724	0.00050459	0.0179742	yes	down	0.00518826	-7.59053	5.34e-05	0.000959445	yes	down	0.322032	-1.63472	0.682221	1	no	down
TRINITY_DN5031_c0_g1	KAF1858189.1(hypothetical protein Lal_00010714 [Lupinus albus])	1.57547	0.65578	0.300292	0.955246	no	up	0.583994	-0.775975	0.255652	0.747856	no	down	6.76385	2.75784	0.00287708	0.0224547	yes	up	0.373102	-1.42236	0.0144543	0.194119	no	down	4.31102	2.10803	0.0159867	0.0851236	no	up	11.3366	3.50292	5.07e-05	0.00159933	yes	up
TRINITY_DN3863_c0_g1	PSS29917.1(LRR receptor-like serine/threonine-protein kinase [Actinidia chinensis var. chinensis])	1.3937	0.47892	0.0816329	0.583933	no	up	1.16352	0.21849	0.420137	0.887034	no	up	0.591843	-0.756714	0.0112379	0.063882	no	down	0.840401	-0.250851	0.350537	0.930429	no	down	0.428569	-1.2224	4.5e-05	0.0008343	yes	down	0.4983	-1.00491	0.000243244	0.00533837	yes	down
TRINITY_DN43687_c0_g3	XP_023883018.1(protein wos2-like [Quercus suber])	8.80096	3.13766	0.00420879	0.101466	no	up	0.38037	-1.39453	0.500282	1	no	down	8.60591	3.10533	0.0561968	0.199441	no	up	0.0428313	-4.54519	0.000195376	0.00846734	yes	down	0.975216	-0.0362069	0.977714	0.992145	no	down	22.3214	4.48036	0.00782542	0.0668741	no	up
TRINITY_DN2597_c1_g1	XP_028059566.1(growth-regulating factor 1-like isoform X2 [Camellia sinensis])	7.9325	2.98778	0.000110106	0.00839272	yes	up	8.24257	3.0431	0.000783656	0.0171563	yes	up	10.5115	3.39389	2.1e-05	0.000382924	yes	up	1.05034	0.0708563	0.944779	0.999874	no	up	1.33135	0.412885	0.657096	0.854713	no	up	1.24685	0.318292	0.752401	0.931636	no	up
TRINITY_DN23009_c0_g1	XP_028067650.1(cellulose synthase A catalytic subunit 7 [UDP-forming]-like [Camellia sinensis])	0.0857584	-3.54358	0.0741939	1	no	down	1.73152	0.79204	0.482957	0.916297	no	up	100.566	6.65199	2.1e-16	4.62e-14	yes	up	20.4441	4.35361	0.014231	0.192143	no	up	1205.79	10.2358	1.22e-13	2.14e-11	yes	up	57.3878	5.84267	5.65e-15	3.11e-12	yes	up
TRINITY_DN5951_c0_g1	XP_028112276.1(protein PIN-LIKES 7-like [Camellia sinensis])	0.628965	-0.668949	0.0908286	0.612406	no	down	0.466316	-1.10062	0.0169338	0.160673	no	down	1.92099	0.941852	0.0477993	0.17852	no	up	0.747283	-0.420273	0.389518	0.954909	no	down	3.08097	1.62338	0.00105067	0.0109802	yes	up	4.02243	2.00807	0.000106836	0.00283116	yes	up
TRINITY_DN30017_c0_g1	THG17331.1(hypothetical protein TEA_018310 [Camellia sinensis var. sinensis])	0.156205	-2.67848	0.121648	0.692134	no	down	0.0119725	-6.38413	1.24e-05	0.000597929	yes	down	0.0339833	-4.87903	0.00128501	0.0118724	yes	down	0.0774077	-3.69138	0.00488297	0.0937722	no	down	0.21808	-2.19707	0.0979864	0.291331	no	down	2.77949	1.47482	0.131569	0.408839	no	up
[truncated: 13,023 more rows]
