# Supplementary material for: 24-Epibrassinolide Promotes Fatty Acid Accumulation and the Expression of Related Genes in Styrax tonkinensis Seeds
Source: Int J Mol Sci. 2022 Aug 10;23(16):8897. doi: 10.3390/ijms23168897 (PMC9408854; doi:10.3390/ijms23168897)
Supplement: Supplementary file 1 [file ijms-23-08897-s001.zip › Table S3.xlsx]

## Sheet: EBL输出
gene_id	NR description	CK1_vs_EBL1_FC(EBL1/CK1)	CK1_vs_EBL1_log2FC(EBL1/CK1)	CK1_vs_EBL1_pvalue	CK1_vs_EBL1_padjust	CK1_vs_EBL1_significant	CK1_vs_EBL1_regulate	CK2_vs_EBL2_FC(EBL2/CK2)	CK2_vs_EBL2_log2FC(EBL2/CK2)	CK2_vs_EBL2_pvalue	CK2_vs_EBL2_padjust	CK2_vs_EBL2_significant	CK2_vs_EBL2_regulate	CK3_vs_EBL3_FC(EBL3/CK3)	CK3_vs_EBL3_log2FC(EBL3/CK3)	CK3_vs_EBL3_pvalue	CK3_vs_EBL3_padjust	CK3_vs_EBL3_significant	CK3_vs_EBL3_regulate	CK4_vs_EBL4_FC(EBL4/CK4)	CK4_vs_EBL4_log2FC(EBL4/CK4)	CK4_vs_EBL4_pvalue	CK4_vs_EBL4_padjust	CK4_vs_EBL4_significant	CK4_vs_EBL4_regulate
TRINITY_DN18403_c0_g1	XP_028066664.1(secoisolariciresinol dehydrogenase-like [Camellia sinensis])	3.64659	1.86655	0.0792406	0.788379	no	up	2.76678	1.46821	0.266771	0.99993	no	up	16.4074	4.03628	1.08e-06	0.000105247	yes	up	3.55776	1.83097	0.164818	0.665268	no	up
TRINITY_DN6089_c0_g1	XP_023902840.1(uncharacterized protein LOC112014680 [Quercus suber])	1.89284	0.920552	0.430384	0.99994	no	up	1.33411	0.415882	0.655069	0.99993	no	up	2.98891	1.57962	0.00034239	0.0114513	yes	up	0.679191	-0.558111	1	1	no	down
TRINITY_DN10495_c0_g1	PSR87637.1(Thaumatin-like protein [Actinidia chinensis var. chinensis])	1.07709	0.107144	0.927639	0.99994	no	up	0.845765	-0.241671	0.877945	1	no	down	53.6848	5.74644	0.00019592	0.00753952	yes	up	1.19331	0.254974	0.877285	0.992351	no	up
TRINITY_DN20156_c0_g1		0.0141277	-6.14533	0.00307202	0.165831	no	down	0.0196882	-5.66653	0.000395894	0.08726	no	down	0.00917867	-6.7675	7.47e-05	0.00359709	yes	down	0.148643	-2.75007	0.112967	0.589524	no	down
TRINITY_DN2687_c0_g1	XP_028083888.1(receptor-like serine/threonine-protein kinase ALE2 isoform X2 [Camellia sinensis])	0.609312	-0.714746	0.402416	0.99994	no	down	0.918798	-0.122181	0.92305	0.99993	no	down	0.20429	-2.29131	0.000304313	0.0105253	yes	down	4.20778	2.07306	0.186056	0.702191	no	up
TRINITY_DN63489_c0_g1	XP_023871149.1(uncharacterized protein LOC111983727 [Quercus suber])	0.348687	-1.51999	0.422124	1	no	down	3.44499	1.7845	0.658813	1	no	up	0.392815	-1.34808	0.597475	1	no	down	0.0447564	-4.48176	0.00074369	0.0360367	yes	down
TRINITY_DN22361_c0_g1	XP_023901485.1(uncharacterized protein LOC112013322 [Quercus suber])	0.287874	-1.79649	0.656397	1	no	down	1	0	1	1	no	no change	0.300269	-1.73567	0.396913	1	no	down	0.0343631	-4.86299	0.000390848	0.0237412	yes	down
TRINITY_DN8675_c0_g2	XP_023877502.1(uncharacterized protein LOC111989953 [Quercus suber])	0.84386	-0.244925	0.858935	0.99994	no	down	0.170512	-2.55205	0.0786537	0.801693	no	down	39.2513	5.29467	0.00106101	0.0261653	yes	up	8.47873	3.08385	0.102742	0.573833	no	up
TRINITY_DN8675_c0_g5	XP_023888484.1(uncharacterized protein LOC112000566 [Quercus suber])	0.934724	-0.0973882	0.925668	0.99994	no	down	0.144682	-2.78904	0.0326967	0.641841	no	down	40.9181	5.35467	4.14e-06	0.00034709	yes	up	5.40555	2.43444	0.0453465	0.420282	no	up
TRINITY_DN9220_c0_g2	XP_023925413.1(eukaryotic translation initiation factor 5A-like [Quercus suber])	1.03584	0.0508025	0.960487	0.99994	no	up	1.01317	0.0188781	0.989999	1	no	up	7.6461	2.93473	0.0025872	0.0485409	yes	up	1.14913	0.20054	0.858061	0.989884	no	up
TRINITY_DN30177_c0_g1	XP_011001699.1(PREDICTED: protein CHROMATIN REMODELING 20-like [Populus euphratica])	0.587705	-0.766836	0.68768	0.99994	no	down	42.9827	5.42568	1	1	no	up	16.809	4.07116	0.0421528	0.268396	no	up	1070.95	10.0647	9.5e-05	0.00927553	yes	up
TRINITY_DN3487_c0_g1	PSS34886.1(F-box protein [Actinidia chinensis var. chinensis])	0.342862	-1.5443	0.0862653	0.811753	no	down	0.35129	-1.50927	0.153233	0.961356	no	down	0.121219	-3.04431	2.01e-05	0.0012621	yes	down	2.42925	1.28051	0.339604	0.855678	no	up
TRINITY_DN3271_c0_g1	KAA8536576.1(hypothetical protein F0562_029054 [Nyssa sinensis])	3.55845	1.83125	0.00223733	0.137058	no	up	0.669965	-0.577842	0.591502	0.99993	no	down	0.261522	-1.93499	0.000780007	0.0210258	yes	down	0.763747	-0.388834	0.85155	1	no	down
TRINITY_DN41157_c0_g6	BAK05481.1(predicted protein [Hordeum vulgare subsp. vulgare])	0.980808	-0.0279576	0.97801	0.99994	no	down	0.826461	-0.274981	0.823338	0.99993	no	down	10.207	3.35148	0.00209457	0.0419308	yes	up	0.912433	-0.13221	0.911042	0.993477	no	down
TRINITY_DN4364_c0_g1	XP_028097150.1(probable inactive poly [ADP-ribose] polymerase SRO2 isoform X1 [Camellia sinensis])	1.61903	0.69513	0.461219	0.99994	no	up	0.952765	-0.0698077	0.94079	0.99993	no	down	10.1657	3.34563	1.94e-10	4.58e-08	yes	up	2.35105	1.23331	0.145711	0.639056	no	up
TRINITY_DN30550_c0_g4	XP_023907080.1(UV excision repair protein rhp23-like [Quercus suber])	0.560692	-0.83472	0.836233	1	no	down	1	0	1	1	no	no change	0.413903	-1.27264	0.750228	1	no	down	0.0341813	-4.87065	0.00121214	0.048893	yes	down
TRINITY_DN164668_c0_g1	PSS16444.1(Anthocyanidin 3-O-glucoside 2'-O-glucosyltransferase [Actinidia chinensis var. chinensis])	2.49359	1.31823	0.000256589	0.0337867	yes	up	1.59955	0.67767	0.178801	0.985747	no	up	1.72143	0.783605	0.244431	0.659699	no	up	0.561526	-0.832575	0.149516	0.64451	no	down
TRINITY_DN4144_c0_g1	KAE9451136.1(hypothetical protein C3L33_16965, partial [Rhododendron williamsianum])	0.741575	-0.431335	0.468196	0.99994	no	down	0.882544	-0.18026	0.595206	0.99993	no	down	1.29712	0.375316	0.310326	0.721746	no	up	0.398563	-1.32712	0.000317416	0.0208079	yes	down
TRINITY_DN33959_c0_g1	PSS10037.1(Transcription termination factor like [Actinidia chinensis var. chinensis])	0.710453	-0.493188	0.445874	0.99994	no	down	0.470453	-1.08788	0.260688	0.99993	no	down	5.09895	2.3502	0.00263805	0.0490738	yes	up	6.46045	2.69163	0.0241252	0.296364	no	up
TRINITY_DN1308_c0_g2	KAB8342913.1(hypothetical protein FH972_022510 [Carpinus fangiana])	0.474549	-1.07537	0.347222	0.99994	no	down	0.0106976	-6.54657	0.000501278	0.100658	no	down	0.245338	-2.02716	0.0578953	0.320313	no	down	0.0825933	-3.59783	0.00104299	0.044118	yes	down
TRINITY_DN1308_c0_g3	KAB8342913.1(hypothetical protein FH972_022510 [Carpinus fangiana])	1.4605	0.546459	0.573471	0.99994	no	up	0.954893	-0.0665895	0.978874	1	no	down	2.81849	1.49492	0.121835	0.478173	no	up	0.0744236	-3.7481	0.000322946	0.0209576	yes	down
TRINITY_DN1308_c0_g1	KAB8342913.1(hypothetical protein FH972_022510 [Carpinus fangiana])	0.596445	-0.745539	0.575123	0.99994	no	down	0.0479417	-4.38258	0.264837	1	no	down	0.445065	-1.16791	0.269181	0.686783	no	down	0.0409749	-4.60912	1.5e-05	0.00274966	yes	down
TRINITY_DN5226_c0_g2	PSS21786.1(L-ascorbate oxidase [Actinidia chinensis var. chinensis])	1.89607	0.923012	0.337105	0.99994	no	up	0.0727098	-3.78171	1.06e-11	1.68e-07	yes	down	0.31649	-1.65977	0.0563397	0.315181	no	down	2.21732	1.14882	0.269726	0.800935	no	up
TRINITY_DN13225_c0_g1	PSS24405.1(hypothetical protein CEY00_Acc16959 [Actinidia chinensis var. chinensis])	1.35886	0.442397	0.643026	0.99994	no	up	0.608694	-0.716211	0.472427	0.99993	no	down	24.8651	4.63605	4.21e-34	1.17e-30	yes	up	5.47383	2.45255	0.0163174	0.235398	no	up
TRINITY_DN11515_c0_g1		0.115166	-3.11821	0.431014	1	no	down	1	0	1	1	no	no change	0.688886	-0.537663	0.793008	1	no	down	0.0498127	-4.32734	2.36e-05	0.00365177	yes	down
TRINITY_DN5803_c1_g1	XP_023875103.1(60S ribosomal protein L11 [Quercus suber])	1.37013	0.454318	0.706317	0.99994	no	up	0.845507	-0.242112	0.768329	0.99993	no	down	13.0164	3.70226	5.99e-06	0.000474402	yes	up	1.78339	0.834625	0.521283	0.930167	no	up
TRINITY_DN34443_c0_g4	XP_028076557.1(uncharacterized protein LOC114278666 [Camellia sinensis])	0.0196354	-5.6704	0.00591194	1	no	down	0.154987	-2.68978	0.253426	1	no	down	0.00630982	-7.30818	2.27e-06	0.000203969	yes	down	0.0515835	-4.27695	0.0221028	0.282018	no	down
TRINITY_DN9277_c0_g1	PSS05710.1(Protein of unknown function DUF506, plant protein [Actinidia chinensis var. chinensis])	1.75485	0.811348	0.425756	0.99994	no	up	0.616852	-0.697003	0.616372	0.99993	no	down	16.3434	4.03064	0.000650613	0.0182115	yes	up	9.73997	3.28392	0.122443	0.603288	no	up
TRINITY_DN7213_c0_g1	THG11888.1(hypothetical protein TEA_012552 [Camellia sinensis var. sinensis])	0.773128	-0.371221	0.701721	0.99994	no	down	1.71678	0.779703	0.350577	0.99993	no	up	2.80493	1.48796	0.000445372	0.0138966	yes	up	0.907926	-0.139354	0.882709	0.992351	no	down
TRINITY_DN26798_c0_g2		4.95337	2.30841	0.087084	1	no	up	0.13689	-2.86891	0.00606404	0.33705	no	down	0.0491514	-4.34662	0.000190732	0.0074045	yes	down	2.49994	1.32189	0.355527	0.864858	no	up
TRINITY_DN200544_c0_g1	KAB8342737.1(hypothetical protein FH972_022335 [Carpinus fangiana])	3.01881	1.59398	0.689659	1	no	up	2.77439	1.47217	0.647818	1	no	up	0.261949	-1.93264	0.417009	1	no	down	0.0062658	-7.31829	0.000102527	0.00962687	yes	down
TRINITY_DN21179_c2_g2	XP_023921225.1(uncharacterized protein LOC112032696 [Quercus suber])	2.97534	1.57306	0.244548	0.99994	no	up	1.40436	0.489908	0.711278	0.99993	no	up	78.3605	6.29205	5.49e-05	0.0028366	yes	up	3.90587	1.96564	0.244043	0.775704	no	up
TRINITY_DN13060_c0_g1	KJB62485.1(hypothetical protein B456_009G418900 [Gossypium raimondii])	1.82447	0.86748	0.296197	0.99994	no	up	0.587443	-0.767479	0.580604	0.99993	no	down	49.7341	5.63616	0.000519006	0.0153993	yes	up	3.14944	1.6551	0.195938	0.714923	no	up
TRINITY_DN41064_c0_g1	KAB8737514.1(hypothetical protein FH972_026473 [Carpinus fangiana])	0.191927	-2.38137	0.551097	1	no	down	0.180629	-2.4689	0.536601	1	no	down	0.385409	-1.37554	0.480114	1	no	down	0.0371408	-4.75085	9.26e-05	0.00909913	yes	down
TRINITY_DN68226_c0_g3	XP_023910120.1(protein rds1-like [Quercus suber])	3.30427	1.72433	0.348988	1	no	up	0.242499	-2.04395	0.61159	1	no	down	1.28717	0.364204	0.877926	1	no	up	0.0203687	-5.6175	0.000234395	0.0167364	yes	down
TRINITY_DN147762_c0_g1	PSS00026.1(Programmed cell death protein [Actinidia chinensis var. chinensis])	1.03269	0.0464089	0.917118	0.99994	no	up	0.23875	-2.06643	0.0310839	0.631064	no	down	0.12039	-3.05422	0.000656783	0.0183471	yes	down	5.35199	2.42008	0.0390312	0.388848	no	up
TRINITY_DN113_c1_g1	PSR98284.1(Expansin-A6 like [Actinidia chinensis var. chinensis])	0.996467	-0.00510581	0.995523	0.99994	no	down	1.47869	0.56432	0.501447	0.99993	no	up	8.28715	3.05088	7.25e-07	7.37e-05	yes	up	2.60605	1.38187	0.308421	1	no	up
TRINITY_DN147737_c0_g1	XP_023899241.1(uncharacterized protein LOC112011081 [Quercus suber])	0.678071	-0.560491	0.516587	0.99994	no	down	1.90372	0.928818	0.819938	1	no	up	2.52578	1.33673	0.354268	1	no	up	0.0107077	-6.54521	0.000311512	0.0205274	yes	down
TRINITY_DN12042_c1_g1		2.68452	1.42466	0.111686	0.873797	no	up	0.290291	-1.78443	0.000232157	0.0630947	no	down	1.18122	0.240276	0.797479	0.946694	no	up	18.9847	4.24677	4.76e-05	0.00583882	yes	up
TRINITY_DN15434_c0_g1	PSS05963.1(Exopolygalacturonase [Actinidia chinensis var. chinensis])	4.16997	2.06004	0.00040159	0.0461467	yes	up	4.10062	2.03584	0.0109045	0.432772	no	up	0.840654	-0.250416	0.684101	0.909029	no	down	0.37037	-1.43296	0.0659812	0.503971	no	down
TRINITY_DN28386_c0_g2	XP_028063123.1(homeobox protein knotted-1-like LET6 [Camellia sinensis])	0.440668	-1.18224	0.411127	0.99994	no	down	1.49862	0.583639	0.599993	0.99993	no	up	15.7948	3.98137	1.47e-05	0.000996845	yes	up	3.00637	1.58802	0.218755	0.745502	no	up
TRINITY_DN2950_c1_g1	XP_028109124.1(PRA1 family protein B4-like [Camellia sinensis])	1.48364	0.569145	0.241075	0.99994	no	up	0.782019	-0.354724	0.488278	0.99993	no	down	3.12133	1.64216	1.54e-08	2.55e-06	yes	up	2.262	1.1776	0.00553082	0.123766	no	up
TRINITY_DN14176_c1_g1	XP_034705924.1(non-specific lipid-transfer protein 1-like [Vitis riparia])	1.96554	0.974928	0.301684	0.99994	no	up	0.0199637	-5.64647	0.0217005	0.557738	no	down	0.0185529	-5.75221	0.00182741	0.0382992	yes	down	2.47703	1.30861	0.390704	0.883866	no	up
TRINITY_DN17810_c0_g1	XP_028064211.1(probable disease resistance RPP8-like protein 2 [Camellia sinensis])	1.03596	0.0509686	0.935353	0.99994	no	up	1.32113	0.401777	0.529036	0.99993	no	up	3.14744	1.65418	0.0015304	0.033959	yes	up	1.41403	0.499808	0.465798	0.913549	no	up
TRINITY_DN7737_c0_g2		0.373524	-1.42073	0.0303047	0.536765	no	down	4.49734	2.16907	0.0735914	0.781733	no	up	14.4871	3.85669	0.000376704	0.0122536	yes	up	0.166685	-2.5848	0.264625	1	no	down
TRINITY_DN46272_c0_g1	XP_023908825.1(uncharacterized protein LOC112020499 [Quercus suber])	1	0	1	1	no	no change	1	0	1	1	no	no change	0.197535	-2.33982	0.144723	1	no	down	0.0104858	-6.57542	1.03e-05	0.00207569	yes	down
TRINITY_DN13750_c0_g1	XP_023910479.1(40S ribosomal protein S15 [Quercus suber])	1.2069	0.271305	0.778502	0.99994	no	up	0.913459	-0.130588	0.871292	0.99993	no	down	12.4894	3.64263	5.63e-06	0.00045266	yes	up	2.11198	1.0786	0.429533	0.902371	no	up
TRINITY_DN2419_c1_g1	XP_028104997.1(histone H3.v1-like [Camellia sinensis])	0.214284	-2.22241	0.0040465	0.191374	no	down	0.211486	-2.24136	0.0969892	0.849904	no	down	0.0912324	-3.45431	1.7e-05	0.00110816	yes	down	1.8986	0.924933	0.47938	0.917954	no	up
TRINITY_DN8077_c0_g6	XP_028093673.1(protein MAIN-LIKE 1-like [Camellia sinensis])	0.273032	-1.87286	0.394452	0.99994	no	down	3.2623	1.70589	0.457502	0.99993	no	up	0.0329451	-4.92379	0.00168044	0.0362241	yes	down	4.98392	2.31728	0.166649	0.668983	no	up
TRINITY_DN133677_c0_g1		1	0	1	1	no	no change	8.9038	3.15442	0.425631	1	no	up	116.159	6.85995	0.00215299	0.0426277	yes	up	52.5384	5.7153	0.00994314	0.176203	no	up
TRINITY_DN42490_c0_g1	PSR86120.1(E3 ubiquitin-protein like [Actinidia chinensis var. chinensis])	0.766956	-0.382784	0.571818	0.99994	no	down	1.34868	0.431548	0.574931	0.99993	no	up	4.45509	2.15545	2.4e-10	5.59e-08	yes	up	2.85634	1.51417	0.0105819	0.182953	no	up
TRINITY_DN28091_c0_g1		13.5041	3.75532	0.251682	1	no	up	1	0	1	1	no	no change	0.20391	-2.294	0.464749	1	no	down	0.0260102	-5.26478	2.04e-05	0.00333161	yes	down
TRINITY_DN8323_c0_g1		1.104	0.142744	0.943018	1	no	up	0.391031	-1.35465	0.60841	1	no	down	1.72945	0.790316	0.648014	1	no	up	0.065153	-3.94003	0.000122184	0.0107401	yes	down
TRINITY_DN37732_c0_g2	XP_023890465.1(uncharacterized protein LOC112002547 [Quercus suber])	0.103643	-3.27031	0.268152	1	no	down	1.90372	0.928818	0.819938	1	no	up	0.282026	-1.8261	0.2569	0.673145	no	down	0.0907667	-3.46169	0.000206412	0.0154258	yes	down
TRINITY_DN30039_c0_g2	XP_023914650.1(fumarate reductase-like [Quercus suber])	3.98195	1.99348	0.396628	1	no	up	0.624716	-0.678728	0.75802	1	no	down	59.3327	5.89075	0.00109453	0.0268234	yes	up	0.408305	-1.29228	0.478571	0.91763	no	down
TRINITY_DN151874_c0_g2	XP_023910120.1(protein rds1-like [Quercus suber])	1	0	1	1	no	no change	1	0	1	1	no	no change	0.572376	-0.804965	0.843614	1	no	down	0.0199496	-5.6475	0.00067215	0.0338166	yes	down
TRINITY_DN51736_c0_g1	PSS01468.1(Reticulon-1 like [Actinidia chinensis var. chinensis])	1.46597	0.551851	0.264301	0.99994	no	up	0.78517	-0.348923	0.61076	0.99993	no	down	3.39145	1.7619	3.75e-06	0.000317785	yes	up	1.11928	0.162566	0.793133	0.981947	no	up
TRINITY_DN16929_c0_g2	XP_023925332.1(dihydrolipoyllysine-residue acetyltransferase component of pyruvate dehydrogenase complex, mitochondrial-like [Quercus suber])	4.1628	2.05755	0.252098	1	no	up	0.880151	-0.184177	0.794333	0.99993	no	down	22.1386	4.46849	0.00031857	0.0108557	yes	up	1.18482	0.24467	0.864441	0.99086	no	up
TRINITY_DN16929_c0_g1	XP_023925332.1(dihydrolipoyllysine-residue acetyltransferase component of pyruvate dehydrogenase complex, mitochondrial-like [Quercus suber])	1.77324	0.826389	0.448202	0.99994	no	up	0.836344	-0.257831	0.861319	0.99993	no	down	94.1718	6.55722	0.000365473	0.0120296	yes	up	2.01847	1.01326	0.374407	0.877183	no	up
TRINITY_DN122078_c0_g1	XP_023872970.1(low-affinity glucose transporter HXT3-like [Quercus suber])	17.4864	4.12816	0.038085	1	no	up	1.05152	0.0724791	0.960586	0.99993	no	up	116.347	6.86229	1.78e-05	0.00113977	yes	up	104.894	6.71279	3.31e-05	0.00450261	yes	up
TRINITY_DN26053_c0_g1		1	0	1	1	no	no change	0.112754	-3.14875	0.426793	1	no	down	232.311	7.85992	1.57e-05	0.00104134	yes	up	1.67112	0.740816	0.713399	0.969665	no	up
TRINITY_DN165985_c0_g1		1	0	1	1	no	no change	1	0	1	1	no	no change	0.304946	-1.71337	0.671236	1	no	down	0.00975297	-6.67994	0.000197328	0.0150318	yes	down
TRINITY_DN25848_c0_g1	XP_023871149.1(uncharacterized protein LOC111983727 [Quercus suber])	0.273473	-1.87053	0.166703	1	no	down	1	0	1	1	no	no change	0.279776	-1.83765	0.35989	1	no	down	0.029674	-5.07465	4.13e-06	0.00103336	yes	down
TRINITY_DN11795_c0_g3		2.03773	1.02697	0.80129	1	no	up	1.90372	0.928818	0.819938	1	no	up	41.3254	5.36896	0.00231218	0.0446818	yes	up	12.7861	3.67651	5.68e-05	0.00659095	yes	up
TRINITY_DN2448_c0_g1	PSR88265.1(DUF724 domain-containing protein [Actinidia chinensis var. chinensis])	3.07126	1.61883	0.00590569	0.238913	no	up	0.511638	-0.966805	0.225789	0.99993	no	down	4.7036	2.23376	7.95e-14	2.95e-11	yes	up	2.35144	1.23355	0.102171	0.572583	no	up
TRINITY_DN47462_c0_g1	XP_013468257.1(60S ribosomal protein L4 [Medicago truncatula])	1	0	1	1	no	no change	3.33935	1.73957	0.384675	0.99993	no	up	77.1031	6.26872	0.00190857	0.039459	yes	up	1	0	1	1	no	no change
TRINITY_DN13219_c0_g2	XP_023907019.1(heat shock 70 kDa protein [Quercus suber])	13.3542	3.73922	6.54e-05	0.0124825	yes	up	0.520198	-0.942869	0.360711	0.99993	no	down	19.4194	4.27942	1.54e-07	1.9e-05	yes	up	1.27299	0.34822	0.782401	0.981025	no	up
TRINITY_DN2634_c0_g2	XP_030970947.1(cytosolic sulfotransferase 15-like [Quercus lobata])	59.5384	5.89575	4.58e-05	0.00979512	yes	up	10.691	3.41832	1	1	no	up	0.334554	-1.57969	0.508173	0.841632	no	down	15.1733	3.92346	0.0100412	0.176989	no	up
TRINITY_DN48486_c0_g1		1.04622	0.0651851	0.987254	1	no	up	1	0	1	1	no	no change	0.572376	-0.804965	0.843614	1	no	down	0.0182761	-5.7739	0.00030407	0.0202715	yes	down
TRINITY_DN33283_c0_g1		1	0	1	1	no	no change	1	0	1	1	no	no change	0.572376	-0.804965	0.843614	1	no	down	0.0147708	-6.0811	0.000631408	0.0327879	yes	down
TRINITY_DN13910_c0_g1	KAF3960866.1(hypothetical protein CMV_014448 [Castanea mollissima])	0.737488	-0.439308	0.187815	0.999254	no	down	2.11083	1.07781	0.00232402	0.221351	no	up	3.58197	1.84075	7.98e-05	0.0037583	yes	up	1.21199	0.277376	0.67984	0.964826	no	up
TRINITY_DN9587_c0_g1	XP_028116509.1(L-type lectin-domain containing receptor kinase V.9-like [Camellia sinensis])	1.48144	0.567001	0.500629	0.99994	no	up	2.72606	1.44682	0.100161	0.854741	no	up	4.05408	2.01937	0.000578672	0.0166349	yes	up	0.888739	-0.170168	0.889354	0.992618	no	down
TRINITY_DN27604_c0_g1	XP_023870729.1(40S ribosomal protein S7-like [Quercus suber])	2.15293	1.1063	0.347652	0.99994	no	up	1.89521	0.922356	0.380351	0.99993	no	up	18.9697	4.24563	0.000853234	0.0223471	yes	up	0.62954	-0.667629	1	1	no	down
TRINITY_DN121017_c0_g2	XP_023917569.1(UNC93-like protein C922.05c [Quercus suber])	1.67123	0.740912	0.767117	1	no	up	1.20771	0.272273	0.86724	1	no	up	85.8808	6.42426	0.000196794	0.00756209	yes	up	13.1764	3.71989	0.313283	1	no	up
TRINITY_DN1202_c1_g2	XP_028107459.1(cysteine-rich receptor-like protein kinase 25 [Camellia sinensis])	0.661099	-0.597063	0.346725	0.99994	no	down	0.435563	-1.19905	0.055756	0.716697	no	down	0.251126	-1.99351	7.7e-05	0.00368189	yes	down	0.87406	-0.194197	0.814763	0.985267	no	down
TRINITY_DN46147_c0_g1	XP_023730159.1(uncharacterized protein LOC111877888 [Lactuca sativa])	2.67895	1.42167	0.449994	1	no	up	0.581019	-0.783343	0.801505	1	no	down	30.7928	4.94452	0.00140493	0.0321361	yes	up	0.0851689	-3.55353	0.313523	1	no	down
TRINITY_DN188185_c0_g1	XP_023923916.1(vinorine synthase-like [Quercus suber])	1.01095	0.0157114	0.982481	0.99994	no	up	0.15711	-2.67015	0.0704968	0.771696	no	down	0.0386523	-4.6933	5.27e-05	0.00273511	yes	down	8.57088	3.09944	0.0527413	0.45424	no	up
TRINITY_DN15561_c0_g1	XP_028080635.1(uncharacterized protein LOC114282192 isoform X1 [Camellia sinensis])	3.45535	1.78883	3.19e-05	0.00752049	yes	up	1.45626	0.542268	0.162485	0.968421	no	up	0.740166	-0.434079	0.44847	0.813283	no	down	0.791295	-0.337712	0.620239	0.95598	no	down
TRINITY_DN107298_c0_g1		1	0	1	1	no	no change	0.546996	-0.870398	0.829563	1	no	down	42.4869	5.40894	7.99e-05	0.0037583	yes	up	1.74741	0.805215	0.700234	0.967639	no	up
TRINITY_DN74605_c0_g1	AEW24434.1(dehydrin 1 [Camellia sinensis])	0.88151	-0.181951	0.806587	0.99994	no	down	0.550121	-0.862178	0.407516	0.99993	no	down	2.51147	1.32853	1.56e-05	0.00104091	yes	up	0.61579	-0.699489	0.378998	0.879652	no	down
TRINITY_DN148469_c0_g4	XP_023877609.1(uncharacterized protein LOC111990054 [Quercus suber])	1	0	1	1	no	no change	1	0	1	1	no	no change	0.572376	-0.804965	0.843614	1	no	down	0.0082454	-6.9222	0.000325069	0.021042	yes	down
TRINITY_DN148469_c0_g1	XP_023877609.1(uncharacterized protein LOC111990054 [Quercus suber])	3.76293	1.91186	0.635945	1	no	up	0.125671	-2.99228	0.450849	1	no	down	0.318259	-1.65173	0.682821	1	no	down	0.00568372	-7.45895	4.3e-06	0.00104943	yes	down
TRINITY_DN148469_c0_g3	XP_023877609.1(uncharacterized protein LOC111990054 [Quercus suber])	1	0	1	1	no	no change	1	0	1	1	no	no change	0.572376	-0.804965	0.843614	1	no	down	0.004337	-7.84909	1.07e-07	8.56e-05	yes	down
TRINITY_DN8308_c0_g1	XP_028086032.1(uncharacterized protein LOC114286998 isoform X2 [Camellia sinensis])	3.03707	1.60268	1.13e-05	0.00344539	yes	up	2.84385	1.50784	6.32e-05	0.0265837	yes	up	2.81009	1.49062	0.0494162	0.292491	no	up	1.33454	0.416344	0.542352	0.936606	no	up
TRINITY_DN150_c1_g1	XP_028098847.1(uncharacterized protein LOC114298476 [Camellia sinensis])	8.99162	3.16858	5.5e-07	0.000328214	yes	up	0.653942	-0.612765	0.322314	0.99993	no	down	1.79038	0.840266	0.475523	0.826244	no	up	1.97585	0.982474	0.331394	0.850755	no	up
TRINITY_DN109377_c0_g2	THG06593.1(hypothetical protein TEA_013285 [Camellia sinensis var. sinensis])	3.06857	1.61757	0.00797805	0.274857	no	up	0.182896	-2.45091	0.00861664	0.384771	no	down	5.21789	2.38347	1.22e-06	0.000116441	yes	up	1.93774	0.954373	0.284069	0.814734	no	up
TRINITY_DN126579_c0_g1	XP_023919838.1(uncharacterized protein LOC112031385 [Quercus suber])	32.0333	5.0015	0.016114	1	no	up	0.603755	-0.727964	0.793038	1	no	down	68.7384	6.10305	0.00180017	0.0379773	yes	up	86.4962	6.43456	1	1	no	up
TRINITY_DN167162_c0_g1	KAB8737491.1(hypothetical protein FH972_026450 [Carpinus fangiana])	0.763531	-0.389242	0.913206	1	no	down	1	0	1	1	no	no change	0.464791	-1.10535	0.565187	1	no	down	0.0201352	-5.63414	0.000367452	0.022724	yes	down
TRINITY_DN33687_c0_g1	XP_010554654.1(PREDICTED: 60S acidic ribosomal protein P0 [Tarenaya hassleriana])	0.174518	-2.51855	0.341686	1	no	down	3.3963	1.76396	0.384968	1	no	up	0.267202	-1.904	0.521003	0.847839	no	down	0.0210265	-5.57165	0.000825825	0.0385827	yes	down
TRINITY_DN25288_c1_g1	XP_023914650.1(fumarate reductase-like [Quercus suber])	0.907203	-0.140503	0.900903	0.99994	no	down	0.55389	-0.852327	0.503932	0.99993	no	down	8.12373	3.02214	0.000446279	0.0138966	yes	up	7.88751	2.97957	0.088899	0.552384	no	up
TRINITY_DN12254_c0_g1	XP_023889244.1(60S ribosomal protein L33-B-like [Quercus suber])	0.595163	-0.748642	0.522032	0.99994	no	down	0.749681	-0.415651	0.71859	0.99993	no	down	17.5353	4.13219	0.000242299	0.00890695	yes	up	5.22041	2.38416	0.125774	0.607564	no	up
TRINITY_DN14514_c0_g1	XP_028085692.1(protein NRT1/ PTR FAMILY 2.13 [Camellia sinensis])	0.10142	-3.30159	0.0578568	0.697187	no	down	0.188157	-2.40999	0.392344	0.99993	no	down	0.00185249	-9.07632	0.000603583	0.0171259	yes	down	31.0413	4.95612	0.015824	0.23097	no	up
TRINITY_DN6339_c0_g1	KAA8524305.1(hypothetical protein F0562_010728 [Nyssa sinensis])	0.50552	-0.984159	0.653518	0.99994	no	down	0.259794	-1.94456	0.291331	0.99993	no	down	0.0300967	-5.05425	0.000501072	0.0150608	yes	down	5.15391	2.36567	0.290671	1	no	up
TRINITY_DN137412_c0_g1	XP_023896379.1(probable hydroxyacylglutathione hydrolase C824.07 [Quercus suber])	1.04622	0.0651851	0.987254	1	no	up	1	0	1	1	no	no change	0.0408972	-4.61185	0.043786	1	no	down	0.0120382	-6.37624	3.22e-06	0.000907203	yes	down
TRINITY_DN30957_c0_g1		1	0	1	1	no	no change	1	0	1	1	no	no change	80.481	6.33058	0.000490506	0.0148183	yes	up	0.676324	-0.564214	0.875477	1	no	down
TRINITY_DN120525_c1_g2	XP_023890562.1(uncharacterized protein LOC112002637 [Quercus suber])	1.2049	0.268912	0.797564	0.99994	no	up	0.521251	-0.939951	0.624998	1	no	down	59.2026	5.88759	0.000796354	0.0213418	yes	up	5.67733	2.50521	0.31576	1	no	up
TRINITY_DN4295_c0_g1	KAE9453115.1(hypothetical protein C3L33_14994, partial [Rhododendron williamsianum])	0.87235	-0.19702	0.842515	0.99994	no	down	0.374216	-1.41806	0.0134438	0.470709	no	down	0.132165	-2.91958	0.000234255	0.00868814	yes	down	1.51918	0.603294	0.237822	0.769702	no	up
TRINITY_DN10268_c1_g1	XP_028119618.1(probable ribose-5-phosphate isomerase 2 [Camellia sinensis])	1.59711	0.675465	0.179062	0.984505	no	up	0.827293	-0.27353	0.704984	0.99993	no	down	2.466	1.30217	6.94e-05	0.00338123	yes	up	1.66724	0.737461	0.363617	0.869306	no	up
TRINITY_DN166702_c0_g1	XP_023870921.1(protein bli-3-like [Quercus suber])	1	0	1	1	no	no change	1	0	1	1	no	no change	0.206233	-2.27765	0.568601	1	no	down	0.00692322	-7.17434	1.87e-05	0.00318882	yes	down
TRINITY_DN125901_c0_g1	ACF78974.1(unknown [Zea mays])	7.72215	2.949	0.382126	1	no	up	1	0	1	1	no	no change	134.554	7.07204	7.13e-05	0.00346493	yes	up	4.90948	2.29557	0.288524	1	no	up
TRINITY_DN8550_c0_g1		0.338412	-1.56315	0.321173	1	no	down	0.501828	-0.994736	0.807402	1	no	down	0.111528	-3.16452	0.00212518	0.0423078	yes	down	0.0209451	-5.57724	4.44e-13	2.28e-08	yes	down
TRINITY_DN6687_c0_g1	XP_028117162.1(protein NUCLEAR FUSION DEFECTIVE 4-like isoform X1 [Camellia sinensis])	1.24208	0.312763	0.47872	0.99994	no	up	0.998078	-0.00277567	0.997085	0.99993	no	down	0.325858	-1.61769	0.0367237	0.2476	no	down	0.259776	-1.94466	0.000738703	0.0359991	yes	down
TRINITY_DN35380_c0_g1	KAA8527353.1(hypothetical protein F0562_034932 [Nyssa sinensis])	1.85045	0.887877	0.141169	0.931108	no	up	0.841291	-0.249322	0.755235	0.99993	no	down	4.4297	2.14721	2.07e-07	2.43e-05	yes	up	1.38353	0.468355	0.482368	0.919685	no	up
TRINITY_DN118288_c0_g1	XP_023872970.1(low-affinity glucose transporter HXT3-like [Quercus suber])	3.73244	1.90012	0.638108	1	no	up	4.22537	2.07908	0.143972	0.942884	no	up	51.4424	5.68489	0.00294772	0.0527552	no	up	142.98	7.15967	0.000115826	0.0104249	yes	up
TRINITY_DN10209_c0_g2	KAB8772378.1(hypothetical protein FH972_026667 [Carpinus fangiana])	8.30364	3.05374	0.000169683	0.0246213	yes	up	0.3834	-1.38308	0.109601	0.880069	no	down	73.7588	6.20474	9.19e-06	0.000678225	yes	up	0.559449	-0.83792	0.630247	0.957913	no	down
TRINITY_DN186329_c0_g1	XP_023899655.1(uncharacterized protein LOC112011518 [Quercus suber])	1	0	1	1	no	no change	1	0	1	1	no	no change	1	0	1	1	no	no change	0.0198645	-5.65366	0.000910927	0.0407566	yes	down
TRINITY_DN8271_c0_g1		0.560692	-0.83472	0.836233	1	no	down	1	0	1	1	no	no change	0.127296	-2.97374	0.104392	0.440685	no	down	0.0267843	-5.22247	0.000137591	0.011585	yes	down
TRINITY_DN40802_c0_g1		0.191927	-2.38137	0.551097	1	no	down	0.187597	-2.41429	0.545987	1	no	down	0.015576	-6.00453	0.014421	0.145858	no	down	0.00145551	-9.42426	1.55e-07	0.000106183	yes	down
TRINITY_DN166507_c0_g1	XP_028082416.1(ethylene-responsive transcription factor ERF022-like [Camellia sinensis])	1.40551	0.491095	0.673831	0.99994	no	up	0.362837	-1.46261	0.212686	0.99993	no	down	26.2256	4.71291	0.000726765	0.0199005	yes	up	2.66424	1.41372	0.728996	1	no	up
TRINITY_DN167290_c0_g1	XP_023907956.1(protein ecm33-like [Quercus suber])	0.793649	-0.333428	0.638326	0.99994	no	down	0.653656	-0.613397	0.605475	0.99993	no	down	9.30446	3.21792	9.68e-05	0.00441103	yes	up	0.993053	-0.0100575	0.992774	0.999	no	down
TRINITY_DN14632_c0_g1	XP_028081785.1(uncharacterized protein LOC114283154 [Camellia sinensis])	0.00185487	-9.07447	0.00341414	0.176434	no	down	0.00110053	-9.82759	0.011897	0.448107	no	down	0.00171607	-9.18668	4.52e-09	8.62e-07	yes	down	0.00290024	-8.42961	1.53e-08	2.02e-05	yes	down
TRINITY_DN13214_c0_g1	KAE8653988.1(hypothetical protein F3Y22_tig00117056pilonHSYRG00635 [Hibiscus syriacus])	11.5208	3.52617	1.58e-09	2.17e-06	yes	up	12.8592	3.68472	1.6e-06	0.00173648	yes	up	14.2688	3.83479	2.57e-12	7.97e-10	yes	up	19.2467	4.26654	4.7e-08	4.63e-05	yes	up
TRINITY_DN29790_c0_g4	XP_028110002.1(WRKY transcription factor 6-like [Camellia sinensis])	0.669611	-0.578604	0.46881	0.99994	no	down	1.77207	0.825439	0.352437	0.99993	no	up	2.66661	1.41501	0.000455507	0.0140366	yes	up	1.08246	0.114318	0.890806	0.992901	no	up
TRINITY_DN31060_c0_g1	XP_023925543.1(uncharacterized protein LOC112036952 [Quercus suber])	0.115166	-3.11821	0.431014	1	no	down	1	0	1	1	no	no change	1.03453	0.048971	0.981586	1	no	up	0.0069015	-7.17887	2.04e-06	0.000637111	yes	down
TRINITY_DN179439_c0_g1	XP_034690040.1(uncharacterized protein LOC117917765 [Vitis riparia])	6.91825	2.79041	0.011101	0.328861	no	up	0.716311	-0.481342	0.666791	0.99993	no	down	12.5583	3.65057	5.21e-10	1.16e-07	yes	up	9.49314	3.24688	0.0368078	0.376276	no	up
TRINITY_DN5564_c0_g2	PSS32362.1(Late embryogenesis abundant protein [Actinidia chinensis var. chinensis])	1.30735	0.386644	0.666477	0.99994	no	up	1.04918	0.0692676	0.950285	0.99993	no	up	22.0949	4.46564	1.75e-14	6.91e-12	yes	up	7.46389	2.89993	0.00437426	0.108756	no	up
TRINITY_DN7780_c0_g1	XP_028067927.1(probable E3 ubiquitin-protein ligase ATL44 [Camellia sinensis])	0.67925	-0.557986	0.580697	0.99994	no	down	6.49494	2.69932	0.000432422	0.0914935	no	up	1.66694	0.737202	0.32628	0.734671	no	up	0.31882	-1.64919	0.000832792	0.0386728	yes	down
TRINITY_DN13948_c0_g1	PSS14465.1(Early nodulin-like protein [Actinidia chinensis var. chinensis])	0.291106	-1.78038	0.234657	0.99994	no	down	0.266858	-1.90586	0.277264	0.99993	no	down	0.0359669	-4.79719	0.000265448	0.0095302	yes	down	14.9342	3.90054	0.0206964	0.271579	no	up
TRINITY_DN9001_c0_g1	XP_028065819.1(lecithin-cholesterol acyltransferase-like 1 [Camellia sinensis])	1.80537	0.852293	0.0782445	0.783303	no	up	1.31312	0.393003	0.551087	0.99993	no	up	4.79277	2.26086	1.6e-05	0.00105631	yes	up	1.64852	0.72117	0.272172	0.802798	no	up
TRINITY_DN15284_c0_g4	XP_023881316.1(uncharacterized protein LOC111993720 [Quercus suber])	3.76293	1.91186	0.635945	1	no	up	1	0	1	1	no	no change	0.137415	-2.86339	0.333998	1	no	down	0.0173997	-5.84479	0.000909607	0.0407566	yes	down
TRINITY_DN12996_c0_g2	PSR93089.1(ACT domain-containing protein [Actinidia chinensis var. chinensis])	1.94717	0.96138	0.0236016	0.488353	no	up	0.660655	-0.59803	0.0912733	0.837298	no	down	3.48908	1.80285	0.00951023	0.113748	no	up	4.69707	2.23176	0.000265486	0.0183185	yes	up
TRINITY_DN3589_c0_g1	XP_028123180.1(probable 2-oxoglutarate-dependent dioxygenase AOP1 isoform X1 [Camellia sinensis])	0.420546	-1.24966	0.133126	0.91887	no	down	0.842865	-0.246627	0.8561	0.99993	no	down	0.0845827	-3.56349	0.00203448	0.0411243	yes	down	6.993	2.80591	0.0676337	0.508642	no	up
TRINITY_DN14416_c1_g1	XP_023902803.1(30 kDa heat shock protein-like [Quercus suber])	14.8434	3.89175	0.223481	1	no	up	0.00391114	-7.9982	1.96e-05	0.0128497	yes	down	15.9129	3.99212	0.155564	1	no	up	0.827842	-0.272573	0.9464	1	no	down
TRINITY_DN32453_c0_g1	EOY31593.1(Sequence-specific DNA binding transcription factors, putative [Theobroma cacao])	1.6917	0.75847	0.225424	0.99994	no	up	1.07712	0.107183	0.879981	0.99993	no	up	4.21869	2.0768	0.00075934	0.0205621	yes	up	3.04246	1.60524	0.0356404	0.369575	no	up
TRINITY_DN16988_c0_g1	XP_003618852.1((-)-isopiperitenol/(-)-carveol dehydrogenase, mitochondrial [Medicago truncatula])	1	0	1	1	no	no change	0.0927264	-3.43088	0.22329	1	no	down	0.245999	-2.02327	0.268402	0.68569	no	down	0.0867824	-3.52645	0.000667823	0.0337313	yes	down
TRINITY_DN130542_c0_g1	THG16624.1(hypothetical protein TEA_025976 [Camellia sinensis var. sinensis])	0.00359735	-8.11885	8.84e-06	0.00286925	yes	down	0.00573767	-7.44532	0.000902503	0.137451	no	down	0.00373308	-8.06542	0.0390534	0.257049	no	down	5.13e-07	-20.8946	1	1	no	down
TRINITY_DN40986_c0_g4	XP_023890558.1(uncharacterized protein LOC112002636 [Quercus suber])	5.64233	2.49629	0.532097	1	no	up	1	0	1	1	no	no change	2.0622	1.04418	0.704689	1	no	up	0.0494782	-4.33706	0.000721204	0.0353673	yes	down
TRINITY_DN2472_c0_g4	XP_023877511.1(uncharacterized protein LOC111989961 [Quercus suber])	1	0	1	1	no	no change	0.182928	-2.45065	0.330334	1	no	down	0.619873	-0.689956	0.864471	1	no	down	0.00636205	-7.29629	1.47e-05	0.0027175	yes	down
TRINITY_DN32972_c1_g1	XP_023890918.1(60S ribosomal protein L21-A-like [Quercus suber])	0.838913	-0.253408	0.83164	0.99994	no	down	0.588231	-0.765546	0.59032	0.99993	no	down	69.7326	6.12376	1.94e-05	0.00122849	yes	up	4.29959	2.1042	0.138387	0.628363	no	up
TRINITY_DN36973_c0_g1	THG23516.1(hypothetical protein TEA_026365 [Camellia sinensis var. sinensis])	0.923837	-0.11429	0.922401	0.99994	no	down	2.72752	1.44759	0.343935	0.99993	no	up	7.46664	2.90046	0.000936742	0.0240342	yes	up	2.29463	1.19826	0.117593	0.596565	no	up
TRINITY_DN7856_c0_g1		2.03773	1.02697	0.80129	1	no	up	1	0	1	1	no	no change	0.368835	-1.43895	0.53562	1	no	down	0.00740697	-7.0769	3.07e-06	0.000873907	yes	down
TRINITY_DN194257_c0_g1	XP_023878975.1(phosphate-repressible acid phosphatase-like [Quercus suber])	1.83731	0.877594	0.438873	1	no	up	1.05912	0.0828726	0.96689	1	no	up	90.3129	6.49686	0.000410159	0.0130857	yes	up	5.25224	2.39293	0.285772	1	no	up
TRINITY_DN55325_c0_g5	XP_023917972.1(BZIP-type transcription factor MBZ1-like [Quercus suber])	1.81201	0.857594	0.429537	0.99994	no	up	2.21613	1.14804	0.469981	0.99993	no	up	23.1022	4.52996	0.00116243	0.0279919	yes	up	1.59862	0.676823	0.633524	0.95849	no	up
TRINITY_DN18874_c0_g1	KAF1855847.1(hypothetical protein Lal_00001023 [Lupinus albus])	1.08005	0.111101	0.902584	0.99994	no	up	1.82317	0.866448	0.427918	0.99993	no	up	6.73608	2.75191	0.000964112	0.0244794	yes	up	1.17726	0.235428	0.823586	0.9858	no	up
TRINITY_DN4363_c0_g1		2.48453	1.31297	0.432958	0.99994	no	up	1	0	1	1	no	no change	2.98401	1.57725	0.436211	0.806085	no	up	0.0601923	-4.05428	3.61e-06	0.000945399	yes	down
TRINITY_DN13141_c0_g1	XP_028075785.1(3-hydroxyisobutyryl-CoA hydrolase 1-like isoform X1 [Camellia sinensis])	0.234843	-2.09023	0.0676249	0.74293	no	down	0.947464	-0.0778568	0.925738	0.99993	no	down	0.75951	-0.39686	0.614275	0.885526	no	down	0.23769	-2.07285	0.000809031	0.0380869	yes	down
TRINITY_DN16756_c0_g1	XP_023889324.1(lactoylglutathione lyase-like [Quercus suber])	0.556688	-0.845058	0.654186	1	no	down	0.501828	-0.994736	0.807402	1	no	down	0.397254	-1.33186	0.329231	0.736702	no	down	0.0511003	-4.29052	6.54e-05	0.00724331	yes	down
TRINITY_DN2456_c0_g1		1.52e-07	-22.6481	1	1	no	down	3.12e-07	-21.6098	1	1	no	down	0.00219334	-8.83266	1.36e-10	3.25e-08	yes	down	1.61e-06	-19.2471	1	1	no	down
TRINITY_DN5795_c0_g2	XP_028070381.1(TMV resistance protein N-like [Camellia sinensis])	26.3974	4.72233	1.62e-07	0.000105373	yes	up	88.6341	6.46979	3.96e-05	0.0194894	yes	up	85.0261	6.40983	1.17e-05	0.000828371	yes	up	52.1439	5.70443	0.00648966	0.134862	no	up
TRINITY_DN55968_c0_g1	XP_023870970.1(uncharacterized protein LOC111983539 [Quercus suber])	1	0	1	1	no	no change	1	0	1	1	no	no change	0.22129	-2.17599	0.353246	1	no	down	0.0201104	-5.63592	0.000140309	0.0117474	yes	down
TRINITY_DN57721_c1_g1	KAB8760607.1(hypothetical protein FH972_026599 [Carpinus fangiana])	2.86798	1.52003	0.627971	1	no	up	0.770868	-0.375444	0.705338	0.99993	no	down	14.2297	3.83084	0.00825337	0.103733	no	up	11.9483	3.57874	0.000628338	0.0327701	yes	up
TRINITY_DN4262_c0_g1	XP_020536238.1(NAC domain-containing protein 90 isoform X1 [Jatropha curcas])	1.1753	0.233027	0.812563	0.99994	no	up	1.43777	0.523834	0.64871	0.99993	no	up	102.287	6.67648	2.07e-30	3.07e-27	yes	up	16.4776	4.04244	0.000560976	0.0304334	yes	up
TRINITY_DN39496_c0_g1	XP_023926270.1(30 kDa heat shock protein-like [Quercus suber])	10.571	3.40204	0.165814	1	no	up	0.0331107	-4.91656	0.000969635	0.142844	no	down	58.8786	5.87967	0.000383826	0.0124172	yes	up	2.22446	1.15345	0.689974	1	no	up
TRINITY_DN21932_c0_g2	XP_023886086.1(alkaline protease 2-like [Quercus suber])	1.8647	0.898946	0.592953	1	no	up	0.559811	-0.836988	0.836136	1	no	down	0.615563	-0.700021	0.605675	0.882153	no	down	0.0622248	-4.00637	4.76e-05	0.00583882	yes	down
TRINITY_DN25120_c0_g1	PON49638.1(TauD/TfdA-like domain containing protein [Trema orientale])	0.592655	-0.754735	0.332211	0.99994	no	down	0.571874	-0.806232	0.546091	0.99993	no	down	0.115221	-3.11752	0.000409075	0.0130612	yes	down	1.35175	0.43483	0.44863	0.908549	no	up
TRINITY_DN6039_c0_g1	XP_023896126.1(uncharacterized protein LOC112008006 [Quercus suber])	0.537156	-0.896588	0.826084	1	no	down	1	0	1	1	no	no change	0.366129	-1.44958	0.51879	1	no	down	0.030736	-5.02393	0.000206081	0.0154236	yes	down
TRINITY_DN106899_c0_g2	XP_023926496.1(developmental and secondary metabolism regulator veA-like [Quercus suber])	1.6211	0.696975	0.594776	0.99994	no	up	0.307413	-1.70175	0.160989	0.966004	no	down	14.377	3.84569	0.000606802	0.0171951	yes	up	1.12702	0.172509	0.878548	0.992351	no	up
TRINITY_DN21860_c0_g1		1.04622	0.0651851	0.987254	1	no	up	0.275706	-1.8588	0.210118	0.99993	no	down	14.5784	3.86576	0.326994	1	no	up	73.617	6.20197	0.00120587	0.0487165	yes	up
TRINITY_DN38533_c0_g1		4.33836	2.11715	0.10342	0.854188	no	up	0.76569	-0.385167	0.685032	0.99993	no	down	15.6672	3.96968	0.00032089	0.0108901	yes	up	1.66333	0.734072	0.664584	0.964182	no	up
TRINITY_DN14198_c1_g4	XP_023896200.1(glutamine synthetase-like [Quercus suber])	23.4634	4.55234	0.0382896	1	no	up	2.904	1.53804	0.310671	0.99993	no	up	57.6076	5.84819	0.000515272	0.0153433	yes	up	11.1206	3.47516	0.0227713	0.286423	no	up
TRINITY_DN4514_c0_g2	RXH86250.1(hypothetical protein DVH24_017303 [Malus domestica])	0.838376	-0.254331	0.573384	0.99994	no	down	0.505192	-0.985098	0.0138385	0.47217	no	down	0.324673	-1.62294	0.00209442	0.0419308	yes	down	1.47555	0.561251	0.544908	0.937412	no	up
TRINITY_DN24728_c1_g1	XP_023882895.1(aldehyde dehydrogenase [Quercus suber])	0.191927	-2.38137	0.551097	1	no	down	1	0	1	1	no	no change	0.633882	-0.657713	0.716579	0.922305	no	down	0.0249849	-5.3228	0.000355864	0.022358	yes	down
TRINITY_DN64722_c0_g2	XP_023910304.1(chloroperoxidase-like [Quercus suber])	2.03773	1.02697	0.80129	1	no	up	1	0	1	1	no	no change	0.318259	-1.65173	0.682821	1	no	down	0.0105835	-6.56204	0.000431912	0.0255772	yes	down
TRINITY_DN64722_c0_g1	XP_023906497.1(uncharacterized protein LOC112018215 [Quercus suber])	1	0	1	1	no	no change	1	0	1	1	no	no change	0.209328	-2.25616	0.57238	1	no	down	0.0141459	-6.14347	4.01e-05	0.00517541	yes	down
TRINITY_DN21983_c0_g1		49.5627	5.63118	0.00132552	1	no	up	2.38709	1.25525	0.597222	1	no	up	148.468	7.21401	6.5e-06	0.00050676	yes	up	9.49395	3.24701	0.172124	0.678415	no	up
TRINITY_DN1131_c0_g1	XP_003572148.1(60S ribosomal protein L37-2 [Brachypodium distachyon])	0.928242	-0.107428	0.935449	0.99994	no	down	0.775498	-0.366806	0.796441	0.99993	no	down	19.5026	4.2856	1.43e-05	0.000979823	yes	up	4.99938	2.32175	0.0813537	0.540114	no	up
TRINITY_DN39490_c0_g1	XP_010519353.1(PREDICTED: ubiquitin-40S ribosomal protein S27a-2, partial [Tarenaya hassleriana])	1	0	1	1	no	no change	4.57135	2.19262	0.572358	1	no	up	87.0292	6.44343	0.000696188	0.0192025	yes	up	0.0585105	-4.09516	0.221139	1	no	down
TRINITY_DN24997_c0_g1	PSS11291.1(Thioredoxin-like fold protein [Actinidia chinensis var. chinensis])	12.1351	3.60112	1.08e-17	6.68e-14	yes	up	5.37642	2.42664	0.00919493	0.398734	no	up	1.92778	0.946941	0.107788	0.44871	no	up	0.721526	-0.470876	0.591311	0.94942	no	down
TRINITY_DN14006_c0_g1	PSS23628.1(UDP-glycosyltransferase, partial [Actinidia chinensis var. chinensis])	0.171434	-2.54428	0.00480793	0.212797	no	down	1.07624	0.106005	0.913854	0.99993	no	up	3.53945	1.82352	4.23e-05	0.00229832	yes	up	1.35401	0.437236	0.678207	0.964826	no	up
TRINITY_DN12113_c0_g1		2.03773	1.02697	0.80129	1	no	up	1	0	1	1	no	no change	6.3409	2.66469	0.481292	1	no	up	0.0358293	-4.80272	0.000442599	0.0259791	yes	down
TRINITY_DN86563_c0_g7	XP_023925428.1(protein vip1-like [Quercus suber])	2.13287	1.0928	0.301766	0.99994	no	up	0.372508	-1.42466	0.516438	1	no	down	1.12145	0.165359	0.941333	1	no	up	0.0329733	-4.92256	3.26e-05	0.00450261	yes	down
TRINITY_DN4748_c0_g1	AHJ09607.1(aquaporin protein 26 [Camellia sinensis])	1.63428	0.708657	0.199889	0.99994	no	up	0.103179	-3.27677	0.081206	1	no	down	0.0340013	-4.87827	0.000644894	0.018088	yes	down	0.601432	-0.733525	0.461847	0.913114	no	down
TRINITY_DN10085_c0_g1	KAF3948034.1(hypothetical protein CMV_025919 [Castanea mollissima])	0.996884	-0.00450175	0.996815	0.99994	no	down	0.985445	-0.0211527	0.984095	0.99993	no	down	4.57838	2.19484	0.00180497	0.0380308	yes	up	0.603011	-0.729743	0.52008	0.929741	no	down
TRINITY_DN118267_c0_g1	KAB8346028.1(hypothetical protein FH972_023080 [Carpinus fangiana])	2.15786	1.1096	0.761417	1	no	up	1	0	1	1	no	no change	1.11482	0.156808	0.969346	1	no	up	0.0144365	-6.11414	0.000147209	0.0121139	yes	down
TRINITY_DN96832_c0_g1	NP_001234461.1(dehydration-induced protein ERD15 [Solanum lycopersicum])	1	0	1	1	no	no change	0.242499	-2.04395	0.61159	1	no	down	2.7923e+06	21.413	4.33e-08	6.17e-06	yes	up	1	0	1	1	no	no change
TRINITY_DN42913_c0_g1		2.03773	1.02697	0.80129	1	no	up	0.0513261	-4.28416	0.0799408	1	no	down	0.00691675	-7.17569	0.000278751	0.0098551	yes	down	1.9564	0.968198	0.607481	0.953243	no	up
TRINITY_DN33812_c0_g6	XP_023907963.1(ZEB2-regulated ABC transporter 1-like [Quercus suber])	6.77784	2.76083	0.203755	1	no	up	2.22836	1.15598	0.411958	0.99993	no	up	59.2903	5.88972	0.00176015	0.0373798	yes	up	104.499	6.70734	0.00140397	0.053456	no	up
TRINITY_DN94286_c0_g1	XP_023888850.1(succinate dehydrogenase cytochrome B subunit, mitochondrial-like [Quercus suber])	1.92589	0.945524	0.38561	0.99994	no	up	0.755209	-0.405053	0.807078	1	no	down	89.18	6.47865	0.000327092	0.0110285	yes	up	0.987106	-0.0187234	0.988863	1	no	down
TRINITY_DN6370_c0_g1	KAA8528397.1(hypothetical protein F0562_035752 [Nyssa sinensis])	1.4673	0.553167	0.473956	0.99994	no	up	1.90878	0.932654	0.266111	0.99993	no	up	6.19779	2.63175	0.000494333	0.0149122	yes	up	1.1781	0.236458	0.746807	0.976649	no	up
TRINITY_DN25499_c0_g1	PSR88168.1(Histone-lysine N-methyltransferase, H3 lysine-79 specific like [Actinidia chinensis var. chinensis])	1.65342	0.72545	0.570477	0.99994	no	up	0.585918	-0.771231	0.449229	0.99993	no	down	51.743	5.69329	3.31e-07	3.66e-05	yes	up	2.15601	1.10836	0.346891	0.860421	no	up
TRINITY_DN40845_c0_g1	XP_028126842.1(LEAF RUST 10 DISEASE-RESISTANCE LOCUS RECEPTOR-LIKE PROTEIN KINASE-like 2.1 isoform X2 [Camellia sinensis])	0.328419	-1.60639	0.36518	1	no	down	0.0875473	-3.51379	0.0257905	0.58937	no	down	0.0251754	-5.31184	0.00101957	0.0255594	yes	down	1.57205	0.652643	0.597339	0.950802	no	up
TRINITY_DN143460_c0_g1	XP_023870775.1(dihydroxyacetone synthase-like [Quercus suber])	0.148672	-2.74979	0.489097	1	no	down	1	0	1	1	no	no change	0.74078	-0.432884	0.799828	0.947301	no	down	0.0712561	-3.81084	0.000648569	0.0332403	yes	down
TRINITY_DN149068_c0_g1	KAB8346133.1(hypothetical protein FH972_023180 [Carpinus fangiana])	1	0	1	1	no	no change	1	0	1	1	no	no change	0.318259	-1.65173	0.682821	1	no	down	0.00328534	-8.24974	2.85e-06	0.000831036	yes	down
TRINITY_DN12947_c0_g1	KAF3641639.1(putative cyanidin-3-O-glucoside 2-O-glucuronosyltransferase-like [Capsicum annuum])	1.99601	0.997118	0.190306	0.99994	no	up	1.48663	0.572042	0.480824	0.99993	no	up	5.23802	2.38902	4.02e-09	7.76e-07	yes	up	1.50506	0.589817	0.527556	0.931956	no	up
TRINITY_DN45218_c0_g1		3.15078	1.65571	0.0216963	0.471826	no	up	0.643929	-0.635027	0.364262	0.99993	no	down	4.46542	2.15879	0.00231347	0.0446818	yes	up	2.16878	1.11688	0.168604	0.672199	no	up
TRINITY_DN40787_c1_g1		1	0	1	1	no	no change	0.218655	-2.19327	0.52721	1	no	down	15.9546	3.9959	0.168415	1	no	up	206.334	7.68883	0.000125197	0.0108604	yes	up
TRINITY_DN60158_c0_g1	XP_023902777.1(frequency clock protein-like [Quercus suber])	2.8969	1.53451	0.700919	1	no	up	0.287421	-1.79876	0.656672	1	no	down	0.803412	-0.315789	0.874851	0.968975	no	down	0.036468	-4.77723	0.000347099	0.0219417	yes	down
TRINITY_DN31939_c0_g1	XP_028077431.1(protein FAR1-RELATED SEQUENCE 6-like isoform X1 [Camellia sinensis])	0.113279	-3.14204	9.19e-05	0.0157454	yes	down	0.169576	-2.55999	0.0124827	0.458596	no	down	0.142271	-2.81329	0.00662775	0.0903582	no	down	0.269962	-1.88917	0.0749487	0.524944	no	down
TRINITY_DN47353_c0_g1	XP_023908750.1(pH-response transcription factor pacC/RIM101-like [Quercus suber])	18.5812	4.21577	1.69e-05	0.00469897	yes	up	1.44404	0.530113	0.637929	0.99993	no	up	82.1203	6.35967	1.73e-05	0.00112296	yes	up	0.456604	-1.13098	1	1	no	down
TRINITY_DN24702_c0_g1	VDC84564.1(unnamed protein product [Brassica rapa])	1	0	1	1	no	no change	0.13516	-2.88726	0.467414	1	no	down	65.1612	6.02594	0.00267007	0.0494668	yes	up	2.02398	1.01719	0.548478	1	no	up
TRINITY_DN12956_c0_g2		0.0718449	-3.79897	0.016075	0.406279	no	down	0.012669	-6.30256	1	1	no	down	0.0039169	-7.99607	1.3e-05	0.000904703	yes	down	0.775574	-0.366664	0.834386	1	no	down
TRINITY_DN4612_c0_g1	PSS26157.1(Basic form of pathogenesis-related protein like [Actinidia chinensis var. chinensis])	2.45425	1.29528	0.163988	0.966495	no	up	2.62644	1.39311	0.00688947	0.353167	no	up	1.58315	0.662795	0.410681	0.792901	no	up	0.0689787	-3.8577	0.000440927	0.0259791	yes	down
TRINITY_DN34376_c0_g1	XP_028094898.1(lysM domain receptor-like kinase 4 [Camellia sinensis])	1.35983	0.443427	0.586333	0.99994	no	up	0.832649	-0.26422	0.766916	0.99993	no	down	10.4772	3.38918	9.71e-16	4.16e-13	yes	up	2.7454	1.45702	0.11721	0.596565	no	up
TRINITY_DN25396_c0_g2	XP_023926377.1(60S ribosomal protein L10-A-like [Quercus suber])	0.4459	-1.16521	0.421019	1	no	down	0.791398	-0.337526	0.843733	1	no	down	78.9673	6.30318	0.00144671	0.0327137	yes	up	1.4526	0.538639	0.800523	1	no	up
TRINITY_DN14914_c0_g1	XP_027167706.1(uncharacterized protein LOC113767725 [Coffea eugenioides])	1.60494	0.682523	0.308793	0.99994	no	up	2.67907	1.42173	0.125596	0.905455	no	up	10.0843	3.33404	0.00140702	0.0321664	yes	up	2.20984	1.14394	0.468413	1	no	up
TRINITY_DN171618_c0_g1	XP_023899530.1(protein HOL1-like [Quercus suber])	2.59267	1.37444	0.421833	0.99994	no	up	1.80929	0.855427	0.65933	1	no	up	26.8192	4.74519	1.07e-05	0.000767476	yes	up	0.139249	-2.84426	0.0311638	0.34528	no	down
TRINITY_DN8167_c0_g1	PSS07509.1(Cucumber peeling cupredoxin like [Actinidia chinensis var. chinensis])	11.5547	3.5304	5.38e-06	0.00197413	yes	up	25.7045	4.68395	3.83e-08	0.000115501	yes	up	144.483	7.17475	7.41e-22	5.7e-19	yes	up	9.58066	3.26013	0.080784	0.539252	no	up
TRINITY_DN42710_c0_g1	XP_023896350.1(uncharacterized protein C1F12.05-like [Quercus suber])	33.0567	5.04687	0.00779476	0.273512	no	up	2.96098	1.56607	0.273735	1	no	up	59.3901	5.89215	0.00122141	0.0291252	yes	up	2.56863	1.361	0.488326	0.921607	no	up
TRINITY_DN169_c1_g1	KAA8516480.1(hypothetical protein F0562_017014 [Nyssa sinensis])	0.396903	-1.33314	0.1814	0.987362	no	down	1.90235	0.92778	0.321566	0.99993	no	up	8.10541	3.01889	1.56e-07	1.91e-05	yes	up	2.06224	1.04421	0.402793	0.890162	no	up
TRINITY_DN15877_c0_g1	RXH73122.1(hypothetical protein DVH24_012806 [Malus domestica])	1.17134	0.228164	0.569285	0.99994	no	up	0.202088	-2.30694	1.37e-06	0.00155302	yes	down	1.34202	0.424401	0.505264	0.840719	no	up	2.18551	1.12797	0.488723	0.921607	no	up
TRINITY_DN1042_c0_g4	XP_024188160.1(LOW QUALITY PROTEIN: DEAD-box ATP-dependent RNA helicase 3, chloroplastic [Rosa chinensis])	0.0382951	-4.7067	0.0258347	0.50328	no	down	0.025682	-5.2831	0.165025	1	no	down	0.00452818	-7.78685	3.11e-05	0.0017944	yes	down	0.0256393	-5.2855	0.112836	0.589321	no	down
TRINITY_DN907_c0_g1	XP_028085794.1(receptor-like protein kinase FERONIA [Camellia sinensis])	1.53124	0.614704	0.423471	0.99994	no	up	0.502135	-0.993853	0.174738	0.980991	no	down	3.29493	1.72025	0.00111896	0.0272876	yes	up	1.11569	0.157937	0.862521	0.990414	no	up
TRINITY_DN10_c1_g1	KAA8545920.1(hypothetical protein F0562_020629 [Nyssa sinensis])	1.20851	0.273225	0.605865	0.99994	no	up	0.893298	-0.162786	0.831881	0.99993	no	down	2.76564	1.46761	0.000275763	0.00979052	yes	up	0.899988	-0.152022	0.820095	0.985519	no	down
TRINITY_DN8363_c2_g3	XP_023925513.1(UPF0591 membrane protein C15E1.02c-like [Quercus suber])	0.502538	-0.992696	0.605233	1	no	down	0.559811	-0.836988	0.836136	1	no	down	0.462939	-1.11111	0.364096	0.76131	no	down	0.0503923	-4.31065	0.000949575	0.0417512	yes	down
TRINITY_DN15740_c0_g1	XP_023908994.1(aromatic peroxygenase-like [Quercus suber])	3.76293	1.91186	0.635945	1	no	up	0.272705	-1.87458	0.378499	1	no	down	0.150752	-2.72975	0.158433	0.546289	no	down	0.00907618	-6.7837	6.81e-07	0.000298321	yes	down
TRINITY_DN7273_c0_g1	XP_023890373.1(probable UTP--glucose-1-phosphate uridylyltransferase [Quercus suber])	2.46611	1.30223	0.291115	0.99994	no	up	1.22495	0.292723	0.780941	0.99993	no	up	51.7361	5.6931	1.68e-08	2.76e-06	yes	up	3.81396	1.93129	0.121804	0.602518	no	up
TRINITY_DN7262_c0_g1	PSS10163.1(Piezo-type mechanosensitive ion channel like [Actinidia chinensis var. chinensis])	0.723714	-0.466509	0.537517	0.99994	no	down	0.563113	-0.828503	0.480141	0.99993	no	down	0.169784	-2.55823	0.00218482	0.043155	yes	down	3.90854	1.96663	0.0811712	0.539252	no	up
TRINITY_DN14486_c0_g1	PSS18052.1(ABC transporter C family member 8 like [Actinidia chinensis var. chinensis])	3.15544	1.65784	0.00216309	0.134375	no	up	6.83899	2.77378	3.17e-09	2e-05	yes	up	1.2894	0.366699	0.533695	0.853054	no	up	1.45182	0.53786	0.539846	0.935993	no	up
TRINITY_DN41743_c0_g1		0.458902	-1.12374	0.691573	1	no	down	1	0	1	1	no	no change	1.0027	0.00388484	0.998888	1	no	up	0.0100259	-6.64012	1.22e-06	0.0004556	yes	down
TRINITY_DN12649_c0_g1		0.448901	-1.15553	0.322341	0.99994	no	down	1.07374	0.102646	0.948645	0.99993	no	up	75.8434	6.24495	0.000243677	0.00894969	yes	up	49.1082	5.61789	0.0153548	0.227053	no	up
TRINITY_DN3473_c1_g1	XP_028053909.1(serine carboxypeptidase-like 18 isoform X2 [Camellia sinensis])	2.49851	1.32107	0.00019353	0.0272273	yes	up	2.04658	1.03321	8.03e-05	0.0312047	yes	up	1.56091	0.642391	0.0199376	0.177267	no	up	1.24169	0.312306	0.523049	0.930549	no	up
TRINITY_DN1976_c0_g1	XP_028085652.1(probable sugar phosphate/phosphate translocator At3g11320 [Camellia sinensis])	3.33596	1.7381	0.00064778	0.0642587	no	up	0.380502	-1.39402	0.0219448	0.560188	no	down	2.66185	1.41243	5.7e-05	0.00291761	yes	up	3.27904	1.71327	0.00554072	0.123792	no	up
TRINITY_DN8014_c0_g2	PSS20831.1(ATP-dependent 6-phosphofructokinase [Actinidia chinensis var. chinensis])	1.44391	0.529981	0.347045	0.99994	no	up	1.07003	0.097653	0.872996	0.99993	no	up	2.24073	1.16397	0.00124723	0.0296388	yes	up	0.924848	-0.112712	0.898782	0.993037	no	down
TRINITY_DN7643_c0_g1		8.25975	3.0461	0.000150706	0.022576	yes	up	6.11024	2.61123	0.00756886	0.366583	no	up	6.06729	2.60105	0.0019392	0.0399027	yes	up	13.9224	3.79933	0.00032221	0.0209363	yes	up
TRINITY_DN170709_c0_g1	XP_023919690.1(protein alcS-like [Quercus suber])	1.0008	0.00115626	0.999482	1	no	up	0.353615	-1.49975	0.602651	1	no	down	0.547856	-0.86813	0.521283	0.847902	no	down	0.0670194	-3.89928	4.49e-05	0.00562595	yes	down
TRINITY_DN1539_c0_g1	XP_028097202.1(uncharacterized protein LOC114297053 isoform X2 [Camellia sinensis])	0.364863	-1.45457	1.05e-07	7.35e-05	yes	down	0.717014	-0.479926	0.307151	0.99993	no	down	0.516752	-0.952457	0.0482814	0.289096	no	down	1.061	0.0854294	0.894176	0.993037	no	up
TRINITY_DN3483_c0_g1	XP_008384260.1(heat shock 70 kDa protein isoform X1 [Malus domestica])	1.06002	0.0840852	0.939483	0.99994	no	up	0.230496	-2.11719	0.0311942	0.63167	no	down	0.0197097	-5.66495	9.29e-06	0.000684164	yes	down	3.46851	1.79432	0.245501	0.776679	no	up
TRINITY_DN8858_c1_g1	PSS21673.1(TMV resistance protein like [Actinidia chinensis var. chinensis])	1.2778	0.353663	0.299202	0.99994	no	up	1.73129	0.791851	0.253741	0.99993	no	up	2.55955	1.35589	0.000106226	0.00474465	yes	up	1.49135	0.576615	0.446071	0.907488	no	up
TRINITY_DN36710_c1_g2	XP_023901743.1(arginine permease CAN1-like [Quercus suber])	18.9658	4.24533	0.16159	1	no	up	1.25518	0.327892	0.729028	0.99993	no	up	92.141	6.52577	0.000210085	0.0079961	yes	up	139.423	7.12333	7.09e-05	0.00763118	yes	up
TRINITY_DN115347_c0_g1	XP_023881191.1(uncharacterized protein LOC111993586 [Quercus suber])	3.76293	1.91186	0.635945	1	no	up	0.170574	-2.55153	0.258873	1	no	down	0.64254	-0.638143	0.679214	0.907721	no	down	0.0109994	-6.50643	3.48e-05	0.00469092	yes	down
TRINITY_DN15815_c0_g2	PSS21788.1(NDR1/HIN1-Like protein [Actinidia chinensis var. chinensis])	1.77563	0.828335	0.121699	0.896942	no	up	0.235454	-2.08648	0.00105385	0.148986	no	down	0.862514	-0.21338	0.816814	0.953032	no	down	17.3446	4.11642	1.94e-05	0.00324257	yes	up
TRINITY_DN60121_c0_g1		0.118398	-3.07828	4.06e-05	0.00889368	yes	down	1.59704	0.675404	0.395944	0.99993	no	up	0.428859	-1.22142	0.25986	0.676809	no	down	0.428207	-1.22362	0.039791	0.392452	no	down
TRINITY_DN12750_c0_g4	XP_028065755.1(nematode resistance protein-like HSPRO2 [Camellia sinensis])	0.84847	-0.237064	0.782146	0.99994	no	down	0.886396	-0.173976	0.86072	0.99993	no	down	29.2657	4.87114	4.85e-33	1.18e-29	yes	up	10.2339	3.35528	0.000654313	0.0333149	yes	up
TRINITY_DN98256_c0_g1	XP_023877502.1(uncharacterized protein LOC111989953 [Quercus suber])	2.62529	1.39248	0.4816	0.99994	no	up	0.211453	-2.24159	0.0747423	0.785674	no	down	320.461	8.324	4.62e-09	8.77e-07	yes	up	4.96248	2.31106	0.27178	0.802156	no	up
TRINITY_DN13392_c0_g1	PSS04320.1(UDP-glucuronate 4-epimerase [Actinidia chinensis var. chinensis])	1.72106	0.7833	0.176821	0.98091	no	up	0.774026	-0.369547	0.672196	0.99993	no	down	16.853	4.07494	3.13e-20	2e-17	yes	up	8.28651	3.05077	0.00148883	0.0557139	no	up
TRINITY_DN32999_c1_g3	PSR98501.1(UPF0481 protein [Actinidia chinensis var. chinensis])	1.39148	0.476623	0.532933	0.99994	no	up	1.98284	0.987565	0.218641	0.99993	no	up	3.86762	1.95145	8.36e-06	0.00062577	yes	up	0.862259	-0.213807	0.758818	0.978489	no	down
TRINITY_DN4244_c0_g1	PSR96180.1(Leucine-rich repeat receptor protein kinase [Actinidia chinensis var. chinensis])	0.627537	-0.672227	0.355872	0.99994	no	down	0.156025	-2.68015	0.0271565	0.600797	no	down	0.117414	-3.09032	0.000161772	0.0065752	yes	down	3.28157	1.71439	0.115855	0.594854	no	up
TRINITY_DN16010_c0_g1	XP_023926118.1(60S ribosomal protein L30-like [Quercus suber])	1.17775	0.236028	0.825748	0.99994	no	up	1.08552	0.118389	0.906366	0.99993	no	up	21.6917	4.43907	3.47e-05	0.0019518	yes	up	2.28442	1.19183	0.345758	0.859638	no	up
TRINITY_DN99515_c0_g1	KAB8737514.1(hypothetical protein FH972_026473 [Carpinus fangiana])	4.23093	2.08098	0.321059	1	no	up	1	0	1	1	no	no change	0.77336	-0.370788	0.905921	1	no	down	0.0500986	-4.31909	0.000208297	0.0155215	yes	down
TRINITY_DN45655_c3_g1	XP_023872970.1(low-affinity glucose transporter HXT3-like [Quercus suber])	191.255	7.57935	1.44e-06	0.000718556	yes	up	4.84123	2.27537	0.143028	0.941158	no	up	82.5128	6.36655	0.000190245	0.00739251	yes	up	6.11467	2.61228	0.154192	0.650418	no	up
TRINITY_DN4227_c1_g1	PSS21321.1(NAD-dependent protein like [Actinidia chinensis var. chinensis])	1.11235	0.153609	0.734423	0.99994	no	up	1.21034	0.275414	0.576693	0.99993	no	up	0.991581	-0.0121979	0.977962	0.994627	no	down	0.367704	-1.44339	0.000453222	0.0264639	yes	down
TRINITY_DN15688_c0_g1	KAE9467933.1(hypothetical protein C3L33_00158, partial [Rhododendron williamsianum])	1.12691	0.17237	0.854539	0.99994	no	up	0.882693	-0.180016	0.839877	0.99993	no	down	0.0884989	-3.4982	0.000186749	0.00727026	yes	down	1.68904	0.756207	0.721118	0.97085	no	up
TRINITY_DN59293_c0_g3	XP_023916545.1(protein FDD123-like [Quercus suber])	0.832658	-0.264205	0.8452	0.99994	no	down	1.90372	0.928818	0.819938	1	no	up	9.91205	3.30918	0.0149159	0.148855	no	up	0.0147708	-6.0811	0.000631408	0.0327879	yes	down
TRINITY_DN109274_c0_g1		0.626479	-0.674661	0.447339	0.99994	no	down	0.579365	-0.787456	0.51055	0.99993	no	down	18.5717	4.21503	4.4e-06	0.000367112	yes	up	0.436178	-1.19701	0.375583	0.877542	no	down
TRINITY_DN62280_c0_g1	PSR88246.1(AP2/ERF and B3 domain-containing transcription factor [Actinidia chinensis var. chinensis])	1.18526	0.245198	0.697726	0.99994	no	up	1.70981	0.773833	0.368404	0.99993	no	up	8.25431	3.04515	1.19e-07	1.5e-05	yes	up	2.90832	1.54018	0.16968	0.674494	no	up
TRINITY_DN62280_c0_g2	KAE9450177.1(hypothetical protein C3L33_17928, partial [Rhododendron williamsianum])	3.12005	1.64157	0.0399337	0.597791	no	up	0.0434761	-4.52363	2.71e-05	0.0155294	yes	down	0.0680529	-3.8772	0.0437941	0.273764	no	down	3.55214	1.82869	0.278452	0.81038	no	up
TRINITY_DN20199_c0_g1	XP_023883061.1(uncharacterized protein LOC111995381 [Quercus suber])	1.53367	0.61699	0.478564	0.99994	no	up	0.950313	-0.0735247	0.944466	0.99993	no	down	7.81581	2.9664	0.0117152	0.128164	no	up	0.0496623	-4.3317	4.67e-11	3.2e-07	yes	down
TRINITY_DN8370_c0_g1		0.621479	-0.686222	0.715048	0.99994	no	down	1	0	1	1	no	no change	0.430343	-1.21644	0.261625	0.678336	no	down	0.0572442	-4.12673	0.00103911	0.04404	yes	down
TRINITY_DN36802_c0_g1	XP_023877178.1(protein TOXD-like [Quercus suber])	1	0	1	1	no	no change	1	0	1	1	no	no change	0.121195	-3.0446	0.441863	1	no	down	0.00862798	-6.85676	4.75e-05	0.00583882	yes	down
TRINITY_DN8672_c0_g1	XP_028093133.1(LOW QUALITY PROTEIN: probable aspartyl protease At4g16563 [Camellia sinensis])	1.27462	0.350066	0.59621	0.99994	no	up	0.865053	-0.20914	0.753757	0.99993	no	down	2.61872	1.38886	0.000565429	0.0163333	yes	up	1.35236	0.435481	0.438365	0.904826	no	up
TRINITY_DN18580_c0_g2	XP_006375709.1(hydrophobic protein RCI2A [Populus trichocarpa])	0.612568	-0.707058	0.715181	1	no	down	0.501828	-0.994736	0.807402	1	no	down	1.04413	0.0623039	0.975402	0.99426	no	up	0.0191845	-5.70392	3.03e-05	0.00429569	yes	down
TRINITY_DN25481_c0_g1		1.04622	0.0651851	0.987254	1	no	up	1	0	1	1	no	no change	0.0581078	-4.10512	0.296453	1	no	down	0.0542997	-4.20291	0.000133109	0.0113545	yes	down
TRINITY_DN18843_c0_g1	XP_028081595.1(potassium transporter 25-like isoform X2 [Camellia sinensis])	0.653682	-0.613339	0.688609	1	no	down	0.229449	-2.12375	0.569102	0.99993	no	down	0.0318137	-4.97421	0.0559249	0.314033	no	down	31.8258	4.99213	0.000988944	0.042785	yes	up
TRINITY_DN1958_c0_g2		0.11059	-3.17671	0.0787306	0.784782	no	down	0.122673	-3.02712	0.33469	0.99993	no	down	0.0133056	-6.23182	0.0021049	0.0420161	yes	down	46.2994	5.53292	0.00537726	0.121871	no	up
TRINITY_DN108854_c0_g1		16.7565	4.06665	0.182024	1	no	up	1	0	1	1	no	no change	3.79966	1.92587	0.363784	1	no	up	0.0124877	-6.32335	0.00101881	0.0435274	yes	down
TRINITY_DN10052_c1_g1	AFO68787.1(floral-binding protein 9, partial [Styrax japonicus])	0.532987	-0.907828	0.323797	0.99994	no	down	1.66022	0.731376	0.544329	0.99993	no	up	5.56594	2.47662	0.00231374	0.0446818	yes	up	1.36256	0.44632	0.767064	0.97983	no	up
TRINITY_DN41702_c0_g1	XP_023925325.1(uncharacterized protein LOC112036733 [Quercus suber])	0.537156	-0.896588	0.826084	1	no	down	1	0	1	1	no	no change	0.596118	-0.74633	0.695836	0.913624	no	down	0.00952565	-6.71397	2.35e-05	0.00364154	yes	down
TRINITY_DN76104_c0_g2	XP_023914417.1(alcohol dehydrogenase [NADP(+)]-like [Quercus suber])	0.59923	-0.738819	0.654385	1	no	down	1	0	1	1	no	no change	0.0704488	-3.82728	0.282872	1	no	down	0.0115415	-6.43703	0.000650321	0.0332403	yes	down
TRINITY_DN76104_c0_g1	XP_023914417.1(alcohol dehydrogenase [NADP(+)]-like [Quercus suber])	0.200222	-2.32033	0.561718	1	no	down	1	0	1	1	no	no change	0.121894	-3.03631	0.443142	1	no	down	0.0250305	-5.32017	3.65e-05	0.00486506	yes	down
TRINITY_DN2796_c0_g1	KAA8543605.1(hypothetical protein F0562_021649 [Nyssa sinensis])	2.60611	1.3819	0.000255216	0.0337259	yes	up	1.54702	0.629494	0.215739	0.99993	no	up	1.21503	0.280997	0.501336	0.838028	no	up	0.605608	-0.723543	0.279974	0.811524	no	down
TRINITY_DN80947_c0_g1	XP_023929002.1(uncharacterized protein LOC112040344 [Quercus suber])	1	0	1	1	no	no change	1	0	1	1	no	no change	1.40472	0.490288	0.899829	1	no	up	0.0120807	-6.37115	0.000330281	0.0213256	yes	down
TRINITY_DN99142_c0_g2	KAE9453795.1(hypothetical protein C3L33_14329, partial [Rhododendron williamsianum])	1.75196	0.808969	0.161591	0.965304	no	up	3.20237	1.67914	0.000608131	0.111099	no	up	1.06036	0.0845608	0.907659	0.978039	no	up	0.215086	-2.21701	2.11e-06	0.000652759	yes	down
TRINITY_DN11630_c0_g1		1	0	1	1	no	no change	0.0627197	-3.99494	0.31033	1	no	down	40.1422	5.32705	1.71e-07	2.07e-05	yes	up	0.169508	-2.56057	0.271896	0.802296	no	down
TRINITY_DN32953_c0_g1	TXG61804.1(hypothetical protein EZV62_013167 [Acer yangbiense])	0.742944	-0.428674	0.245399	0.99994	no	down	0.293504	-1.76855	0.0827169	0.81514	no	down	0.103039	-3.27873	0.000749993	0.0203887	yes	down	10.0391	3.32756	0.044029	0.413758	no	up
TRINITY_DN16267_c0_g1	XP_023901447.1(ribosome-associated molecular chaperone SSB1 [Quercus suber])	1.07592	0.105572	0.919251	0.99994	no	up	0.688517	-0.538437	0.734093	0.99993	no	down	16.4398	4.03912	0.00031628	0.0108234	yes	up	3.69843	1.88691	0.131513	0.618556	no	up
TRINITY_DN6694_c0_g2	AIJ28474.1(O-methyltransferase [Vaccinium corymbosum])	1.62041	0.696358	0.457476	0.99994	no	up	2.55645	1.35414	0.077758	0.798199	no	up	4.69615	2.23148	0.000343165	0.011468	yes	up	1.46032	0.546281	0.59245	0.94942	no	up
TRINITY_DN2584_c0_g1	XP_028072932.1(pumilio homolog 12 [Camellia sinensis])	0.673891	-0.569413	0.494788	0.99994	no	down	0.607168	-0.719833	0.481226	0.99993	no	down	0.0880325	-3.50582	0.000657531	0.0183556	yes	down	2.31071	1.20834	0.281348	0.812836	no	up
TRINITY_DN2584_c0_g3	XP_028072932.1(pumilio homolog 12 [Camellia sinensis])	0.572713	-0.804116	0.437463	0.99994	no	down	0.646784	-0.628644	0.579685	0.99993	no	down	0.0986699	-3.34125	0.000468455	0.0143082	yes	down	4.20678	2.07271	0.179597	0.691341	no	up
TRINITY_DN52612_c0_g1		1	0	1	1	no	no change	1	0	1	1	no	no change	0.666209	-0.585953	0.856296	1	no	down	0.0136554	-6.19439	0.000142832	0.0118756	yes	down
TRINITY_DN53140_c0_g1	XP_023878875.1(sphingolipid long chain base-responsive protein PIL1-like [Quercus suber])	1.71106	0.774888	0.684562	1	no	up	0.0639143	-3.96772	0.072289	1	no	down	0.629784	-0.66707	0.574629	0.871055	no	down	0.061911	-4.01366	0.000127922	0.0110221	yes	down
TRINITY_DN30037_c0_g1	XP_023911002.1(mucin-19-like [Quercus suber])	0.744365	-0.425918	0.887341	1	no	down	1	0	1	1	no	no change	0.572376	-0.804965	0.843614	1	no	down	0.0281565	-5.15039	0.000841997	0.0388889	yes	down
TRINITY_DN26966_c1_g2	XP_023901447.1(ribosome-associated molecular chaperone SSB1 [Quercus suber])	1.94223	0.957714	0.627234	1	no	up	3.85886	1.94817	0.531021	1	no	up	3.70512	1.88952	0.640817	1	no	up	53.523	5.74209	0.00119119	0.0484289	yes	up
TRINITY_DN5128_c0_g1	KAA8525435.1(hypothetical protein F0562_007298 [Nyssa sinensis])	10.5317	3.39666	0.000294417	0.03718	yes	up	3.37773	1.75606	0.231866	0.99993	no	up	11.8153	3.56258	2.92e-05	0.00170168	yes	up	4.02671	2.0096	0.290424	0.820075	no	up
TRINITY_DN20083_c0_g1	PSS31208.1(Large proline-rich protein [Actinidia chinensis var. chinensis])	0.877667	-0.188255	0.83564	0.99994	no	down	0.456071	-1.13267	0.148023	0.951554	no	down	0.153365	-2.70496	0.00105271	0.0260754	yes	down	1.29147	0.369018	0.723262	0.971595	no	up
TRINITY_DN1923_c0_g1	KAA8530410.1(hypothetical protein F0562_005119 [Nyssa sinensis])	3.38975	1.76118	0.000110463	0.0178482	yes	up	0.971418	-0.0418366	0.937389	0.99993	no	down	2.00801	1.00577	0.0395424	0.259148	no	up	1.04716	0.0664798	0.92569	0.994466	no	up
TRINITY_DN27305_c1_g1	THG04843.1(hypothetical protein TEA_027820 [Camellia sinensis var. sinensis])	0.312163	-1.67963	0.21923	0.99994	no	down	0.165076	-2.5988	0.294486	0.99993	no	down	0.0415189	-4.59009	0.000559721	0.0162688	yes	down	17.4989	4.12919	0.0383848	0.385253	no	up
TRINITY_DN3404_c0_g2	XP_028111720.1(uncharacterized protein LOC114310019 isoform X2 [Camellia sinensis])	2.06373	1.04525	0.0453573	0.631164	no	up	1.09396	0.129562	0.903373	0.99993	no	up	3.94445	1.97982	0.000618879	0.0174526	yes	up	2.50206	1.32312	0.263515	0.795404	no	up
TRINITY_DN71577_c0_g1	XP_023925459.1(fatty acid hydroxylase vlmA-like [Quercus suber])	2.47958	1.3101	0.546715	1	no	up	0.250268	-1.99846	0.3409	1	no	down	1.40799	0.493634	0.775888	1	no	up	0.0200185	-5.64252	0.000921534	0.0409041	yes	down
TRINITY_DN85671_c0_g1		7.97381	2.99527	0.0155029	0.399227	no	up	0.644774	-0.633136	0.516381	0.99993	no	down	12.8432	3.68294	0.00159591	0.0350383	yes	up	0.189761	-2.39775	0.200107	0.720932	no	down
TRINITY_DN37283_c0_g1	KAB8760582.1(hypothetical protein FH972_026574 [Carpinus fangiana])	1.04155	0.0587307	0.976341	1	no	up	1	0	1	1	no	no change	0.898003	-0.155208	0.947446	1	no	down	0.00686239	-7.18707	0.000982482	0.0426133	yes	down
TRINITY_DN42726_c0_g2	XP_031252740.1(leishmanolysin-like peptidase [Pistacia vera])	0.0359939	-4.7961	0.196721	1	no	down	3.75542	1.90897	0.21919	1	no	up	0.199645	-2.32449	0.560402	1	no	down	0.0120425	-6.37572	0.000242257	0.0171781	yes	down
TRINITY_DN3864_c0_g1	XP_011046431.1(PREDICTED: syntaxin-121-like [Populus euphratica])	2.75941	1.46436	0.285841	0.99994	no	up	0.928087	-0.107668	0.9258	0.99993	no	down	50.9819	5.67191	1.17e-07	1.49e-05	yes	up	6.13912	2.61803	0.0999852	0.569617	no	up
TRINITY_DN3864_c0_g2	KAB1201157.1(hypothetical protein CJ030_MR0G004693 [Morella rubra])	1.13997	0.188998	0.911542	0.99994	no	up	1.43274	0.51878	0.652079	0.99993	no	up	219.392	7.77736	3.3e-08	5.07e-06	yes	up	13.1392	3.7158	0.0102525	0.17933	no	up
TRINITY_DN9669_c0_g1	XP_023905290.1(40S ribosomal protein S13-like [Quercus suber])	0.792961	-0.334678	0.774551	0.99994	no	down	0.554567	-0.850567	0.476957	0.99993	no	down	44.2616	5.46798	7.41e-05	0.00357071	yes	up	2.98375	1.57713	0.250476	0.781616	no	up
TRINITY_DN32304_c0_g3	KAA8539962.1(hypothetical protein F0562_026654 [Nyssa sinensis])	0.856851	-0.222884	0.698254	0.99994	no	down	0.272873	-1.8737	0.101964	0.862036	no	down	0.139269	-2.84405	0.000594283	0.0169082	yes	down	4.28722	2.10004	0.117152	0.596565	no	up
TRINITY_DN624_c0_g2	THG00948.1(hypothetical protein TEA_001351 [Camellia sinensis var. sinensis])	0.95377	-0.0682865	0.882517	0.99994	no	down	0.321779	-1.63586	0.0451616	0.68188	no	down	0.289993	-1.78591	0.00269101	0.049658	yes	down	0.645042	-0.632535	0.475666	0.916765	no	down
TRINITY_DN3821_c0_g1	PSS07721.1(BTB/POZ and TAZ domain-containing protein [Actinidia chinensis var. chinensis])	2.11965	1.08383	0.178401	0.983831	no	up	0.653693	-0.613315	0.428491	0.99993	no	down	8.0888	3.01593	0.000375799	0.0122425	yes	up	7.84298	2.9714	0.000865429	0.0396143	yes	up
TRINITY_DN3821_c0_g3	PSS07721.1(BTB/POZ and TAZ domain-containing protein [Actinidia chinensis var. chinensis])	2.457	1.2969	0.116807	0.886555	no	up	0.625313	-0.67735	0.391432	0.99993	no	down	21.7114	4.44038	1.14e-07	1.46e-05	yes	up	7.48728	2.90444	0.00054734	0.0298811	yes	up
TRINITY_DN28596_c0_g1	PSS29392.1(Telomerase protein component 1 like [Actinidia chinensis var. chinensis])	0.836092	-0.258266	0.887955	1	no	down	1.49369	0.578882	0.772856	1	no	up	70.3651	6.13679	0.000365219	0.0120296	yes	up	67.1072	6.0684	0.00319802	0.0896898	no	up
TRINITY_DN3345_c0_g3	XP_028108250.1(ethylene-responsive transcription factor 4-like [Camellia sinensis])	2.07055	1.05002	0.0700561	0.751918	no	up	0.629308	-0.668161	0.356333	0.99993	no	down	6.4323	2.68534	9.08e-13	2.92e-10	yes	up	6.19085	2.63014	0.000333623	0.0213798	yes	up
TRINITY_DN5723_c1_g1		0.48314	-1.04949	0.391421	0.99994	no	down	1.91472	0.937136	0.444728	0.99993	no	up	1.2419	0.312545	0.796973	0.9466	no	up	13.4927	3.7541	3.63e-06	0.000945399	yes	up
TRINITY_DN62799_c0_g1		0.470565	-1.08753	0.47307	0.99994	no	down	0.177554	-2.49367	0.0623985	0.744972	no	down	0.629896	-0.666814	0.553292	0.861342	no	down	0.0773095	-3.69321	0.000284582	0.0192476	yes	down
TRINITY_DN48975_c1_g4	XP_023926142.1(hexokinase-like [Quercus suber])	0.148672	-2.74979	0.489097	1	no	down	1	0	1	1	no	no change	0.400462	-1.32026	0.570773	1	no	down	0.0262369	-5.25226	0.00105385	0.0443579	yes	down
TRINITY_DN36697_c1_g1	XP_028084818.1(BRCT domain-containing protein At4g02110 [Camellia sinensis])	4.66591	2.22216	1.4e-05	0.00412182	yes	up	0.235124	-2.0885	0.00996485	0.417704	no	down	0.336035	-1.57332	0.0974739	0.424536	no	down	2.16026	1.1112	0.469199	0.914551	no	up
TRINITY_DN180361_c0_g1	XP_028113214.1(transcription factor bHLH91-like [Camellia sinensis])	0.503042	-0.991248	0.633551	1	no	down	0.122289	-3.03164	0.0727352	0.777609	no	down	0.0114624	-6.44695	0.0010975	0.0268486	yes	down	11.2183	3.48778	0.16973	1	no	up
TRINITY_DN1671_c0_g1	PSS17483.1(Pathogen-related protein [Actinidia chinensis var. chinensis])	1.02976	0.0423022	0.957743	0.99994	no	up	3.23778	1.695	0.0362363	0.656225	no	up	3.34081	1.7402	8.75e-05	0.00404421	yes	up	1.02613	0.0372088	0.969069	0.997734	no	up
TRINITY_DN16986_c0_g1		9.72647	3.28192	0.368874	1	no	up	1	0	1	1	no	no change	0.965499	-0.050654	0.978557	0.994782	no	down	0.0637111	-3.97231	0.000103136	0.00963715	yes	down
TRINITY_DN7890_c1_g4	KAB8342913.1(hypothetical protein FH972_022510 [Carpinus fangiana])	0.118183	-3.0809	0.411045	1	no	down	1	0	1	1	no	no change	0.539501	-0.890303	0.772368	1	no	down	0.0180743	-5.78992	0.000188046	0.0145848	yes	down
TRINITY_DN7890_c1_g1	KAB8342913.1(hypothetical protein FH972_022510 [Carpinus fangiana])	0.599695	-0.7377	0.343285	0.99994	no	down	0.501828	-0.994736	0.807402	1	no	down	1.18977	0.250679	0.832638	0.957296	no	up	0.0619757	-4.01215	0.00045773	0.0265758	yes	down
TRINITY_DN30606_c0_g1	XP_027127623.1(60S ribosomal protein L10-like [Coffea arabica])	0.138172	-2.85546	0.350215	1	no	down	2.72168	1.4445	0.502592	1	no	up	16.3721	4.03317	0.000963395	0.0244794	yes	up	0.246016	-2.02318	0.119815	0.59943	no	down
TRINITY_DN166743_c0_g1	XP_004240863.1(uncharacterized protein LOC101254906 [Solanum lycopersicum])	1	0	1	1	no	no change	0.501828	-0.994736	0.807402	1	no	down	3.05677e+06	21.5436	3.59e-08	5.36e-06	yes	up	1	0	1	1	no	no change
TRINITY_DN45989_c0_g2		1.41955	0.505435	0.778515	0.99994	no	up	1.19736	0.259859	0.933404	1	no	up	0.32108	-1.63899	0.459051	0.81821	no	down	0.00867743	-6.84852	0.000126989	0.0109602	yes	down
TRINITY_DN699_c0_g1	PSR86405.1(Aminopyrimidine aminohydrolase [Actinidia chinensis var. chinensis])	6.98697	2.80467	9.39e-06	0.00302219	yes	up	0.559268	-0.838388	0.220226	0.99993	no	down	8.04441	3.00799	2.64e-11	7.09e-09	yes	up	5.2531	2.39317	2.27e-06	0.000684184	yes	up
TRINITY_DN179728_c0_g1		1.38155	0.466291	0.37132	0.99994	no	up	0.512531	-0.964288	0.0772601	0.796502	no	down	0.0837137	-3.57839	0.000836533	0.0219651	yes	down	1.13887	0.187605	0.904712	0.993065	no	up
TRINITY_DN36997_c0_g4	KAB8342900.1(hypothetical protein FH972_022497 [Carpinus fangiana])	1	0	1	1	no	no change	6.94236	2.79543	0.0525993	0.706538	no	up	33.1802	5.05225	0.000219142	0.00821564	yes	up	120.805	6.91653	1.03e-05	0.00207569	yes	up
TRINITY_DN66792_c0_g1		3.30619	1.72517	0.261227	0.99994	no	up	0.898795	-0.153936	0.907535	1	no	down	42.016	5.39287	0.00216185	0.0427828	yes	up	0.119396	-3.06617	1	1	no	down
TRINITY_DN1959_c0_g1	PSR97863.1(Protein like [Actinidia chinensis var. chinensis])	1.11355	0.155172	0.78789	0.99994	no	up	1.04038	0.0571134	0.93817	0.99993	no	up	3.97902	1.99241	7.4e-12	2.12e-09	yes	up	2.20734	1.14231	0.0816909	0.541097	no	up
TRINITY_DN30497_c0_g1	XP_023878992.1(heat shock protein 90 [Quercus suber])	18.0013	4.17003	0.000304561	0.0380691	yes	up	0.532646	-0.90875	0.530511	0.99993	no	down	47.5445	5.57121	0.00155235	0.0343549	yes	up	3.15223	1.65637	0.285846	0.815578	no	up
TRINITY_DN38999_c0_g2	PSS13513.1(Photosynthetic NDH subunit of lumenal location 2 like [Actinidia chinensis var. chinensis])	1.44292	0.528987	0.557145	0.99994	no	up	2.35489	1.23566	0.280668	0.99993	no	up	0.866757	-0.206301	0.850349	0.963169	no	down	0.232781	-2.10295	2.07e-05	0.00336474	yes	down
TRINITY_DN62243_c0_g1		1	0	1	1	no	no change	1	0	1	1	no	no change	1	0	1	1	no	no change	0.0244673	-5.353	0.000680052	0.0340804	yes	down
TRINITY_DN5549_c0_g2	KDO49381.1(hypothetical protein CISIN_1g0277592mg [Citrus sinensis])	3.32545	1.73355	0.000426566	0.0482672	yes	up	0.440583	-1.18252	0.0837691	0.815217	no	down	3.16203	1.66085	1.06e-07	1.37e-05	yes	up	2.00404	1.00291	0.148441	0.641502	no	up
TRINITY_DN50987_c0_g1	XP_023893855.1(uncharacterized transmembrane protein DDB_G0289901-like [Quercus suber])	2.03773	1.02697	0.80129	1	no	up	0.242499	-2.04395	0.61159	1	no	down	0.810526	-0.30307	0.918441	1	no	down	0.0307362	-5.02392	0.000613987	0.0322513	yes	down
TRINITY_DN167119_c0_g1	XP_023907956.1(protein ecm33-like [Quercus suber])	1	0	1	1	no	no change	1.81498	0.859956	0.802416	1	no	up	57.1514	5.83672	0.00954967	0.114022	no	up	288.276	8.17131	0.000245307	0.0173226	yes	up
TRINITY_DN29472_c0_g1	O65082.1(RecName: Full=60S ribosomal protein L15-2 [Picea mariana])	0.143952	-2.79634	0.481535	1	no	down	5.15497	2.36596	0.142687	1	no	up	190.677	7.57499	1.88e-05	0.00119175	yes	up	0.862298	-0.213741	0.922645	1	no	down
TRINITY_DN6553_c0_g1	PSS35946.1(malate dehydrogenase [Actinidia chinensis var. chinensis])	0.479624	-1.06002	0.0767963	0.780066	no	down	0.262687	-1.92859	0.114805	0.889248	no	down	0.127651	-2.96972	0.000192649	0.00744415	yes	down	0.883303	-0.17902	0.694918	0.966167	no	down
TRINITY_DN7613_c0_g1	XP_009614027.1((R)-mandelonitrile lyase-like [Nicotiana tomentosiformis])	4.60821	2.20421	0.00668544	0.252159	no	up	25.2698	4.65934	1.42e-09	1.5e-05	yes	up	5.58021	2.48032	0.0589164	0.323344	no	up	2.90042	1.53626	1	1	no	up
TRINITY_DN12960_c1_g1		0.243596	-2.03744	0.000320079	0.039216	yes	down	0.401616	-1.31611	0.129808	0.917331	no	down	0.208981	-2.25856	0.0552165	0.311715	no	down	0.314681	-1.66804	0.103402	0.575139	no	down
TRINITY_DN7613_c0_g2	KAA8522781.1(hypothetical protein F0562_009204 [Nyssa sinensis])	4.1108	2.03942	6.13e-05	0.0120654	yes	up	4.34954	2.12086	0.00737213	0.363143	no	up	4.21982	2.07718	0.00202697	0.0410134	yes	up	1.60568	0.68318	0.571535	0.944431	no	up
TRINITY_DN41071_c0_g1	XP_023897594.1(protein bli-3-like, partial [Quercus suber])	0.543456	-0.879766	0.676714	1	no	down	1	0	1	1	no	no change	0.310691	-1.68645	0.671393	1	no	down	0.0158715	-5.97742	2.79e-06	0.00081591	yes	down
TRINITY_DN8030_c0_g1		20.0336	4.32435	0.0509728	1	no	up	0.460652	-1.11825	0.410789	0.99993	no	down	996.458	9.96067	1.59e-11	4.34e-09	yes	up	0.883988	-0.177901	0.963994	1	no	down
TRINITY_DN41410_c0_g1	XP_023899655.1(uncharacterized protein LOC112011518 [Quercus suber])	1	0	1	1	no	no change	1	0	1	1	no	no change	0.0470402	-4.40996	0.171039	1	no	down	0.0100166	-6.64146	0.000684012	0.0341786	yes	down
TRINITY_DN52665_c0_g2	XP_023878956.1(acetate permease A-like [Quercus suber])	9.0242	3.1738	0.053116	0.673156	no	up	0.472316	-1.08218	0.788038	1	no	down	74.4687	6.21856	0.000532243	0.0156871	yes	up	0.0600584	-4.05749	1	1	no	down
TRINITY_DN52665_c0_g5	XP_023888884.1(acetate permease A-like [Quercus suber])	1.11985	0.1633	0.932785	1	no	up	0.501828	-0.994736	0.807402	1	no	down	0.788392	-0.343015	0.808823	0.950102	no	down	0.0334488	-4.9019	6.96e-07	0.00030147	yes	down
TRINITY_DN52665_c0_g6	XP_023878956.1(acetate permease A-like [Quercus suber])	4.46989	2.16024	0.14062	0.930282	no	up	1.45023	0.536283	0.846737	1	no	up	25.371	4.66511	0.00186394	0.0388641	yes	up	0.0244257	-5.35545	0.0174329	0.244642	no	down
TRINITY_DN19973_c0_g2	KAA8529414.1(hypothetical protein F0562_033787 [Nyssa sinensis])	0.658651	-0.602415	0.72952	0.99994	no	down	0.109598	-3.18971	0.315733	0.99993	no	down	0.0435827	-4.5201	0.012291	0.132234	no	down	95.7763	6.5816	0.000755163	0.036318	yes	up
TRINITY_DN2095_c0_g1	PSS26435.1(Serine/threonine-protein kinase [Actinidia chinensis var. chinensis])	0.561768	-0.831953	0.00389287	0.186823	no	down	0.619713	-0.690328	0.379974	0.99993	no	down	0.240206	-2.05766	0.000550803	0.0160673	yes	down	2.21801	1.14926	0.270482	0.801304	no	up
TRINITY_DN4850_c0_g2	PSR93580.1(Beta-amyrin 28-oxidase [Actinidia chinensis var. chinensis])	0.562978	-0.82885	0.341676	0.99994	no	down	1.88351	0.913425	0.285908	0.99993	no	up	5.62564	2.49202	1.42e-06	0.000134195	yes	up	1.01666	0.0238443	0.976972	0.998378	no	up
TRINITY_DN46_c0_g1	XP_028051396.1(F-box protein At5g07610-like isoform X4 [Camellia sinensis])	0.871475	-0.19847	0.727764	0.99994	no	down	0.916021	-0.126547	0.82926	0.99993	no	down	2.10839	1.07614	0.000446053	0.0138966	yes	up	1.46513	0.551029	0.380457	0.87998	no	up
TRINITY_DN67189_c0_g1	XP_007030305.2(PREDICTED: GDSL esterase/lipase LTL1 [Theobroma cacao])	0.250292	-1.99831	1	1	no	down	0.156846	-2.67258	0.450798	0.99993	no	down	0.00521412	-7.58336	3.18e-05	0.00182195	yes	down	106.026	6.72827	0.000251483	0.0176372	yes	up
TRINITY_DN1433_c1_g1	XP_022857743.1(uncharacterized protein LOC111378743 [Olea europaea var. sylvestris])	7.67959	2.94103	1.41e-11	5.23e-08	yes	up	5.66298	2.50156	4.67e-05	0.0219937	yes	up	0.867918	-0.204369	0.822553	0.954574	no	down	0.224249	-2.15682	0.0108749	0.185922	no	down
TRINITY_DN14870_c0_g1	KAA8543046.1(hypothetical protein F0562_021459 [Nyssa sinensis])	2.46854	1.30366	0.175786	0.979511	no	up	0.426229	-1.2303	0.238003	0.99993	no	down	114.095	6.83409	1.44e-16	6.78e-14	yes	up	27.0653	4.75837	0.00455317	0.110734	no	up
TRINITY_DN17638_c0_g4	KAF3947146.1(hypothetical protein CMV_026681 [Castanea mollissima])	3.94054	1.97839	0.27215	1	no	up	0.237002	-2.07703	0.0699109	0.771414	no	down	13.6022	3.76577	0.00088735	0.0230085	yes	up	0.460279	-1.11942	0.625046	0.956716	no	down
TRINITY_DN7391_c0_g1	XP_028067386.1(EID1-like F-box protein 3 [Camellia sinensis])	0.00923818	-6.75817	5.49e-10	8.84e-07	yes	down	0.929819	-0.104978	0.910887	1	no	down	4.81186	2.26659	0.199011	0.605799	no	up	2.59814	1.37748	0.190587	0.707978	no	up
TRINITY_DN15369_c0_g1	KAB8342900.1(hypothetical protein FH972_022497 [Carpinus fangiana])	1	0	1	1	no	no change	0.815739	-0.293821	0.874503	1	no	down	88.4545	6.46686	0.000428957	0.013509	yes	up	7.10557	2.82895	0.161374	0.658943	no	up
TRINITY_DN41612_c0_g1	PSS07319.1(Auxin-binding protein like [Actinidia chinensis var. chinensis])	70.6451	6.14252	2.84e-10	5.26e-07	yes	up	0.20081	-2.3161	0.0158412	0.494181	no	down	85.8742	6.42415	0.00195476	0.0401378	yes	up	11.4337	3.51523	0.016342	0.235537	no	up
TRINITY_DN14677_c0_g1	XP_023896119.1(heat shock protein 60 [Quercus suber])	1.8477	0.885728	0.40538	0.99994	no	up	0.742383	-0.429765	0.726113	1	no	down	110.633	6.78964	3.75e-05	0.00206413	yes	up	11.6249	3.53915	0.148435	0.641502	no	up
TRINITY_DN10384_c1_g1	XP_028059459.1(uncharacterized protein LOC114263160 isoform X2 [Camellia sinensis])	2.97242	1.57164	8.39e-05	0.0147795	yes	up	2.38023	1.2511	0.0412576	0.668815	no	up	1.66764	0.737807	0.0975115	0.424584	no	up	0.645939	-0.630529	0.324017	0.845142	no	down
TRINITY_DN2487_c0_g1		1.85158	0.888758	0.431619	0.99994	no	up	1.02682	0.0381797	0.98537	1	no	up	10.9066	3.44713	5.52e-05	0.00284317	yes	up	0.0222392	-5.49075	0.00419426	0.105717	no	down
TRINITY_DN12794_c0_g1	XP_028103108.1(ethylene-responsive transcription factor WRI1 [Camellia sinensis])	0.428272	-1.2234	0.176824	0.98091	no	down	0.206382	-2.27661	0.13101	0.919427	no	down	0.060032	-4.05812	0.00121634	0.0290545	yes	down	11.3593	3.50581	0.00383132	0.100304	no	up
TRINITY_DN16854_c0_g1	PSS07509.1(Cucumber peeling cupredoxin like [Actinidia chinensis var. chinensis])	0.672633	-0.572108	0.297309	0.99994	no	down	1.93081	0.949207	0.292946	0.99993	no	up	2.628	1.39396	0.000413598	0.013155	yes	up	1.37722	0.461759	0.540715	0.936099	no	up
TRINITY_DN44207_c0_g1	XP_028126612.1(elongator complex protein 6 isoform X1 [Camellia sinensis])	1.36868	0.452786	0.17803	0.98309	no	up	1.45359	0.539621	0.284559	0.99993	no	up	2.22368	1.15295	0.00109726	0.0268486	yes	up	1.58489	0.664379	0.235891	0.767787	no	up
TRINITY_DN19359_c0_g2	PSR99475.1(Protein PIN-LIKES like [Actinidia chinensis var. chinensis])	0.22596	-2.14586	0.165347	1	no	down	0.224989	-2.15207	0.0301969	0.625121	no	down	0.0748312	-3.74022	8.67e-05	0.00401898	yes	down	3.06841	1.61749	0.276963	0.808247	no	up
TRINITY_DN400_c2_g1		9.03806	3.17601	3.08e-06	0.00129556	yes	up	0.258687	-1.95072	0.0141055	0.477058	no	down	1.61641	0.692789	0.293603	0.709564	no	up	2.91984	1.54589	0.0829324	0.543904	no	up
TRINITY_DN19202_c0_g1	XP_009768888.1(PREDICTED: uncharacterized protein LOC104219837 [Nicotiana sylvestris])	1.91135	0.93459	0.084777	0.806591	no	up	0.930317	-0.104205	0.871601	0.99993	no	down	7.10212	2.82825	1.26e-06	0.000120186	yes	up	4.6563	2.21918	0.0554855	0.46637	no	up
TRINITY_DN26331_c0_g1		1	0	1	1	no	no change	1	0	1	1	no	no change	81.5869	6.35027	0.000819609	0.0217267	yes	up	0.8713	-0.198759	0.956409	1	no	down
TRINITY_DN43687_c0_g3	XP_023883018.1(protein wos2-like [Quercus suber])	10.1767	3.3472	0.00500842	0.218722	no	up	0.140651	-2.82981	0.00951988	0.406121	no	down	23.8859	4.57809	0.00015541	0.00638534	yes	up	0.0804362	-3.63601	0.0416376	0.401911	no	down
TRINITY_DN2597_c1_g1	XP_028059566.1(growth-regulating factor 1-like isoform X2 [Camellia sinensis])	1.37443	0.458829	0.322425	0.99994	no	up	0.233012	-2.10153	0.0102742	0.425149	no	down	0.132824	-2.91242	0.00123735	0.0294209	yes	down	2.65278	1.4075	0.31683	0.84027	no	up
TRINITY_DN22844_c0_g1	XP_021636564.1(plasma membrane ATPase 1-like [Hevea brasiliensis])	1	0	1	1	no	no change	2.02733	1.01958	0.697717	1	no	up	496.847	8.95666	6.04e-07	6.31e-05	yes	up	0.165396	-2.596	0.268814	0.800131	no	down
TRINITY_DN18519_c0_g1	XP_028091540.1(zinc finger protein 10-like [Camellia sinensis])	0.632412	-0.661064	0.763222	1	no	down	0.526759	-0.924785	0.712083	1	no	down	0.0146471	-6.09324	0.00243964	0.04638	yes	down	1.46566	0.551546	0.648772	0.960752	no	up
TRINITY_DN104390_c0_g1	XP_023919777.1(penicillopepsin-1-like [Quercus suber])	2.03773	1.02697	0.80129	1	no	up	1	0	1	1	no	no change	0.176966	-2.49846	0.274867	1	no	down	0.0283358	-5.14123	0.000984005	0.042614	yes	down
TRINITY_DN179798_c0_g1		1	0	1	1	no	no change	1	0	1	1	no	no change	1	0	1	1	no	no change	0.0144698	-6.11081	0.000145783	0.0120546	yes	down
TRINITY_DN56889_c0_g1	PSS31852.1(Protein DETOXIFICATION like [Actinidia chinensis var. chinensis])	0.0854862	-3.54816	0.153022	1	no	down	0.19072	-2.39047	0.103443	0.866663	no	down	0.0199596	-5.64678	0.000744163	0.0202781	yes	down	3.46863	1.79437	1	1	no	up
TRINITY_DN10752_c0_g1	XP_028080754.1(enoyl-[acyl-carrier-protein] reductase [NADH], chloroplastic-like [Camellia sinensis])	0.84385	-0.244942	0.632484	0.99994	no	down	0.27283	-1.87393	0.0489661	0.693622	no	down	0.15911	-2.65191	0.00113924	0.0276096	yes	down	4.06872	2.02457	0.0410099	0.398343	no	up
TRINITY_DN9730_c0_g1	PSR95050.1(Mitogen-activated protein kinase kinase kinase [Actinidia chinensis var. chinensis])	1.39738	0.482721	0.550993	0.99994	no	up	1.17443	0.231964	0.806799	0.99993	no	up	4.75392	2.24912	5.27e-08	7.27e-06	yes	up	2.6787	1.42153	0.189589	0.706113	no	up
TRINITY_DN10984_c0_g1	XP_028059034.1(uncharacterized protein At1g76070-like [Camellia sinensis])	1.90974	0.93338	0.185669	0.995067	no	up	2.52768	1.33781	0.174951	0.980991	no	up	30.3434	4.92331	2.97e-13	1.04e-10	yes	up	3.49349	1.80467	0.171223	0.676914	no	up
TRINITY_DN7661_c0_g1		0.3721	-1.42624	0.19094	0.99994	no	down	0.678443	-0.5597	0.709647	0.99993	no	down	4.08339	2.02977	1.47e-05	0.000995974	yes	up	1.8559	0.892115	1	1	no	up
TRINITY_DN9898_c1_g2	PSS15968.1(CWF19-like protein [Actinidia chinensis var. chinensis])	0.544529	-0.876918	0.685153	0.99994	no	down	0.833885	-0.262079	0.930611	0.99993	no	down	2.05183	1.03691	0.618583	0.888047	no	up	159.407	7.31657	0.000285419	0.0192788	yes	up
TRINITY_DN45536_c0_g2	KAE9461492.1(hypothetical protein C3L33_06631, partial [Rhododendron williamsianum])	1.56417	0.645398	0.164668	0.966495	no	up	0.294762	-1.76238	4.87e-05	0.0222511	yes	down	0.930702	-0.103608	0.88176	0.970734	no	down	12.235	3.61294	0.031406	0.346699	no	up
TRINITY_DN35761_c0_g1	XP_023870732.1(glutaredoxin-like [Quercus suber])	0.326436	-1.61513	0.690424	1	no	down	1	0	1	1	no	no change	0.154694	-2.69251	0.168117	0.560871	no	down	0.0713757	-3.80842	9.8e-05	0.00942211	yes	down
TRINITY_DN10373_c0_g1	XP_028122765.1(serine/threonine-protein kinase svkA-like [Camellia sinensis])	0.658242	-0.603309	0.255402	0.99994	no	down	0.372389	-1.42512	0.116198	0.891041	no	down	0.10938	-3.19258	0.00094924	0.0242351	yes	down	2.98886	1.5796	0.0869262	0.550341	no	up
TRINITY_DN14050_c0_g2	XP_023870892.1(heat shock 70 kDa protein-like [Quercus suber])	3.54629	1.82631	0.199621	0.99994	no	up	0.658597	-0.602532	0.638851	0.99993	no	down	38.6157	5.27112	0.00136689	0.0315792	yes	up	0.794464	-0.331946	0.902157	0.993037	no	down
TRINITY_DN14994_c0_g1	ASJ80912.1(gibberellin 20-oxidase 2 [Camellia sinensis])	0.249105	-2.00517	0.0248063	0.494852	no	down	0.152766	-2.7106	0.300044	0.99993	no	down	0.00751269	-7.05646	0.00163685	0.035617	yes	down	121.941	6.93004	0.00561385	0.124591	no	up
TRINITY_DN12993_c1_g2	XP_028077039.1(calcium-binding allergen Bet v 3 [Camellia sinensis])	1.33844	0.420552	0.580243	0.99994	no	up	0.691458	-0.532286	0.531849	0.99993	no	down	6.04004	2.59456	2.46e-13	8.66e-11	yes	up	4.57521	2.19384	0.0109655	0.186834	no	up
TRINITY_DN16772_c0_g1	XP_023901618.1(peptide methionine sulfoxide reductase B5-like [Quercus suber])	1	0	1	1	no	no change	1	0	1	1	no	no change	0.144873	-2.78714	0.139637	1	no	down	0.0119939	-6.38155	3.13e-05	0.00439949	yes	down
TRINITY_DN21872_c0_g1	PLY79171.1(hypothetical protein LSAT_4X119740 [Lactuca sativa])	1	0	1	1	no	no change	0.754434	-0.406533	0.89839	1	no	down	573.851	9.16453	4.52e-09	8.62e-07	yes	up	0.264019	-1.92129	0.419241	0.89773	no	down
TRINITY_DN4485_c0_g2	KAA8522541.1(hypothetical protein F0562_013098 [Nyssa sinensis])	0.557447	-0.843094	0.672034	0.99994	no	down	0.455535	-1.13436	0.463188	0.99993	no	down	0.0117304	-6.41361	0.000552101	0.0160826	yes	down	5.06052	2.33929	0.140351	0.631009	no	up
TRINITY_DN26740_c0_g1	PSR96676.1(Fibrillin-2 C-terminal peptide like [Actinidia chinensis var. chinensis])	1.00563	0.00810433	0.992819	0.99994	no	up	0.66628	-0.585799	0.586415	0.99993	no	down	45.7567	5.51591	2.91e-41	1.1e-37	yes	up	17.0937	4.09539	0.000408611	0.0245584	yes	up
TRINITY_DN136374_c0_g1		7.9027	2.98235	0.122828	1	no	up	1.52201	0.605978	0.603991	1	no	up	37.3429	5.22276	0.0022594	0.0441011	yes	up	0.479923	-1.05912	0.499005	0.925294	no	down
TRINITY_DN33755_c0_g1	KAB8349565.1(hypothetical protein FH972_023590 [Carpinus fangiana])	0.636993	-0.65065	0.81308	1	no	down	1	0	1	1	no	no change	0.0467368	-4.4193	0.158754	1	no	down	0.02306	-5.43846	3.57e-05	0.00476146	yes	down
TRINITY_DN15902_c0_g2	XP_028061166.1(LOW QUALITY PROTEIN: probable transcription factor KAN4 [Camellia sinensis])	0.61493	-0.701506	0.152247	0.952537	no	down	0.906559	-0.141528	0.821987	0.99993	no	down	5.60433	2.48654	7.95e-05	0.00375397	yes	up	0.289095	-1.79038	0.180229	0.692329	no	down
TRINITY_DN18507_c0_g1	PSS01980.1(Protein of unknown function DUF761, plant protein [Actinidia chinensis var. chinensis])	0.465318	-1.10371	0.0566766	0.693254	no	down	0.242432	-2.04435	0.0214263	0.555616	no	down	0.0498407	-4.32653	0.000337562	0.0113172	yes	down	1.89423	0.921608	0.542103	0.936584	no	up
TRINITY_DN875_c0_g1	XP_023908871.1(ADP,ATP carrier protein-like isoform X2 [Quercus suber])	1.97391	0.981054	0.378951	0.99994	no	up	1.07772	0.107989	0.928163	0.99993	no	up	26.1217	4.70718	5.7e-09	1.07e-06	yes	up	4.61222	2.20546	0.0681573	0.509394	no	up
TRINITY_DN11857_c1_g1	PSS18229.1(Cytochrome b reductase [Actinidia chinensis var. chinensis])	1.85726	0.893177	0.131012	0.917372	no	up	0.289512	-1.78831	0.00477064	0.302614	no	down	2.28416	1.19166	0.0084933	0.105915	no	up	5.39495	2.43161	3.53e-05	0.00472348	yes	up
TRINITY_DN11769_c0_g1	XP_028126753.1(non-functional pseudokinase ZED1-like [Camellia sinensis])	1.6335	0.707968	0.409677	0.99994	no	up	1.08317	0.115264	0.897195	0.99993	no	up	41.5778	5.37774	1.36e-32	2.56e-29	yes	up	12.6639	3.66265	0.00041842	0.0249722	yes	up
TRINITY_DN13072_c1_g1	XP_023926143.1(LOW QUALITY PROTEIN: eIF-2-alpha kinase activator gcn1-like [Quercus suber])	0.869362	-0.201971	0.801266	0.99994	no	down	0.948236	-0.0766826	0.940346	0.99993	no	down	8.15715	3.02807	9.21e-05	0.00422136	yes	up	2.87278	1.52245	0.271329	0.80195	no	up
TRINITY_DN113455_c0_g1		9.23625	3.20731	0.000148188	0.022289	yes	up	0.16459	-2.60305	0.000387829	0.0867142	no	down	1.58992	0.668954	0.579925	0.872729	no	up	18.698	4.22481	0.0038724	0.100621	no	up
TRINITY_DN44869_c0_g2	XP_023877402.1(uncharacterized AIM2 family protein C30D10.14-like [Quercus suber])	2.18157	1.12536	0.349242	0.99994	no	up	3.56014	1.83193	0.649994	1	no	up	1.23417	0.303546	0.848705	0.962754	no	up	0.0771671	-3.69587	0.000919329	0.040877	yes	down
TRINITY_DN11560_c0_g1	PSS19261.1(Serine carboxypeptidase-like [Actinidia chinensis var. chinensis])	2.57925	1.36695	2.62e-05	0.00651626	yes	up	1.83225	0.873619	0.0222048	0.562853	no	up	2.30229	1.20307	0.00378118	0.0625763	no	up	1.1324	0.179382	0.658337	0.963019	no	up
TRINITY_DN6230_c2_g1	XP_023911440.1(heat shock 70 kDa protein 2 isoform X2 [Quercus suber])	3.27577	1.71183	0.126804	0.909172	no	up	0.255374	-1.96932	0.0545956	0.714399	no	down	5.54313	2.4707	0.000791803	0.0212472	yes	up	0.874303	-0.193794	0.866631	0.99142	no	down
TRINITY_DN7953_c0_g3		0.106597	-3.22977	0.0824932	0.800296	no	down	0.135884	-2.87955	1	1	no	down	0.0105287	-6.56953	0.000306692	0.0105899	yes	down	0.228682	-2.12858	0.130639	0.616371	no	down
TRINITY_DN115324_c0_g2	XP_023915370.1(phosphate-repressible phosphate permease pho-4-like [Quercus suber])	5.64233	2.49629	0.532097	1	no	up	1.1735	0.230815	0.950907	1	no	up	3.75776	1.90987	0.631349	1	no	up	75.6944	6.24211	0.00107435	0.0449991	yes	up
TRINITY_DN4824_c1_g2	THG03411.1(hypothetical protein TEA_026318 [Camellia sinensis var. sinensis])	0.656162	-0.607877	0.341026	0.99994	no	down	0.928741	-0.106652	0.921627	0.99993	no	down	8.10608	3.01901	1.91e-07	2.27e-05	yes	up	2.61072	1.38445	0.0752425	0.525883	no	up
TRINITY_DN23002_c0_g1	XP_023901540.1(thioredoxin reductase-like [Quercus suber])	35.3474	5.14353	0.0139188	0.372124	no	up	0.609792	-0.713611	0.484409	1	no	down	57.4809	5.84501	0.00141621	0.0322875	yes	up	6.76402	2.75788	0.0358909	0.371046	no	up
TRINITY_DN8_c0_g1	XP_028089311.1(sucrose synthase 2 [Camellia sinensis])	0.414371	-1.271	0.222569	0.99994	no	down	0.101642	-3.29843	0.023932	0.575499	no	down	0.0696498	-3.84374	0.00104694	0.02601	yes	down	6.99404	2.80613	0.0859153	0.547522	no	up
TRINITY_DN10583_c0_g4	XP_023883164.1(mRNA export protein mlo3-like [Quercus suber])	1.49105	0.576325	0.613588	0.99994	no	up	0.825913	-0.275938	0.86217	1	no	down	111.181	6.79676	5.09e-05	0.00266798	yes	up	1.20998	0.274983	0.841695	0.989176	no	up
TRINITY_DN35299_c0_g1	XP_023919886.1(41 kDa peptidyl-prolyl cis-trans isomerase-like [Quercus suber])	8.21474	3.03821	0.0406547	0.600985	no	up	0.693197	-0.528662	0.683819	1	no	down	70.9507	6.14874	0.000393244	0.0126628	yes	up	0.0875358	-3.51398	0.372177	1	no	down
TRINITY_DN10994_c0_g1		0.594125	-0.751162	0.827161	1	no	down	1	0	1	1	no	no change	0.253284	-1.98117	0.577277	1	no	down	0.00498026	-7.64956	2.01e-10	8.6e-07	yes	down
TRINITY_DN13053_c0_g1		2.09194	1.06484	0.188117	0.999254	no	up	1.23839	0.308462	0.777818	1	no	up	0.712063	-0.489923	0.585592	0.874549	no	down	0.154651	-2.69291	7.92e-05	0.00815729	yes	down
TRINITY_DN14570_c0_g1	KAA8547891.1(hypothetical protein F0562_004320 [Nyssa sinensis])	1.28895	0.366196	0.409309	0.99994	no	up	1.02042	0.029168	0.964588	0.99993	no	up	3.14236	1.65185	2.58e-05	0.00154155	yes	up	1.14676	0.197567	0.717779	0.970623	no	up
TRINITY_DN4184_c0_g1	PSS19833.1(L-ascorbate oxidase [Actinidia chinensis var. chinensis])	7.04128	2.81584	3.98e-05	0.0088179	yes	up	0.319304	-1.647	0.0474442	0.6872	no	down	5.36206	2.42279	1.73e-08	2.82e-06	yes	up	8.19529	3.03479	2.82e-08	3.15e-05	yes	up
TRINITY_DN4978_c0_g1	PSR89140.1(Pyridoxine/pyridoxamine 5'-phosphate oxidase [Actinidia chinensis var. chinensis])	1.16162	0.216139	0.774736	0.99994	no	up	0.188069	-2.41066	0.0084203	0.380859	no	down	0.1279	-2.96691	0.00016053	0.00653923	yes	down	5.42518	2.43967	0.103984	0.575139	no	up
TRINITY_DN5116_c1_g1	KAD3336575.1(hypothetical protein E3N88_32094 [Mikania micrantha])	0.934108	-0.098339	0.905912	0.99994	no	down	0.832895	-0.263794	0.772411	0.99993	no	down	7.18863	2.84572	0.00163582	0.035617	yes	up	2.2162	1.14809	0.355936	0.864858	no	up
TRINITY_DN21584_c0_g2	XP_023877404.1(synaptobrevin homolog 1-like [Quercus suber])	9.32874	3.22168	0.00805586	0.275889	no	up	0.405905	-1.30079	0.539982	1	no	down	73.1375	6.19254	0.00102079	0.0255643	yes	up	0.719981	-0.473969	0.79995	0.982751	no	down
TRINITY_DN26939_c1_g1	XP_023903035.1(uncharacterized protein LOC112014877 [Quercus suber])	0.537156	-0.896588	0.826084	1	no	down	1	0	1	1	no	no change	0.158583	-2.65669	0.184716	1	no	down	0.00751942	-7.05516	1.77e-06	0.000567208	yes	down
TRINITY_DN68712_c0_g1	XP_023902539.1(heat shock protein 78, mitochondrial-like [Quercus suber])	24.0435	4.58758	9.1e-05	0.0156648	yes	up	0.127693	-2.96925	0.0109602	0.432772	no	down	136.983	7.09786	7.33e-05	0.00354846	yes	up	0.702306	-0.509829	0.900568	1	no	down
TRINITY_DN37346_c0_g2	XP_023870939.1(ADP,ATP carrier protein-like isoform X1 [Quercus suber])	1.36184	0.445558	0.684157	0.99994	no	up	1.4447	0.530765	0.657536	0.99993	no	up	41.1688	5.36348	7.85e-05	0.00373289	yes	up	2.11535	1.0809	0.348207	0.861193	no	up
TRINITY_DN20320_c0_g1	XP_002285197.1(PREDICTED: putative lipid-binding protein At4g00165 [Vitis vinifera])	4.3846	2.13245	0.00599414	0.240814	no	up	0.152848	-2.70983	3.92e-05	0.0194894	yes	down	2.15754	1.10939	0.0933309	0.415159	no	up	2.82736	1.49945	0.216249	0.743399	no	up
TRINITY_DN134028_c0_g2	XP_023894818.1(bypass of stop codon protein 6-like, partial [Quercus suber])	1	0	1	1	no	no change	7.26143	2.86025	0.471374	1	no	up	1	0	1	1	no	no change	177.904	7.47496	0.000120019	0.010627	yes	up
TRINITY_DN8424_c0_g1		0.420357	-1.25031	0.505213	1	no	down	2.01898	1.01363	0.602143	1	no	up	0.0485606	-4.36407	0.000562237	0.0162893	yes	down	0.233489	-2.09857	0.257611	0.789415	no	down
TRINITY_DN22228_c0_g1	XP_028057116.1(endochitinase EP3-like [Camellia sinensis])	1.58898	0.668098	0.53215	0.99994	no	up	3.10038	1.63244	0.128953	0.914387	no	up	3.00987	1.5897	0.00148547	0.0332821	yes	up	0.606481	-0.721464	0.437795	0.904826	no	down
TRINITY_DN43477_c1_g1		0.828146	-0.272043	0.863662	0.99994	no	down	1	0	1	1	no	no change	0.318259	-1.65173	0.682821	1	no	down	0.0486928	-4.36015	1.89e-05	0.00320313	yes	down
TRINITY_DN19023_c0_g1		0.478874	-1.06228	0.106799	0.862528	no	down	0.417243	-1.26104	0.145235	0.946809	no	down	0.153667	-2.70212	0.0011255	0.0273725	yes	down	0.705872	-0.502521	0.476773	0.917272	no	down
TRINITY_DN15716_c0_g2	KAE9448849.1(hypothetical protein C3L33_19250, partial [Rhododendron williamsianum])	0.118469	-3.07742	0.0906267	0.824547	no	down	0.185386	-2.4314	0.43382	0.99993	no	down	0.0319585	-4.96765	0.000996783	0.0251246	yes	down	3.42136	1.77457	0.222686	0.751327	no	up
TRINITY_DN1155_c0_g1	KAE9450762.1(hypothetical protein C3L33_17338, partial [Rhododendron williamsianum])	1.71817	0.780877	0.234188	0.99994	no	up	0.723082	-0.467769	0.511781	0.99993	no	down	3.97564	1.99119	6.28e-07	6.55e-05	yes	up	2.85761	1.51481	0.00263258	0.0797192	no	up
TRINITY_DN1862_c1_g3	RWR97817.1(putative retrotransposon gag domain-containing protein [Cinnamomum micranthum f. kanehirae])	6.50477	2.7015	6.83e-06	0.00234077	yes	up	0.649526	-0.622542	0.323176	0.99993	no	down	1.09663	0.133071	0.909263	0.978118	no	up	1.44741	0.533474	0.591299	0.94942	no	up
TRINITY_DN7040_c0_g1	XP_028092415.1(protein DETOXIFICATION 51-like [Camellia sinensis])	0.44482	-1.16871	0.407929	0.99994	no	down	0.402903	-1.3115	0.303829	0.99993	no	down	0.0708594	-3.8189	1.78e-05	0.00113977	yes	down	1.7706	0.824238	0.3519	0.863699	no	up
TRINITY_DN58433_c0_g2	KAB8346245.1(hypothetical protein FH972_023290 [Carpinus fangiana])	0.426405	-1.2297	0.758929	1	no	down	0.280842	-1.83217	0.650461	1	no	down	0.395814	-1.3371	0.73778	1	no	down	0.013459	-6.21528	8.19e-05	0.00833368	yes	down
TRINITY_DN9534_c0_g1	KAE9447553.1(hypothetical protein C3L33_20553, partial [Rhododendron williamsianum])	1.07443	0.103568	0.880716	0.99994	no	up	0.927906	-0.107949	0.895766	0.99993	no	down	8.4545	3.07972	1.49e-21	1.1e-18	yes	up	3.23743	1.69485	0.0510866	0.447243	no	up
TRINITY_DN15744_c0_g1	XP_023888484.1(uncharacterized protein LOC112000566 [Quercus suber])	1.04837	0.0681436	0.971181	1	no	up	0.15665	-2.67438	0.0555854	0.716603	no	down	26.2454	4.71399	0.0168169	0.160037	no	up	101.636	6.66727	2.21e-05	0.00350209	yes	up
TRINITY_DN200387_c0_g1	KAE9449845.1(hypothetical protein C3L33_18262, partial [Rhododendron williamsianum])	2.03773	1.02697	0.80129	1	no	up	0.057736	-4.11438	0.221127	1	no	down	0.0120385	-6.37619	0.0016468	0.0357775	yes	down	0.456444	-1.13149	0.776672	1	no	down
TRINITY_DN53094_c0_g1	EEF23315.1(conserved hypothetical protein, partial [Ricinus communis])	0.407824	-1.29398	0.634945	1	no	down	1	0	1	1	no	no change	0.343874	-1.54005	0.210245	0.621597	no	down	0.0952739	-3.39177	0.00109433	0.0455337	yes	down
TRINITY_DN16039_c0_g1		0.537156	-0.896588	0.826084	1	no	down	1	0	1	1	no	no change	0.0894006	-3.48357	0.349448	1	no	down	0.0430489	-4.53788	0.000366328	0.0227016	yes	down
TRINITY_DN3025_c0_g1	PSR89503.1(Trihelix transcription factor GT-4 like [Actinidia chinensis var. chinensis])	1.49344	0.578639	0.304975	0.99994	no	up	0.460908	-1.11745	0.112578	0.88475	no	down	0.0616385	-4.02002	0.000427442	0.0134852	yes	down	16.7997	4.07036	0.032827	0.354079	no	up
TRINITY_DN18477_c0_g2	XP_034678729.1(uncharacterized protein LOC117908971 [Vitis riparia])	1.41924	0.505114	0.789097	1	no	up	0.11723	-3.09259	0.0206055	0.548923	no	down	0.0289798	-5.10881	0.00168919	0.0363562	yes	down	10.4395	3.38398	0.0912888	0.55831	no	up
TRINITY_DN908_c0_g1	OWM82288.1(hypothetical protein CDL15_Pgr001862 [Punica granatum])	0.791555	-0.337239	0.599271	0.99994	no	down	0.909965	-0.136117	0.858371	0.99993	no	down	2.75284	1.46092	0.00565854	0.0814731	no	up	5.26793	2.39724	0.000671191	0.0338015	yes	up
TRINITY_DN48651_c0_g1	THG07341.1(hypothetical protein TEA_025846 [Camellia sinensis var. sinensis])	2.96719	1.5691	9.81e-05	0.0166549	yes	up	1.8955	0.922578	0.148985	0.952564	no	up	1.23114	0.299992	0.542978	0.857867	no	up	0.519976	-0.943484	0.192946	0.711137	no	down
TRINITY_DN35087_c0_g1		0.0172062	-5.86092	5.78e-05	0.011755	yes	down	54.9843	5.78095	0.000630833	0.111104	no	up	0.29146	-1.77863	0.654226	1	no	down	8.4695	3.08228	0.439194	1	no	up
TRINITY_DN16667_c1_g1	XP_023907147.1(probable pathogenesis-related protein ARB_02861 [Quercus suber])	5.64233	2.49629	0.532097	1	no	up	0.931954	-0.101669	0.975215	1	no	down	0.199358	-2.32656	0.465902	1	no	down	0.00566917	-7.46265	7.13e-05	0.00764591	yes	down
TRINITY_DN21582_c1_g1	XP_028104198.1(uncharacterized protein LOC114303275 [Camellia sinensis])	5.09934	2.35031	0.00350766	0.177445	no	up	1.76815	0.822239	0.23281	0.99993	no	up	12.3019	3.6208	0.00045014	0.0139644	yes	up	4.48472	2.16502	0.0491406	0.437073	no	up
TRINITY_DN17100_c0_g1	KAB8339344.1(hypothetical protein FH972_022277 [Carpinus fangiana])	3.0888	1.62705	0.539978	1	no	up	49.2646	5.62248	0.00573776	0.330815	no	up	109.315	6.77234	0.00213195	0.0423525	yes	up	1.34041	0.42267	0.851376	1	no	up
TRINITY_DN25292_c0_g1	XP_023912297.1(uncharacterized protein LOC112023898 [Quercus suber])	1.97408	0.981183	0.59333	1	no	up	0.988443	-0.0167703	0.984875	0.99993	no	down	52.1902	5.70571	0.000495059	0.0149233	yes	up	2.30176	1.20274	0.423292	0.899416	no	up
TRINITY_DN27631_c0_g2	XP_023870868.1(uncharacterized protein LOC111983438 [Quercus suber])	10.1205	3.33921	0.0763174	1	no	up	2.40178	1.26411	0.358364	0.99993	no	up	72.801	6.18589	0.000775842	0.0209407	yes	up	57.4682	5.84469	0.000332201	0.0213688	yes	up
TRINITY_DN27234_c0_g2	XP_028125827.1(LOW QUALITY PROTEIN: protein DOG1-like 3 [Camellia sinensis])	0.14056	-2.83074	0.40509	1	no	down	0.0389333	-4.68285	0.0213885	0.555616	no	down	0.00726734	-7.10436	0.000165153	0.00666048	yes	down	2.34356	1.2287	0.345837	0.859638	no	up
TRINITY_DN4860_c0_g1	XP_028098490.1(rust resistance kinase Lr10-like [Camellia sinensis])	1.24729	0.318792	0.68648	0.99994	no	up	1.275	0.350501	0.713582	0.99993	no	up	5.34596	2.41845	1.09e-07	1.4e-05	yes	up	1.4988	0.583807	0.5804	0.946409	no	up
TRINITY_DN653_c1_g1	XP_028108330.1(uncharacterized protein LOC114307148 [Camellia sinensis])	0.062981	-3.98894	0.310832	1	no	down	0.2336	-2.09789	0.57385	0.99993	no	down	0.00936928	-6.73785	0.000577486	0.0166225	yes	down	13.9383	3.80098	0.0874289	0.550433	no	up
TRINITY_DN178537_c0_g1	XP_023878342.1(uncharacterized protein LOC111990793 [Quercus suber])	0.0862777	-3.53487	0.260261	1	no	down	1	0	1	1	no	no change	0.929243	-0.105873	0.978522	1	no	down	0.0399104	-4.64709	0.000125721	0.0108874	yes	down
TRINITY_DN11878_c0_g1	PSS17185.1(Cysteine protease [Actinidia chinensis var. chinensis])	1.23501	0.304518	0.509089	0.99994	no	up	2.38481	1.25387	0.129235	0.915562	no	up	14.7601	3.88363	2.03e-09	4.08e-07	yes	up	1.16455	0.219771	0.896254	0.993037	no	up
TRINITY_DN12862_c0_g1	XP_028082113.1(cytochrome P450 94C1-like [Camellia sinensis])	8.18301	3.03263	1	1	no	up	0.460781	-1.11785	0.394139	0.99993	no	down	175.712	7.45707	1.71e-11	4.63e-09	yes	up	17.9019	4.16204	0.0110166	0.187387	no	up
TRINITY_DN39466_c0_g1		0.838344	-0.254386	0.854537	0.99994	no	down	2.64967	1.40581	0.725061	1	no	up	19.476	4.28363	0.00102458	0.025623	yes	up	5.40938	2.43546	0.152356	0.647574	no	up
TRINITY_DN158364_c0_g1	RWR72327.1(leishmanolysin [Cinnamomum micranthum f. kanehirae])	1	0	1	1	no	no change	0.365382	-1.45252	0.716413	1	no	down	105.113	6.7158	0.000144097	0.00605835	yes	up	0.266053	-1.91021	0.632959	1	no	down
TRINITY_DN8192_c0_g1	PSS04905.1(Dammarenediol II synthase [Actinidia chinensis var. chinensis])	2.33274	1.22203	0.0794553	0.78903	no	up	1.80884	0.855063	0.283503	0.99993	no	up	2.90557	1.53882	2.17e-07	2.55e-05	yes	up	1.01814	0.025938	0.976849	0.998378	no	up
TRINITY_DN5421_c2_g1	CDP02700.1(unnamed protein product [Coffea canephora])	4.72361	2.23989	1e-05	0.00317556	yes	up	0.806747	-0.309812	0.6717	0.99993	no	down	5.30546	2.40748	9.06e-11	2.22e-08	yes	up	2.42602	1.27859	0.078977	0.534299	no	up
TRINITY_DN16236_c0_g1	XP_028067083.1(uncharacterized protein LOC114269911 [Camellia sinensis])	0.59277	-0.754456	0.219114	0.99994	no	down	0.721935	-0.470059	0.405202	0.99993	no	down	0.346345	-1.52972	0.00229348	0.0444143	yes	down	0.754938	-0.40557	0.411392	0.89421	no	down
TRINITY_DN18153_c0_g1	XP_028085271.1(potassium transporter 5-like [Camellia sinensis])	1.14911	0.20052	0.844065	0.99994	no	up	0.241359	-2.05074	0.0777602	0.798199	no	down	0.0273153	-5.19414	2.72e-07	3.11e-05	yes	down	3.05961	1.61335	0.259958	0.791983	no	up
TRINITY_DN33012_c0_g1	XP_028061220.1(protein IRX15-LIKE-like [Camellia sinensis])	1.37459	0.459005	0.553589	0.99994	no	up	0.951999	-0.0709676	0.943931	0.99993	no	down	4.29074	2.10123	3.31e-05	0.00188271	yes	up	1.99118	0.993621	0.356532	0.865082	no	up
TRINITY_DN6141_c1_g1	XP_030517410.1(polyubiquitin isoform X2 [Rhodamnia argentea])	1.33095	0.412452	0.695276	0.99994	no	up	0.564524	-0.824892	0.427895	0.99993	no	down	10.3507	3.37165	0.00176776	0.037503	yes	up	0.317133	-1.65684	0.33156	0.85076	no	down
TRINITY_DN200675_c0_g1	XP_023911530.1(methyltransferase-like protein 27 [Quercus suber])	0.224303	-2.15648	0.558431	1	no	down	1	0	1	1	no	no change	0.266332	-1.9087	0.296248	0.711525	no	down	0.0422211	-4.56589	1.91e-07	0.000113662	yes	down
TRINITY_DN9209_c0_g1	XP_028069378.1(subtilisin-like protease SBT1.5 [Camellia sinensis])	0.113441	-3.13998	0.00947338	0.299392	no	down	0.199874	-2.32284	0.0715154	0.773342	no	down	0.0505979	-4.30478	0.000185741	0.00724019	yes	down	2.99943	1.58469	0.281634	0.813045	no	up
TRINITY_DN10843_c0_g3		24.7654	4.63026	0.000133778	0.0206247	yes	up	0.400517	-1.32007	0.261903	1	no	down	2.79563	1.48317	0.222769	0.638416	no	up	0.620212	-0.689167	0.610568	0.953666	no	down
TRINITY_DN104180_c0_g1	XP_023909756.1(uncharacterized secreted glycosidase ARB_07629-like [Quercus suber])	1	0	1	1	no	no change	1	0	1	1	no	no change	0.121894	-3.03631	0.443142	1	no	down	0.00874496	-6.83733	4.6e-05	0.00573293	yes	down
TRINITY_DN6497_c0_g3	XP_028123052.1(protein indeterminate-domain 12-like isoform X1 [Camellia sinensis])	1.14202	0.191584	0.715615	0.99994	no	up	0.414623	-1.27013	0.00700205	0.354328	no	down	0.219074	-2.19051	0.00255744	0.0480912	yes	down	2.9145	1.54325	0.0971515	0.56515	no	up
TRINITY_DN30433_c0_g1	XP_023891018.1(short/branched chain specific acyl-CoA dehydrogenase, mitochondrial-like [Quercus suber])	0.560692	-0.83472	0.836233	1	no	down	24.2967	4.60269	0.0398958	1	no	up	42.745	5.41768	0.000993426	0.0250552	yes	up	18.5272	4.21157	0.0467967	0.426739	no	up
TRINITY_DN56140_c0_g1	XP_023871928.1(UPF0659 protein C216.03-like [Quercus suber])	0.143952	-2.79634	0.481535	1	no	down	1	0	1	1	no	no change	0.127681	-2.96938	0.45354	1	no	down	0.0581788	-4.10336	0.000182629	0.0142765	yes	down
TRINITY_DN33908_c0_g1	PSS31843.1(Sucrose transport protein [Actinidia chinensis var. chinensis])	0.451212	-1.14812	0.388885	0.99994	no	down	0.323378	-1.62871	0.146457	0.949843	no	down	0.0371066	-4.75218	0.00237608	0.0455937	yes	down	1.03299	0.0468245	0.971442	0.997849	no	up
TRINITY_DN6701_c0_g2	PSS29278.1(LOB domain-containing protein [Actinidia chinensis var. chinensis])	0.923049	-0.115521	0.811016	0.99994	no	down	1.36512	0.449031	0.40698	0.99993	no	up	2.5708	1.36222	0.0018614	0.0388453	yes	up	5.52941	2.46713	0.0185631	0.25439	no	up
TRINITY_DN75057_c0_g1	XP_023876615.1(S-(hydroxymethyl)glutathione dehydrogenase-like [Quercus suber])	2.70831	1.43739	0.21616	0.99994	no	up	20.5758	4.36288	0.0557219	1	no	up	16.1005	4.00903	0.000307008	0.010592	yes	up	0.47169	-1.08409	0.634355	0.958659	no	down
TRINITY_DN54199_c0_g3	XP_023871153.1(uncharacterized protein LOC111983734 [Quercus suber])	0.973946	-0.038087	0.987257	1	no	down	1	0	1	1	no	no change	0.205477	-2.28295	0.469988	1	no	down	0.0570597	-4.13138	0.0011936	0.0484565	yes	down
TRINITY_DN10242_c0_g1		0.316987	-1.6575	0.384997	0.99994	no	down	1	0	1	1	no	no change	0.195978	-2.35124	0.0528942	0.303668	no	down	0.0164933	-5.92198	5.9e-09	9.17e-06	yes	down
TRINITY_DN45217_c0_g1	XP_023889267.1(uncharacterized protein LOC112001326 [Quercus suber])	0.143952	-2.79634	0.481535	1	no	down	0.0695338	-3.84614	0.127849	1	no	down	0.534688	-0.903231	0.589078	0.875998	no	down	0.0342857	-4.86625	0.000888249	0.0401568	yes	down
TRINITY_DN3033_c0_g1	KAE9452029.1(hypothetical protein C3L33_16073, partial [Rhododendron williamsianum])	1.87688	0.908333	0.438075	0.99994	no	up	0.73904	-0.436276	0.683006	0.99993	no	down	89.5708	6.48496	9.17e-33	1.9e-29	yes	up	13.2349	3.72627	0.0047675	0.113858	no	up
TRINITY_DN70669_c1_g1	XP_023907713.1(zinc finger protein C25B8.19c-like [Quercus suber])	1	0	1	1	no	no change	0.501828	-0.994736	0.807402	1	no	down	0.101253	-3.30396	0.402949	1	no	down	0.0161336	-5.95379	0.00123779	0.0495956	yes	down
TRINITY_DN67668_c0_g1	XP_023877402.1(uncharacterized AIM2 family protein C30D10.14-like [Quercus suber])	0.350415	-1.51286	0.486686	1	no	down	0.284098	-1.81554	0.65355	1	no	down	0.479045	-1.06177	0.381859	0.774247	no	down	0.033829	-4.8856	1.36e-10	6.32e-07	yes	down
TRINITY_DN10171_c0_g1	KAA8542219.1(hypothetical protein F0562_023371 [Nyssa sinensis])	0.562737	-0.829468	0.39369	0.99994	no	down	1.65874	0.730089	0.569495	0.99993	no	up	0.0507441	-4.30062	0.000827828	0.021847	yes	down	1.12745	0.173062	0.877977	0.992351	no	up
TRINITY_DN178139_c0_g1	XP_028120533.1(EPIDERMAL PATTERNING FACTOR-like protein 9 isoform X2 [Camellia sinensis])	5.5083	2.46161	1.57e-05	0.00451344	yes	up	1.76351	0.818447	0.50769	0.99993	no	up	15.7957	3.98146	0.0232242	0.192191	no	up	1	0	1	1	no	no change
TRINITY_DN14887_c0_g1	PSS17577.1(WRKY transcription factor [Actinidia chinensis var. chinensis])	0.906408	-0.141768	0.864373	0.99994	no	down	0.922207	-0.116837	0.821295	0.99993	no	down	7.3287	2.87356	9.68e-05	0.00441103	yes	up	3.01621	1.59273	0.0992416	0.569489	no	up
TRINITY_DN127426_c0_g1	XP_023910338.1(uncharacterized protein LOC112022005 [Quercus suber])	1.98855	0.991716	0.451535	0.99994	no	up	0.440514	-1.18274	0.510463	1	no	down	32.8003	5.03564	0.000102209	0.00460486	yes	up	14.8999	3.89723	0.1095	1	no	up
TRINITY_DN124394_c0_g1	XP_023881186.1(glutathione S-transferase U7-like [Quercus suber])	1	0	1	1	no	no change	1	0	1	1	no	no change	0.094683	-3.40075	0.204797	1	no	down	0.00812754	-6.94297	5.02e-06	0.00117951	yes	down
TRINITY_DN22359_c0_g1	XP_028054140.1(probable LRR receptor-like serine/threonine-protein kinase At3g47570 [Camellia sinensis])	0.655757	-0.608766	0.407121	0.99994	no	down	0.414008	-1.27227	0.146506	0.949861	no	down	1.00481	0.00692986	0.988944	0.996907	no	up	0.243087	-2.04045	0.000179578	0.0141203	yes	down
TRINITY_DN201989_c0_g1		1	0	1	1	no	no change	0.1922	-2.37932	0.55204	1	no	down	1	0	1	1	no	no change	0.0115291	-6.43857	0.000697786	0.0345752	yes	down
TRINITY_DN22684_c0_g1		1	0	1	1	no	no change	1.90372	0.928818	0.819938	1	no	up	34.5136	5.10909	0.00151088	0.0337241	yes	up	38.3131	5.25977	0.0716799	1	no	up
TRINITY_DN12499_c0_g1	KAB8748963.1(hypothetical protein FH972_026514 [Carpinus fangiana])	1.36156	0.445258	0.56851	0.99994	no	up	0.918836	-0.122121	0.906548	0.99993	no	down	23.8375	4.57516	7.68e-06	0.000579715	yes	up	4.59102	2.19881	0.132393	0.618714	no	up
TRINITY_DN14576_c0_g1	KAE9457156.1(hypothetical protein C3L33_10945, partial [Rhododendron williamsianum])	0.674468	-0.568178	0.598388	0.99994	no	down	1.08803	0.121723	0.900946	0.99993	no	up	31.9513	4.9978	4.74e-08	6.63e-06	yes	up	7.78431	2.96057	0.0216927	0.279131	no	up
TRINITY_DN15236_c0_g2	PSS32529.1(Protein like [Actinidia chinensis var. chinensis])	1.02934	0.0417154	0.95643	0.99994	no	up	0.515062	-0.957182	0.333079	0.99993	no	down	3.05404	1.61072	0.000309122	0.0106561	yes	up	1.98443	0.988728	0.30363	0.831038	no	up
TRINITY_DN8846_c0_g1	PSR96458.1(E3 ubiquitin-protein like [Actinidia chinensis var. chinensis])	0.111837	-3.16052	0.00010718	0.0176256	yes	down	0.307445	-1.7016	0.0521805	0.704938	no	down	0.239273	-2.06327	0.00343985	0.0585127	no	down	2.10038	1.07065	0.271918	0.802296	no	up
TRINITY_DN2344_c1_g1	PSR91385.1(Mitogen-activated protein kinase kinase [Actinidia chinensis var. chinensis])	3.11493	1.6392	0.0459851	0.635835	no	up	1.19898	0.261813	0.83457	0.99993	no	up	4.56481	2.19055	0.000264756	0.00952972	yes	up	1.45551	0.541527	0.63774	0.959474	no	up
TRINITY_DN5134_c0_g1	XP_006375709.1(hydrophobic protein RCI2A [Populus trichocarpa])	4.22686	2.07959	0.122494	1	no	up	0.266	-1.9105	0.43943	1	no	down	1.00899	0.0129055	0.992191	0.997956	no	up	0.0688905	-3.85955	5.29e-05	0.00626996	yes	down
TRINITY_DN55099_c0_g2	XP_023883023.1(glycerophosphoinositol permease 1-like [Quercus suber])	11.2387	3.4904	0.200686	1	no	up	0.79476	-0.331409	0.763522	0.99993	no	down	85.3143	6.41472	3.75e-05	0.00206413	yes	up	20.5482	4.36094	0.000301188	0.0201317	yes	up
TRINITY_DN136663_c0_g1		2.03773	1.02697	0.80129	1	no	up	1	0	1	1	no	no change	0.385955	-1.37349	0.637061	1	no	down	0.0220916	-5.50036	0.00101949	0.0435274	yes	down
TRINITY_DN46414_c0_g1	XP_019071956.1(PREDICTED: uncharacterized protein LOC109121646 [Vitis vinifera])	0.703306	-0.507777	0.67916	0.99994	no	down	0.24569	-2.02509	0.179499	0.986727	no	down	31.2866	4.96747	3.84e-05	0.00210603	yes	up	36.761	5.2001	0.00514547	0.118452	no	up
TRINITY_DN18892_c0_g1		0.342735	-1.54483	0.26055	0.99994	no	down	0.0245931	-5.3456	0.00958204	1	no	down	0.0100838	-6.63182	8.32e-05	0.00389258	yes	down	0.31548	-1.66438	0.202167	0.724714	no	down
TRINITY_DN13830_c0_g1	XP_023871569.1(bilirubin oxidase-like [Quercus suber])	163.749	7.35534	0.0165185	0.410753	no	up	3.40038	1.76569	0.00940264	0.402755	no	up	345.448	8.43233	1.29e-08	2.18e-06	yes	up	1.14681	0.197621	0.933248	0.995063	no	up
TRINITY_DN25018_c0_g1	XP_028108250.1(ethylene-responsive transcription factor 4-like [Camellia sinensis])	0.920123	-0.120101	0.861117	0.99994	no	down	0.780996	-0.356613	0.670968	0.99993	no	down	15.455	3.95	1.64e-22	1.29e-19	yes	up	4.69811	2.23208	0.00943109	0.17091	no	up
TRINITY_DN13966_c0_g1	ALO19886.1(UDP-glycosyltransferase 73A20 [Camellia sinensis])	1.61221	0.689043	0.309933	0.99994	no	up	0.599978	-0.737018	0.409558	0.99993	no	down	5.82298	2.54176	5.24e-13	1.71e-10	yes	up	1.50011	0.585069	0.438376	0.904826	no	up
TRINITY_DN28175_c0_g1	XP_023881174.1(uncharacterized protein LOC111993568 [Quercus suber])	1.03539	0.0501712	0.989982	1	no	up	0.144389	-2.79197	0.482733	1	no	down	0.200134	-2.32096	0.182184	1	no	down	0.0167177	-5.90248	3.2e-05	0.00444892	yes	down
TRINITY_DN41529_c1_g1	KAB8336943.1(hypothetical protein FH972_021248 [Carpinus fangiana])	1.47036	0.55617	0.578809	0.99994	no	up	2.23005	1.15708	0.353921	1	no	up	20.1944	4.33588	0.00221672	0.0435038	yes	up	0.271782	-1.87948	0.14289	0.633925	no	down
TRINITY_DN98967_c0_g1	PSS34641.1(GDSL esterase/lipase [Actinidia chinensis var. chinensis])	0.898272	-0.154775	0.940427	1	no	down	1.33994	0.422172	0.820865	0.99993	no	up	112.827	6.81797	0.00192471	0.039658	yes	up	1	0	1	1	no	no change
TRINITY_DN192952_c0_g1		1	0	1	1	no	no change	1	0	1	1	no	no change	119.411	6.89979	0.00168874	0.0363562	yes	up	42.6943	5.41597	0.0164949	1	no	up
TRINITY_DN35296_c0_g1	XP_023914422.1(uncharacterized protein LOC112025978 [Quercus suber])	0.200222	-2.32033	0.561718	1	no	down	5.34133	2.4172	0.545054	1	no	up	0.287286	-1.79944	0.273532	1	no	down	0.0275548	-5.18155	0.000405977	0.0244861	yes	down
TRINITY_DN111682_c0_g1	XP_023878875.1(sphingolipid long chain base-responsive protein PIL1-like [Quercus suber])	2.17908	1.12372	0.471994	0.99994	no	up	0.170631	-2.55105	0.226103	1	no	down	4.26988	2.0942	0.45834	0.81789	no	up	0.0717993	-3.79989	3.17e-05	0.00443057	yes	down
TRINITY_DN3668_c2_g1	XP_028058229.1(LOW QUALITY PROTEIN: serine/threonine-protein kinase-like protein CCR4 [Camellia sinensis])	1.4556	0.541611	0.484512	0.99994	no	up	0.95276	-0.0698151	0.936549	0.99993	no	down	7.13266	2.83444	1.33e-09	2.77e-07	yes	up	7.2773	2.8634	5.93e-05	0.00675947	yes	up
TRINITY_DN38306_c1_g1	XP_023901951.1(1,3-beta-glucan synthase component FKS1-like [Quercus suber])	2.1688	1.1169	0.341648	0.99994	no	up	1.35264	0.435778	0.626142	0.99993	no	up	8.1893	3.03374	2.06e-05	0.00128309	yes	up	5.52162	2.46509	0.0358054	0.370454	no	up
TRINITY_DN53650_c0_g1	PSS23579.1(Retinitis pigmentosa 1-like 1 protein [Actinidia chinensis var. chinensis])	1.95245	0.965283	0.164563	0.966495	no	up	2.49276	1.31774	0.122573	0.901806	no	up	0.758335	-0.399093	0.655965	0.900367	no	down	0.18968	-2.39836	3.7e-05	0.00487664	yes	down
TRINITY_DN32128_c0_g1	XP_023928621.1(acetyl-coenzyme A synthetase-like [Quercus suber])	0.433513	-1.20585	0.406339	0.99994	no	down	15.8384	3.98536	0.222894	1	no	up	0.445827	-1.16545	0.246645	0.662214	no	down	0.0994639	-3.32968	0.000423209	0.0251701	yes	down
TRINITY_DN23876_c0_g1		0.192968	-2.37357	0.0886228	0.81951	no	down	0.156387	-2.67681	0.130078	0.917331	no	down	0.0548893	-4.18733	0.00202702	0.0410134	yes	down	0.943234	-0.0843118	0.943209	0.995478	no	down
TRINITY_DN6138_c0_g1	KAA8543232.1(hypothetical protein F0562_021273 [Nyssa sinensis])	0.463221	-1.11023	0.477194	0.99994	no	down	8.51873	3.09064	0.0558196	0.716697	no	up	916.64	9.84021	0.000316734	0.0108234	yes	up	2.35796	1.23754	0.521943	1	no	up
TRINITY_DN27604_c1_g1	XP_023870729.1(40S ribosomal protein S7-like [Quercus suber])	0.514383	-0.959085	0.746157	1	no	down	0.0879518	-3.50714	0.158703	1	no	down	0.206233	-2.27765	0.568601	1	no	down	0.0724416	-3.78704	0.00120403	0.0486808	yes	down
TRINITY_DN2809_c1_g2		0.277334	-1.85031	0.00163061	0.111113	no	down	1.08927	0.123363	0.82375	0.99993	no	up	0.310679	-1.6865	0.00241795	0.046052	yes	down	0.327204	-1.61174	0.00798681	0.154667	no	down
TRINITY_DN24691_c0_g1	KAB8349572.1(hypothetical protein FH972_023596 [Carpinus fangiana])	0.526063	-0.926694	0.711701	1	no	down	1	0	1	1	no	no change	0.257988	-1.95462	0.0902709	0.406875	no	down	0.0588836	-4.08599	1.42e-06	0.000492271	yes	down
TRINITY_DN48682_c0_g1	KAB8345964.1(hypothetical protein FH972_023016 [Carpinus fangiana])	5.92316	2.56637	0.189971	0.99994	no	up	16.1928	4.01728	3.09e-05	0.0173947	yes	up	4.25576	2.08942	0.0475518	0.286559	no	up	1.15007	0.201722	1	1	no	up
TRINITY_DN201975_c0_g1	OAY61553.1(hypothetical protein MANES_01G198300 [Manihot esculenta])	2.25771	1.17486	0.0816035	0.798164	no	up	0.793567	-0.333575	0.739616	0.99993	no	down	5.30821	2.40823	0.00112856	0.0274146	yes	up	9.77931	3.28973	0.179466	1	no	up
TRINITY_DN29608_c0_g1	PSR93059.1(Receptor-like protein kinase HERK [Actinidia chinensis var. chinensis])	1.41991	0.505803	0.201903	0.99994	no	up	0.760945	-0.394136	0.345273	0.99993	no	down	2.54852	1.34966	3.81e-05	0.00209185	yes	up	1.24241	0.313139	0.71269	0.969497	no	up
TRINITY_DN5500_c0_g1	KAA8543736.1(hypothetical protein F0562_022086 [Nyssa sinensis])	1.2551	0.327804	0.764001	0.99994	no	up	0.342116	-1.54744	0.0915407	0.837788	no	down	0.0675724	-3.88742	0.00017571	0.00697242	yes	down	11.2895	3.49691	0.0620412	0.489947	no	up
TRINITY_DN35076_c2_g1	XP_028059228.1(cytochrome P450 78A5-like [Camellia sinensis])	0.256877	-1.96085	0.0057841	0.236603	no	down	1.15983	0.213915	0.692294	0.99993	no	up	2.69024	1.42773	0.118415	0.470704	no	up	9.25466	3.21018	0.000115907	0.0104249	yes	up
TRINITY_DN1500_c0_g1	PSS33921.1(Pyruvate, phosphate dikinase [Actinidia chinensis var. chinensis])	0.475314	-1.07305	0.123214	0.901453	no	down	0.259283	-1.9474	0.0647641	0.755196	no	down	0.160122	-2.64276	0.000210239	0.0079961	yes	down	1.61026	0.687297	0.487955	0.921607	no	up
TRINITY_DN144991_c0_g1	XP_023901924.1(taurine hydroxylase-like protein SAT17 [Quercus suber])	7.05259	2.81815	0.409625	1	no	up	0.68161	-0.552981	0.786258	1	no	down	118.917	6.89381	0.000735855	0.0200832	yes	up	3.9887	1.99592	0.220879	0.748515	no	up
TRINITY_DN127615_c0_g5	XP_023897694.1(probable secretory pathway GDP dissociation inhibitor 1 [Quercus suber])	1	0	1	1	no	no change	1	0	1	1	no	no change	0.205477	-2.28295	0.469988	1	no	down	0.0177896	-5.81282	0.000331516	0.0213516	yes	down
TRINITY_DN171138_c0_g1	KAE9455231.1(hypothetical protein C3L33_12865, partial [Rhododendron williamsianum])	0.669908	-0.577964	0.554372	0.99994	no	down	1.07929	0.110082	0.916398	0.99993	no	up	13.2894	3.7322	3.33e-05	0.00189045	yes	up	0.632873	-0.660012	0.526026	0.931787	no	down
TRINITY_DN108086_c0_g3	RWW90945.1(hypothetical protein BHE74_00000010 [Ensete ventricosum])	3.76293	1.91186	0.635945	1	no	up	2.05217	1.03715	0.478515	0.99993	no	up	25.7872	4.68858	0.116431	1	no	up	105.031	6.71467	0.000469004	0.0269859	yes	up
TRINITY_DN14494_c0_g1	PSS14440.1(Protein phosphatase 1 regulatory subunit pprA like [Actinidia chinensis var. chinensis])	2.26139	1.17721	1.83e-05	0.00497688	yes	up	1.21455	0.280423	0.352097	0.99993	no	up	1.19621	0.258471	0.55268	0.861117	no	up	0.73671	-0.440831	0.337515	0.854343	no	down
TRINITY_DN6615_c1_g2		26.6608	4.73665	0.0213553	1	no	up	37.0805	5.21259	0.0579445	1	no	up	42.4181	5.40661	0.000734046	0.020047	yes	up	26.9459	4.752	0.121087	1	no	up
TRINITY_DN5822_c0_g1		27.0149	4.75568	0.0307105	1	no	up	20.9906	4.39167	0.146982	1	no	up	58.1739	5.8623	0.00136408	0.0315494	yes	up	16.8597	4.07551	0.0860876	1	no	up
TRINITY_DN132584_c0_g1	XP_023911565.1(uncharacterized protein LOC112023178 [Quercus suber])	0.507761	-0.97778	0.515287	0.99994	no	down	0.977411	-0.032963	0.993555	1	no	down	0.121248	-3.04396	0.0824071	0.387198	no	down	0.0594584	-4.07197	0.00093919	0.0413655	yes	down
TRINITY_DN10446_c0_g1	XP_028097637.1(NADPH-dependent aldo-keto reductase, chloroplastic-like isoform X1 [Camellia sinensis])	0.691492	-0.532216	0.536205	0.99994	no	down	0.201188	-2.31338	0.0473996	0.6872	no	down	0.0297725	-5.06987	2.21e-05	0.00135418	yes	down	7.5925	2.92458	0.064444	0.498603	no	up
TRINITY_DN31306_c0_g1	XP_023893922.1(isochorismatase domain-containing protein 2-like [Quercus suber])	1.03539	0.0501712	0.989982	1	no	up	1	0	1	1	no	no change	0.122122	-3.03361	0.361238	1	no	down	0.0207749	-5.58901	0.000631997	0.0327879	yes	down
TRINITY_DN10897_c1_g1	XP_016200958.1(xyloglucan endotransglucosylase/hydrolase protein 22 [Arachis ipaensis])	19.682	4.2988	2.47e-07	0.000154629	yes	up	0.222683	-2.16694	0.0123489	0.456939	no	down	173.615	7.43974	8.25e-10	1.76e-07	yes	up	11.4124	3.51253	0.0674443	0.508255	no	up
TRINITY_DN6724_c0_g1	KAA8523720.1(hypothetical protein F0562_010143 [Nyssa sinensis])	0.300972	-1.7323	1.95e-08	1.76e-05	yes	down	0.609382	-0.714581	0.206868	0.99993	no	down	0.582606	-0.779408	0.0923377	0.412388	no	down	1.16588	0.221415	0.644584	0.959816	no	up
TRINITY_DN30585_c0_g1	XP_023919742.1(aminodeoxychorismate lyase-like [Quercus suber])	18.5393	4.21251	0.0158735	1	no	up	0.931839	-0.101847	0.939883	1	no	down	50.1735	5.64885	0.00269995	0.0497354	yes	up	2.36604	1.24248	0.525619	0.931602	no	up
TRINITY_DN17410_c0_g1	XP_023878378.1(heat shock protein 60 [Quercus suber])	2.97964	1.57514	0.132672	0.918375	no	up	0.449094	-1.15491	0.295342	0.99993	no	down	18.7535	4.22909	0.000113694	0.00498707	yes	up	1.88348	0.913398	0.469778	0.914937	no	up
TRINITY_DN2911_c0_g1	PSS32757.1(WRKY transcription factor 70 [Actinidia chinensis var. chinensis])	0.791936	-0.336545	0.611415	0.99994	no	down	0.862277	-0.213776	0.800909	0.99993	no	down	5.70456	2.51212	2.98e-07	3.35e-05	yes	up	4.23646	2.08286	0.037364	0.37969	no	up
TRINITY_DN12262_c0_g2	XP_028087600.1(uncharacterized protein LOC114288305 [Camellia sinensis])	2.39448	1.25971	0.119676	0.892145	no	up	0.50177	-0.994903	0.246916	0.99993	no	down	6.26459	2.64722	0.000134045	0.00572262	yes	up	10.8728	3.44265	0.0191217	0.259892	no	up
TRINITY_DN6654_c0_g2	PSS34571.1(Two-component response regulator-like [Actinidia chinensis var. chinensis])	1.05174	0.072777	0.89506	0.99994	no	up	0.544577	-0.876792	0.367515	0.99993	no	down	0.132172	-2.91951	8.62e-07	8.51e-05	yes	down	1.88643	0.915658	0.300211	0.829362	no	up
TRINITY_DN93180_c0_g1		1	0	1	1	no	no change	1	0	1	1	no	no change	0.300755	-1.73334	0.606432	1	no	down	0.0167962	-5.89572	1.64e-08	2.1e-05	yes	down
TRINITY_DN7535_c1_g1		0.00899785	-6.7962	0.00174853	0.116994	no	down	0.0430903	-4.53649	0.0309464	1	no	down	0.0090387	-6.78967	0.00228788	0.0443485	yes	down	0.0220407	-5.50369	0.0532917	0.456577	no	down
TRINITY_DN7535_c1_g2		0.0211012	-5.56653	0.0208104	1	no	down	0.0679469	-3.87945	0.0755147	1	no	down	0.00835404	-6.90331	0.00207288	0.0416371	yes	down	0.0305265	-5.0338	0.0330736	0.356065	no	down
TRINITY_DN23987_c0_g1	PPE02929.1(hypothetical protein GOBAR_DD00051 [Gossypium barbadense])	2.42295	1.27677	0.0375913	0.585868	no	up	0.63164	-0.662826	0.325464	0.99993	no	down	5.14519	2.36323	4.38e-17	2.19e-14	yes	up	3.36214	1.74938	2.63e-05	0.00393512	yes	up
TRINITY_DN26267_c0_g1		1	0	1	1	no	no change	1	0	1	1	no	no change	1	0	1	1	no	no change	0.0196099	-5.67227	0.00070018	0.034636	yes	down
TRINITY_DN67427_c0_g1		1	0	1	1	no	no change	0.287421	-1.79876	0.656672	1	no	down	3.78354	1.91974	0.629545	1	no	up	0.0134205	-6.21942	0.000313591	0.020614	yes	down
TRINITY_DN23212_c0_g1	KAB8339150.1(hypothetical protein FH972_022086 [Carpinus fangiana])	1.00446	0.0064229	0.995358	0.99994	no	up	2.42963	1.28073	0.200283	0.99993	no	up	20.24	4.33914	6.54e-05	0.00324167	yes	up	2.75118	1.46005	0.282268	0.813269	no	up
TRINITY_DN122950_c0_g1	KAB8437371.1(hypothetical protein FH972_025050 [Carpinus fangiana])	0.1948	-2.35994	0.0462543	0.636229	no	down	29.3163	4.87363	0.10013	1	no	up	54.5148	5.76858	0.00208003	0.0417403	yes	up	14.2278	3.83064	0.16518	0.665956	no	up
TRINITY_DN473_c2_g1	KAA8515425.1(hypothetical protein F0562_018964 [Nyssa sinensis])	1.00981	0.0140802	0.985194	0.99994	no	up	1.50739	0.592053	0.552495	0.99993	no	up	3.44893	1.78615	0.00085682	0.0224269	yes	up	0.94765	-0.0775739	0.921961	0.994466	no	down
TRINITY_DN28002_c0_g1	XP_023903035.1(uncharacterized protein LOC112014877 [Quercus suber])	1.04622	0.0651851	0.987254	1	no	up	1	0	1	1	no	no change	0.108723	-3.20127	0.141816	1	no	down	0.0429578	-4.54093	2.55e-05	0.00384722	yes	down
TRINITY_DN37044_c0_g1	XP_023878992.1(heat shock protein 90 [Quercus suber])	6.57409	2.71679	0.0876269	0.817414	no	up	0.211527	-2.24108	0.036462	0.656225	no	down	313.666	8.29308	1.59e-06	0.000148463	yes	up	2.55466	1.35313	0.491036	0.922395	no	up
TRINITY_DN11385_c0_g2	KAA8527603.1(hypothetical protein F0562_035002 [Nyssa sinensis])	6.46202	2.69199	1.92e-06	0.000877283	yes	up	3.22135	1.68766	0.00703922	0.354857	no	up	3.65347	1.86927	0.00848495	0.105843	no	up	0.853289	-0.228893	0.867816	0.991642	no	down
TRINITY_DN26485_c0_g1		1	0	1	1	no	no change	0.280842	-1.83217	0.650461	1	no	down	48.4945	5.59975	0.000584676	0.016738	yes	up	0.565881	-0.82143	0.711136	0.969216	no	down
TRINITY_DN137877_c0_g2	XP_009399664.1(PREDICTED: enolase 1, chloroplastic [Musa acuminata subsp. malaccensis])	0.594057	-0.751327	0.826349	1	no	down	0.501828	-0.994736	0.807402	1	no	down	0.467071	-1.09829	0.574223	1	no	down	0.013402	-6.22141	0.00103943	0.04404	yes	down
TRINITY_DN2899_c0_g1	XP_028120959.1(F-box protein At1g61340-like isoform X1 [Camellia sinensis])	1.31434	0.394341	0.614472	0.99994	no	up	0.48659	-1.03922	0.235693	0.99993	no	down	8.26189	3.04647	5.31e-17	2.63e-14	yes	up	3.27648	1.71215	0.0434135	0.410017	no	up
TRINITY_DN22318_c0_g4	KAB8342900.1(hypothetical protein FH972_022497 [Carpinus fangiana])	2.34036	1.22673	0.305051	0.99994	no	up	3.87894	1.95566	0.0847989	0.818295	no	up	134.886	7.0756	5.73e-06	0.000459521	yes	up	0.319918	-1.64423	0.306958	1	no	down
TRINITY_DN36860_c0_g4	XP_023891138.1(single-stranded TG1-3 DNA-binding protein-like [Quercus suber])	1.33483	0.416659	0.767066	1	no	up	0.751114	-0.412897	0.765167	1	no	down	5.36826	2.42445	0.289781	1	no	up	94.2623	6.55861	0.000573362	0.0307481	yes	up
TRINITY_DN41225_c0_g3	XP_023873283.1(uncharacterized protein LOC111985864, partial [Quercus suber])	0.186727	-2.421	0.296766	1	no	down	1	0	1	1	no	no change	0.304946	-1.71337	0.671236	1	no	down	0.0199211	-5.64956	0.000829421	0.0386198	yes	down
TRINITY_DN13906_c0_g1	XP_028052377.1(protein DOG1-like 4 [Camellia sinensis])	0.761976	-0.392183	0.819479	1	no	down	0.187323	-2.4164	0.172149	0.978731	no	down	0.0222761	-5.48836	0.00218861	0.0431702	yes	down	3.69445	1.88536	0.224449	0.753352	no	up
TRINITY_DN21185_c0_g1	THG05159.1(hypothetical protein TEA_019588 [Camellia sinensis var. sinensis])	0.724415	-0.465112	0.573346	0.99994	no	down	0.214907	-2.21821	0.092939	0.842178	no	down	0.0415608	-4.58863	8.06e-05	0.00378495	yes	down	43.5467	5.44449	0.00161161	0.0583675	no	up
TRINITY_DN14449_c0_g1	THG14942.1(hypothetical protein TEA_018951 [Camellia sinensis var. sinensis])	1.9632	0.973209	0.0202175	0.4531	no	up	4.35568	2.1229	0.000496389	0.100315	no	up	0.956312	-0.0644474	0.88507	0.971704	no	down	0.223661	-2.16062	0.000663741	0.0336578	yes	down
TRINITY_DN845_c0_g1	PSR85452.1(LRR receptor-like serine/threonine-protein kinase [Actinidia chinensis var. chinensis])	2.75038	1.45963	0.056258	0.690415	no	up	0.802315	-0.317759	0.715602	0.99993	no	down	5.46042	2.44901	4.3e-09	8.27e-07	yes	up	3.18417	1.67092	0.0273226	0.318991	no	up
TRINITY_DN32834_c1_g1		0.24006	-2.05853	0.144309	0.936437	no	down	1	0	1	1	no	no change	0.158572	-2.65679	0.0424191	0.269509	no	down	0.0145991	-6.09797	1.63e-05	0.00290643	yes	down
TRINITY_DN6338_c0_g1	XP_028118683.1(crocetin glucosyltransferase, chloroplastic-like [Camellia sinensis])	0.542589	-0.882068	0.238898	0.99994	no	down	2.08097	1.05726	0.206627	0.99993	no	up	3.317	1.72988	1.36e-09	2.81e-07	yes	up	1.16901	0.225285	0.791865	0.981947	no	up
TRINITY_DN1458_c0_g1	PSS29232.1(Transcription factor like [Actinidia chinensis var. chinensis])	0.813594	-0.29762	0.605363	0.99994	no	down	1.07561	0.105149	0.876737	0.99993	no	up	2.97469	1.57274	9.87e-06	0.000722178	yes	up	1.12177	0.165774	0.793964	0.981947	no	up
TRINITY_DN2625_c0_g1	KAE9456448.1(hypothetical protein C3L33_11639, partial [Rhododendron williamsianum])	1.77397	0.826985	0.284952	0.99994	no	up	0.605714	-0.723292	0.398438	0.99993	no	down	24.2245	4.59839	5e-19	2.92e-16	yes	up	7.38888	2.88535	0.000487658	0.0276129	yes	up
TRINITY_DN2528_c0_g1	KAA8536504.1(hypothetical protein F0562_028982 [Nyssa sinensis])	0.962752	-0.0547643	0.964946	0.99994	no	down	0.048579	-4.36352	0.00798679	0.373756	no	down	0.0568884	-4.13572	0.000286945	0.0100332	yes	down	2.26147	1.17726	0.412707	0.894637	no	up
TRINITY_DN9717_c0_g2		3.01255	1.59099	0.128233	0.912168	no	up	5.76646	2.52769	0.0102804	0.425149	no	up	1.86443	0.898738	0.34072	0.744199	no	up	8.73678	3.1271	0.000943405	0.0415155	yes	up
TRINITY_DN7019_c0_g1	PIN08733.1(hypothetical protein CDL12_18697 [Handroanthus impetiginosus])	0.334245	-1.58102	0.0307539	0.540608	no	down	0.638887	-0.646367	0.172824	0.978731	no	down	5.02704	2.32971	0.00239337	0.0457912	yes	up	4.55784	2.18835	0.042006	0.403507	no	up
TRINITY_DN8363_c0_g1	XP_023925513.1(UPF0591 membrane protein C15E1.02c-like [Quercus suber])	1.42047	0.506367	0.644023	0.99994	no	up	0.501828	-0.994736	0.807402	1	no	down	0.835433	-0.259404	0.803873	0.9486	no	down	0.0151068	-6.04866	4.79e-06	0.00114144	yes	down
TRINITY_DN8363_c0_g2	XP_023925513.1(UPF0591 membrane protein C15E1.02c-like [Quercus suber])	0.690338	-0.534625	0.889318	1	no	down	1	0	1	1	no	no change	0.541266	-0.885591	0.617456	1	no	down	0.0708866	-3.81834	0.000848847	0.03917	yes	down
TRINITY_DN5874_c0_g1	XP_022844096.1(LEAF RUST 10 DISEASE-RESISTANCE LOCUS RECEPTOR-LIKE PROTEIN KINASE-like 2.4 [Olea europaea var. sylvestris])	2.43571	1.28434	0.0787841	0.785104	no	up	1.22347	0.290978	0.746199	0.99993	no	up	5.90079	2.56091	1.98e-06	0.000181405	yes	up	1.32803	0.409289	0.654044	0.962341	no	up
TRINITY_DN149396_c0_g3	XP_023875363.1(DNA-binding protein creA-like [Quercus suber])	8.99186	3.16862	0.0558113	0.689117	no	up	1.72564	0.787128	0.49543	0.99993	no	up	44.6223	5.47969	0.000565345	0.0163333	yes	up	2.15836	1.10993	0.581536	0.946733	no	up
TRINITY_DN416_c0_g2	PSR89486.1(Vignain like [Actinidia chinensis var. chinensis])	1.02478	0.0353165	0.955765	0.99994	no	up	0.989183	-0.0156907	0.987929	0.99993	no	down	0.137155	-2.86612	0.00240761	0.0459595	yes	down	1.68827	0.755542	0.433749	0.903984	no	up
TRINITY_DN14002_c0_g4	XP_023871923.1(heat shock protein hsp98-like [Quercus suber])	7.06487	2.82066	0.087568	1	no	up	0.4997	-1.00087	0.359423	1	no	down	26.9737	4.75348	0.00269728	0.0497083	yes	up	2.52085	1.33391	0.516463	1	no	up
TRINITY_DN1460_c0_g1	XP_028094677.1(ABC transporter G family member 14-like [Camellia sinensis])	0.473899	-1.07735	0.153271	0.95485	no	down	2.14519	1.1011	0.361786	0.99993	no	up	7.39591	2.88673	0.00105593	0.0261155	yes	up	1.56137	0.642809	0.35696	0.86531	no	up
TRINITY_DN75208_c0_g1		3.79459	1.92394	0.111003	0.87262	no	up	1.74266	0.801295	0.622304	0.99993	no	up	17.2419	4.10785	0.000296581	0.0103353	yes	up	1.19854	0.261276	0.8806	0.992351	no	up
TRINITY_DN13888_c0_g1	XP_028126002.1(patatin-like protein 5 [Camellia sinensis])	1.21714	0.283492	0.731043	0.99994	no	up	1.63071	0.705496	0.452159	0.99993	no	up	4.06268	2.02243	2.9e-05	0.00169732	yes	up	4.98882	2.3187	0.0184707	0.253802	no	up
TRINITY_DN50024_c0_g1	ANS56334.1(MFT-like protein [Cycas revoluta])	2.00969	1.00698	0.802867	1	no	up	1	0	1	1	no	no change	0.428713	-1.22192	0.559927	1	no	down	0.0102101	-6.61386	0.000140171	0.0117474	yes	down
TRINITY_DN26065_c0_g1	PSS31174.1(Glucan endo-1,3-beta-glucosidase [Actinidia chinensis var. chinensis])	3.4795	1.79888	0.00128704	0.0964004	no	up	1.02237	0.0319221	0.980907	0.99993	no	up	17.8258	4.15589	8.4e-06	0.000627888	yes	up	20.7311	4.37373	0.0843502	1	no	up
TRINITY_DN47749_c0_g2	KAA8548930.1(hypothetical protein F0562_000614 [Nyssa sinensis])	1.60365	0.681363	0.328093	0.99994	no	up	0.621359	-0.686502	0.576216	0.99993	no	down	0.144657	-2.7893	0.00183832	0.0384501	yes	down	2.20219	1.13894	0.300623	0.829362	no	up
TRINITY_DN16085_c0_g1	KAA8519893.1(hypothetical protein F0562_014197 [Nyssa sinensis])	0.954236	-0.0675824	0.986438	1	no	down	0.107744	-3.21432	0.388734	0.99993	no	down	0.184876	-2.43537	0.0710212	0.355674	no	down	268.332	8.06788	0.00119474	0.0484565	yes	up
TRINITY_DN48505_c0_g1		1	0	1	1	no	no change	1	0	1	1	no	no change	0.593944	-0.751602	0.852293	1	no	down	0.0144982	-6.10798	0.000190811	0.0147102	yes	down
TRINITY_DN17417_c0_g1	XP_028085361.1(protein SCARECROW-like [Camellia sinensis])	1.45959	0.545562	0.537986	0.99994	no	up	0.163433	-2.61323	8.57e-05	0.0321776	yes	down	0.321694	-1.63624	0.0708543	0.355118	no	down	2.83973	1.50576	0.241903	0.773282	no	up
TRINITY_DN93742_c0_g1	XP_028116722.1(probable calcium-binding protein CML45 [Camellia sinensis])	2.06882	1.04881	0.294964	0.99994	no	up	0.520695	-0.941488	0.283438	0.99993	no	down	15.1494	3.92119	8.31e-06	0.000622769	yes	up	2.8322	1.50193	0.138342	0.628363	no	up
TRINITY_DN35078_c0_g1		3.33597	1.73811	0.214959	0.99994	no	up	2.19046	1.13123	0.172693	0.978731	no	up	3.68941	1.88339	0.00189761	0.0393141	yes	up	0.486438	-1.03967	0.417108	0.896787	no	down
TRINITY_DN10954_c0_g1	XP_028086977.1(protein NUCLEAR FUSION DEFECTIVE 4 [Camellia sinensis])	1.802	0.849603	0.176398	0.980014	no	up	0.814647	-0.295754	0.703294	0.99993	no	down	3.24545	1.69842	0.0924112	0.412494	no	up	0.308199	-1.69807	0.000924048	0.0409048	yes	down
TRINITY_DN40364_c0_g1	KAB8336910.1(hypothetical protein FH972_021217 [Carpinus fangiana])	1.36417	0.448028	0.637856	0.99994	no	up	0.644016	-0.634831	0.504123	0.99993	no	down	25.8723	4.69334	2.15e-05	0.00133157	yes	up	3.67074	1.87607	0.194285	0.712718	no	up
TRINITY_DN4653_c0_g1	XP_028068254.1(COBRA-like protein 7 [Camellia sinensis])	2.69112	1.42821	0.0252014	0.498713	no	up	0.440095	-1.18411	0.0983638	0.851781	no	down	6.14395	2.61917	1.78e-12	5.56e-10	yes	up	3.91824	1.97021	0.0032504	0.0906627	no	up
TRINITY_DN23278_c0_g1	PSR91435.1(NAD(P)H-quinone oxidoreductase subunit S like [Actinidia chinensis var. chinensis])	2.46921	1.30405	0.000154132	0.0227531	yes	up	2.03423	1.02449	0.124773	0.904632	no	up	1.84131	0.880734	0.0909607	0.409008	no	up	0.744163	-0.42631	0.510648	0.928426	no	down
TRINITY_DN8835_c0_g1	XP_028058999.1(uncharacterized protein LOC114262793 isoform X2 [Camellia sinensis])	0.374818	-1.41574	0.345052	0.99994	no	down	0.0689265	-3.8588	0.0536412	1	no	down	0.0321635	-4.95843	0.000420522	0.0132938	yes	down	2.33229	1.22175	0.403832	0.890561	no	up
TRINITY_DN7904_c0_g1	KAE9452242.1(hypothetical protein C3L33_15856, partial [Rhododendron williamsianum])	2.33457	1.22316	0.0964126	0.841414	no	up	0.102601	-3.28489	1.38e-06	0.00155302	yes	down	0.547424	-0.869269	0.473517	0.825493	no	down	1.97077	0.978759	0.214835	0.742015	no	up
TRINITY_DN145147_c0_g1		1	0	1	1	no	no change	1	0	1	1	no	no change	3.69869	1.88702	0.641271	1	no	up	118.402	6.88755	0.00091185	0.0407566	yes	up
TRINITY_DN1799_c0_g1	KAA8530198.1(hypothetical protein F0562_004907 [Nyssa sinensis])	0.187196	-2.41738	0.000296141	0.0372705	yes	down	1.70371	0.768681	0.366982	0.99993	no	up	3.10036	1.63244	0.00617733	0.0866892	no	up	0.861122	-0.215711	0.806241	0.983609	no	down
TRINITY_DN13253_c0_g1	XP_023870821.1(uncharacterized protein LOC111983390 [Quercus suber])	1.07279	0.101373	0.96044	1	no	up	1	0	1	1	no	no change	0.160538	-2.63901	0.00771563	0.0994723	no	down	0.0534295	-4.22622	8.03e-06	0.00174415	yes	down
TRINITY_DN194033_c0_g1	XP_023902665.1(uncharacterized protein LOC112014513 [Quercus suber])	0.537156	-0.896588	0.826084	1	no	down	1	0	1	1	no	no change	0.110641	-3.17604	0.236772	1	no	down	0.0296776	-5.07448	0.00123445	0.0495787	yes	down
TRINITY_DN126235_c0_g1	XP_031123719.1(eukaryotic initiation factor 4A-14 [Ipomoea triloba])	1	0	1	1	no	no change	0.242499	-2.04395	0.61159	1	no	down	87.8239	6.45654	0.00114407	0.0276621	yes	up	26.4127	4.72316	0.126833	1	no	up
TRINITY_DN2942_c0_g2	KAF3960839.1(hypothetical protein CMV_014477 [Castanea mollissima])	1.00309	0.00445317	0.994035	0.99994	no	up	1.74496	0.803198	0.568742	0.99993	no	up	6.05155	2.5973	4.1e-06	0.000344732	yes	up	1.02282	0.0325482	0.966575	0.997595	no	up
TRINITY_DN172277_c0_g1	XP_006352629.1(PREDICTED: uncharacterized protein LOC102603527 [Solanum tuberosum])	1.35893	0.442476	0.38223	0.99994	no	up	0.687267	-0.541057	0.51663	0.99993	no	down	7.83554	2.97003	0.000878365	0.0228755	yes	up	5.76985	2.52853	0.0165177	0.237053	no	up
TRINITY_DN66091_c0_g4	XP_023889284.1(fasciclin-like arabinogalactan protein ARB_02922, partial [Quercus suber])	129.451	7.01626	2.74e-06	0.00116384	yes	up	3.59255	1.84501	0.64757	1	no	up	3.69869	1.88702	0.641271	1	no	up	0.14672	-2.76886	0.25814	0.790138	no	down
TRINITY_DN43976_c0_g1	XP_023909583.1(protein bli-3-like [Quercus suber])	0.144681	-2.78905	0.28767	1	no	down	1	0	1	1	no	no change	0.689448	-0.536486	0.792468	0.945748	no	down	0.014857	-6.07271	7.6e-09	1.09e-05	yes	down
TRINITY_DN62094_c0_g1	XP_023928634.1(carboxypeptidase S1 homolog A-like [Quercus suber])	0.306099	-1.70793	0.672946	1	no	down	1	0	1	1	no	no change	0.242494	-2.04398	0.346029	1	no	down	0.0646708	-3.95074	0.00107213	0.0449425	yes	down
TRINITY_DN16249_c0_g1	XP_023894247.1(phenylacetate 2-hydroxylase-like [Quercus suber])	6.15918	2.62274	0.128212	1	no	up	106.91	6.74025	0.00600892	0.336478	no	up	120.318	6.91071	2.26e-06	0.000203969	yes	up	0.859066	-0.219159	0.904993	0.993065	no	down
TRINITY_DN802_c0_g2	PSS08445.1(Pectin acetylesterase [Actinidia chinensis var. chinensis])	2.05551	1.0395	0.188611	0.999254	no	up	1.51004	0.594586	0.336907	0.99993	no	up	2.87844	1.52529	0.00174646	0.0371487	yes	up	1.62299	0.698656	0.421621	0.899007	no	up
TRINITY_DN802_c0_g1	XP_028101162.1(pectin acetylesterase 10-like isoform X1 [Camellia sinensis])	0.9094	-0.137013	0.810198	0.99994	no	down	0.529618	-0.916977	0.162906	0.969382	no	down	0.220916	-2.17843	0.0022113	0.0434303	yes	down	3.45122	1.78711	0.104144	0.575523	no	up
TRINITY_DN116462_c0_g2		0.287874	-1.79649	0.656397	1	no	down	0.501828	-0.994736	0.807402	1	no	down	4.87485	2.28536	0.56937	1	no	up	0.0322177	-4.956	0.00110538	0.0457748	yes	down
TRINITY_DN19183_c0_g1	CDO98203.1(unnamed protein product [Coffea canephora])	2.06872	1.04874	0.664416	1	no	up	0.149326	-2.74347	0.142099	0.939528	no	down	0.0786951	-3.66758	0.000896895	0.0231981	yes	down	0.645843	-0.630744	0.65937	0.963019	no	down
TRINITY_DN80969_c0_g1	XP_023889367.1(uncharacterized protein LOC112001436 [Quercus suber])	2.03773	1.02697	0.80129	1	no	up	1	0	1	1	no	no change	0.203772	-2.29497	0.565563	1	no	down	0.020514	-5.60725	0.0003746	0.0230548	yes	down
TRINITY_DN38642_c0_g1	KAA8523868.1(hypothetical protein F0562_010291 [Nyssa sinensis])	1.97811	0.984126	0.538191	1	no	up	0.938031	-0.0922924	0.935866	0.99993	no	down	0.0922051	-3.43901	0.00250372	0.0473447	yes	down	5.7949	2.53478	0.00409836	0.104133	no	up
TRINITY_DN16585_c0_g1	KAE9457778.1(hypothetical protein C3L33_10308, partial [Rhododendron williamsianum])	1.35166	0.434737	0.37744	0.99994	no	up	11.5419	3.52881	1.64e-05	0.0119226	yes	up	1.16	0.214131	0.723096	0.924183	no	up	0.284106	-1.8155	0.0126178	0.202405	no	down
TRINITY_DN71470_c0_g1	XP_034706426.1(uncharacterized protein LOC117930086 [Vitis riparia])	1.43184	0.517866	0.552649	0.99994	no	up	0.762371	-0.391435	0.707817	0.99993	no	down	6.45157	2.68965	0.000400191	0.0128367	yes	up	2.99151	1.58087	0.220465	0.747772	no	up
TRINITY_DN31372_c0_g1	XP_028062704.1(leucine-rich repeat receptor-like tyrosine-protein kinase PXC3 [Camellia sinensis])	0.904557	-0.144717	0.793612	0.99994	no	down	0.839752	-0.251965	0.699836	0.99993	no	down	2.88471	1.52842	2.84e-06	0.000247541	yes	up	1.63081	0.705589	0.263929	0.795419	no	up
TRINITY_DN5649_c0_g1	XP_023882628.1(60S ribosomal protein L17-like [Quercus suber])	1.46132	0.54727	0.604421	0.99994	no	up	0.656815	-0.60644	0.525202	0.99993	no	down	21.4101	4.42022	2.17e-05	0.00133513	yes	up	2.52392	1.33567	0.364822	0.870676	no	up
TRINITY_DN2719_c0_g1	PSS11800.1(Inositol-tetrakisphosphate 1-kinase [Actinidia chinensis var. chinensis])	0.751372	-0.412401	0.44789	0.99994	no	down	1.04713	0.0664463	0.92723	0.99993	no	up	3.09343	1.62921	0.000683201	0.0189164	yes	up	3.95388	1.98327	0.000870041	0.0397898	yes	up
TRINITY_DN18473_c0_g1		0.944752	-0.0819926	0.956088	1	no	down	0.977411	-0.032963	0.993555	1	no	down	0.334924	-1.57809	0.52567	1	no	down	0.0265196	-5.2368	4.11e-05	0.00525631	yes	down
TRINITY_DN4199_c0_g1	XP_028059822.1(probable galacturonosyltransferase-like 10 [Camellia sinensis])	1.23368	0.302968	0.66125	0.99994	no	up	1.05908	0.0828149	0.916862	0.99993	no	up	2.5157	1.33096	0.00226482	0.0441117	yes	up	2.02597	1.01861	0.129056	0.612023	no	up
TRINITY_DN2999_c0_g1	THG06120.1(hypothetical protein TEA_002009 [Camellia sinensis var. sinensis])	1.05896	0.082647	0.860034	0.99994	no	up	0.327788	-1.60916	0.0784154	0.801247	no	down	0.215782	-2.21235	0.00044607	0.0138966	yes	down	3.25383	1.70214	0.197698	0.717389	no	up
TRINITY_DN1594_c1_g2	PVH36290.1(hypothetical protein PAHAL_6G041100 [Panicum hallii])	4.98708	2.3182	0.415449	1	no	up	0.329998	-1.59947	0.304416	1	no	down	0.0291692	-5.09941	1.64e-05	0.00107944	yes	down	1.52946	0.613019	0.657083	0.962762	no	up
TRINITY_DN27057_c0_g2	PSS21680.1(Protein NRT1/ PTR FAMILY 4.3 like [Actinidia chinensis var. chinensis])	0.417672	-1.25956	0.280825	0.99994	no	down	1.33742	0.419455	1	1	no	up	34.342	5.1019	1.04e-05	0.00075063	yes	up	3.15826	1.65913	0.293597	0.823004	no	up
TRINITY_DN15898_c0_g1	PSR91814.1(Pleiotropic drug resistance protein [Actinidia chinensis var. chinensis])	2.01448	1.01041	0.109496	0.868112	no	up	0.568045	-0.815922	0.446552	0.99993	no	down	6.26128	2.64646	8.43e-07	8.36e-05	yes	up	5.09077	2.34788	0.0113784	0.191195	no	up
TRINITY_DN16840_c0_g1	XP_028121981.1(ethylene-responsive transcription factor ERF017-like [Camellia sinensis])	1.20092	0.264144	0.751573	0.99994	no	up	1.31767	0.397991	0.707215	0.99993	no	up	543.11	9.0851	3.91e-23	3.18e-20	yes	up	121.116	6.92025	1.78e-07	0.000107554	yes	up
TRINITY_DN15861_c0_g1	XP_023928595.1(cytochrome c [Quercus suber])	2.83835	1.50505	0.317781	1	no	up	4.56772	2.19147	0.120008	1	no	up	42.1049	5.39592	0.000753782	0.0204783	yes	up	0.804716	-0.313448	0.82293	0.9858	no	down
TRINITY_DN200994_c0_g1		1	0	1	1	no	no change	1	0	1	1	no	no change	1	0	1	1	no	no change	0.01666	-5.90747	0.000222811	0.0162141	yes	down
TRINITY_DN12811_c0_g1	PSR86205.1(Cation/H(+) antiporter like [Actinidia chinensis var. chinensis])	1	0	1	1	no	no change	0.0169893	-5.87923	0.000684411	0.116502	no	down	0.0175545	-5.83201	0.00219612	0.0432378	yes	down	2.14061	1.09802	0.457826	0.91197	no	up
TRINITY_DN1923_c2_g2		2.74884	1.45882	0.695685	0.99994	no	up	1.14278	0.192552	0.958836	0.99993	no	up	1.93453	0.951983	1	1	no	up	260.229	8.02364	6.2e-05	0.00700993	yes	up
TRINITY_DN8705_c0_g1		1.07844	0.108944	0.944716	0.99994	no	up	0.0688255	-3.86091	0.254689	1	no	down	0.251571	-1.99096	0.140565	0.514443	no	down	0.0317064	-4.97908	5.36e-07	0.000263434	yes	down
TRINITY_DN13756_c1_g1		5.34148	2.41724	0.000107726	0.0176371	yes	up	0.278048	-1.84659	0.0365091	0.656225	no	down	3.44707	1.78537	0.0193782	0.174308	no	up	3.7457	1.90523	0.0798387	0.536147	no	up
TRINITY_DN128724_c0_g1	XP_023909583.1(protein bli-3-like [Quercus suber])	1	0	1	1	no	no change	1	0	1	1	no	no change	6.34133	2.66478	0.482442	1	no	up	2.25634e+06	21.1056	6.77e-08	5.98e-05	yes	up
TRINITY_DN2956_c0_g2	PSS30063.1(Receptor protein kinase [Actinidia chinensis var. chinensis])	0.797656	-0.326161	0.717498	0.99994	no	down	0.475659	-1.072	0.108491	0.878509	no	down	0.326709	-1.61392	0.00152638	0.0339247	yes	down	2.17857	1.12338	0.264683	0.79595	no	up
TRINITY_DN61490_c0_g1	KAF4376407.1(hypothetical protein G4B88_000095 [Cannabis sativa])	1.20391	0.267731	0.318111	0.99994	no	up	1.32777	0.409008	0.149661	0.954136	no	up	0.867744	-0.204658	0.645604	0.896614	no	down	0.289036	-1.79068	1.07e-05	0.00211102	yes	down
TRINITY_DN181295_c0_g1	KAA8540687.1(hypothetical protein F0562_024394 [Nyssa sinensis])	23.8715	4.57722	6.92e-05	0.0129379	yes	up	0.0877079	-3.51115	0.0500339	0.694801	no	down	0.0424378	-4.55851	0.00125151	0.0296776	yes	down	1.51318	0.597579	0.672206	0.964473	no	up
TRINITY_DN20421_c0_g1	PSS09857.1(Gamma-glutamyl phosphate reductase [Actinidia chinensis var. chinensis])	0.639044	-0.646012	0.766706	1	no	down	0.0807492	-3.63041	0.0414535	0.668815	no	down	0.0086674	-6.85018	0.00202371	0.0409864	yes	down	10.3024	3.36491	0.0441845	0.414652	no	up
TRINITY_DN16795_c0_g1	KAB8343130.1(hypothetical protein FH972_022723 [Carpinus fangiana])	0.484432	-1.04563	0.467941	1	no	down	1	0	1	1	no	no change	0.201082	-2.31415	0.00394463	0.0641315	no	down	0.0278844	-5.1644	1.94e-08	2.37e-05	yes	down
TRINITY_DN9492_c0_g1	XP_028097779.1(protein TIFY 5A-like [Camellia sinensis])	3.85795	1.94784	0.00335331	0.175001	no	up	0.340692	-1.55346	0.16491	0.971734	no	down	6.24631	2.643	0.00115803	0.0279345	yes	up	6.87808	2.78201	0.00520196	0.119217	no	up
TRINITY_DN94438_c0_g1	XP_023910195.1(benzoate 4-monooxygenase-like [Quercus suber])	0.537156	-0.896588	0.826084	1	no	down	0.504821	-0.986156	0.458094	0.99993	no	down	26.2091	4.71199	0.0699626	1	no	up	26.3363	4.71898	0.000826338	0.0385827	yes	up
TRINITY_DN4006_c0_g1	KAA8529230.1(hypothetical protein F0562_033971 [Nyssa sinensis])	0.802638	-0.317178	0.694978	0.99994	no	down	1.65779	0.729258	0.435145	0.99993	no	up	6.58289	2.71872	0.000469895	0.0143416	yes	up	0.0671154	-3.89721	0.242842	1	no	down
TRINITY_DN6059_c0_g1	XP_028122225.1(calcium-transporting ATPase 2, plasma membrane-type [Camellia sinensis])	6.69205	2.74245	2.48e-06	0.00108118	yes	up	0.278118	-1.84623	0.0144941	0.479476	no	down	5.37991	2.42758	7.53e-15	3.1e-12	yes	up	2.47897	1.30974	0.0970975	0.56515	no	up
TRINITY_DN17271_c0_g1	OMO98613.1(reverse transcriptase [Corchorus capsularis])	0.253697	-1.97882	0.00153584	0.107628	no	down	0.382794	-1.38536	0.0285294	0.610188	no	down	0.0453459	-4.46288	3.69e-05	0.00203957	yes	down	0.168379	-2.57022	1	1	no	down
TRINITY_DN16858_c0_g1	PSS06179.1(Protein of unknown function wound-induced protein [Actinidia chinensis var. chinensis])	0.183539	-2.44584	1.21e-05	0.00362635	yes	down	0.209767	-2.25314	0.0482732	0.690828	no	down	0.186147	-2.42548	0.000283262	0.00993225	yes	down	3.31558	1.72926	0.216712	0.743541	no	up
TRINITY_DN195975_c0_g1		1	0	1	1	no	no change	1	0	1	1	no	no change	0.105597	-3.24335	0.411852	1	no	down	0.00726856	-7.10411	3.93e-05	0.0051167	yes	down
TRINITY_DN35625_c0_g1	KAA8547045.1(hypothetical protein F0562_003474 [Nyssa sinensis])	0.0244759	-5.3525	1.05e-05	0.00328619	yes	down	0.276554	-1.85437	0.248169	0.99993	no	down	0.0105421	-6.56769	0.0138991	0.142661	no	down	0.0777247	-3.68548	0.069263	1	no	down
TRINITY_DN31297_c0_g2	XP_016733546.1(PREDICTED: endoglucanase 1-like [Gossypium hirsutum])	1.00116	0.0016673	0.999105	0.99994	no	up	1.67988	0.748355	0.617672	0.99993	no	up	37.6451	5.23439	9.42e-06	0.000691096	yes	up	2.47071	1.30492	0.416133	0.896394	no	up
TRINITY_DN9720_c0_g1	XP_028120546.1(U-box domain-containing protein 5 [Camellia sinensis])	0.266423	-1.90821	0.0600829	0.707327	no	down	0.398635	-1.32686	0.13269	0.920837	no	down	0.210112	-2.25077	0.000185114	0.00723373	yes	down	3.28197	1.71456	0.200909	0.722097	no	up
TRINITY_DN1394_c0_g1	XP_028116757.1(BTB/POZ domain-containing protein DOT3 isoform X1 [Camellia sinensis])	1.27468	0.350133	0.41183	0.99994	no	up	2.20942	1.14367	0.0552785	0.716334	no	up	0.660605	-0.598141	0.269683	0.687471	no	down	0.158558	-2.65692	3.42e-06	0.0009425	yes	down
TRINITY_DN9818_c1_g3	XP_027920089.1(LOW QUALITY PROTEIN: polyubiquitin-C [Vigna unguiculata])	5.62112	2.49086	0.0170244	0.415515	no	up	0.806631	-0.310019	0.825165	0.99993	no	down	41.4836	5.37447	0.00126299	0.0298936	yes	up	16.9367	4.08208	0.00572221	0.125906	no	up
TRINITY_DN3667_c0_g1	XP_028109587.1(probable galacturonosyltransferase 14 isoform X2 [Camellia sinensis])	5.30806	2.40818	5.61e-05	0.011666	yes	up	0.479081	-1.06166	0.114904	0.889248	no	down	3.1933	1.67505	0.000347333	0.0115635	yes	up	2.91664	1.54431	0.000482983	0.0274917	yes	up
TRINITY_DN28826_c0_g1	XP_023905192.1(spidroin-1-like [Quercus suber])	0.573322	-0.802583	0.615545	0.99994	no	down	1	0	1	1	no	no change	1.22483	0.29258	0.855203	1	no	up	0.0403256	-4.63216	0.000442	0.0259791	yes	down
TRINITY_DN22954_c0_g1		4.24639	2.08624	0.103446	0.854188	no	up	0.122602	-3.02795	0.0288557	0.612184	no	down	16.5788	4.05127	0.00159718	0.0350477	yes	up	24.0583	4.58846	0.0179777	0.249971	no	up
TRINITY_DN5747_c1_g1	XP_028092610.1(AAA-ATPase At3g28510-like [Camellia sinensis])	1.07661	0.106502	0.864771	0.99994	no	up	0.887166	-0.172724	0.846145	0.99993	no	down	5.4273	2.44023	6.47e-07	6.7e-05	yes	up	1.92208	0.942665	0.0885974	0.552384	no	up
TRINITY_DN30287_c0_g1	XP_028087617.1(ethylene-responsive transcription factor 4-like [Camellia sinensis])	0.898353	-0.154645	0.812362	0.99994	no	down	1.03772	0.0534105	0.942665	0.99993	no	up	3.18081	1.66939	2.01e-05	0.00126218	yes	up	2.95225	1.56181	0.0401087	0.393768	no	up
TRINITY_DN10655_c0_g1	XP_028082482.1(homeobox-leucine zipper protein HAT4-like [Camellia sinensis])	0.27954	-1.83887	2.34e-06	0.00104287	yes	down	1.42495	0.510913	0.203192	0.99993	no	up	0.754161	-0.407056	0.387927	0.778507	no	down	3.36502	1.75061	0.0435538	0.410832	no	up
TRINITY_DN25630_c0_g5	XP_028120091.1(phytochrome E isoform X2 [Camellia sinensis])	0.670725	-0.576206	0.378979	0.99994	no	down	0.299381	-1.73994	0.042476	0.670316	no	down	0.130121	-2.94207	0.00185769	0.0387967	yes	down	1.8797	0.910505	0.536488	0.934895	no	up
TRINITY_DN22851_c0_g1		1.58583	0.665238	0.195359	0.99994	no	up	0.994354	-0.00816842	0.99213	0.99993	no	down	4.14077	2.0499	0.00231865	0.0447142	yes	up	1.68079	0.749137	0.550882	0.938118	no	up
TRINITY_DN52766_c0_g2		1.2636	0.337539	0.872694	1	no	up	1	0	1	1	no	no change	0.209328	-2.25616	0.57238	1	no	down	0.0138471	-6.17427	9.14e-05	0.00901653	yes	down
TRINITY_DN3833_c0_g1	XP_028053226.1(heat shock factor protein HSF30 [Camellia sinensis])	2.37311	1.24678	0.0116567	0.336174	no	up	0.164256	-2.60598	0.0150336	0.48709	no	down	5.38604	2.42923	0.000254918	0.00925615	yes	up	5.66385	2.50178	0.0377556	0.381808	no	up
TRINITY_DN81160_c0_g1	KAB8416415.1(hypothetical protein FH972_024934 [Carpinus fangiana])	5.57862	2.47991	0.534894	1	no	up	0.847494	-0.238725	0.832042	0.99993	no	down	24.8553	4.63548	0.0106846	0.121264	no	up	138.774	7.11659	3.48e-06	0.000944439	yes	up
TRINITY_DN89702_c0_g1		3.91431	1.96876	0.625499	1	no	up	1	0	1	1	no	no change	0.155875	-2.68154	0.49979	1	no	down	0.0189669	-5.72038	0.000714907	0.0351738	yes	down
TRINITY_DN70093_c0_g1	THG05784.1(hypothetical protein TEA_007632 [Camellia sinensis var. sinensis])	1.15871	0.212515	0.749591	0.99994	no	up	2.27882	1.18829	0.281621	0.99993	no	up	4.83351	2.27307	0.000273867	0.00974282	yes	up	2.51896	1.33283	0.670244	1	no	up
TRINITY_DN12428_c0_g1	XP_023916174.1(uncharacterized protein C9E9.04-like [Quercus suber])	1.07704	0.10707	0.978596	1	no	up	0.284098	-1.81554	0.65355	1	no	down	0.079867	-3.64626	0.354881	1	no	down	0.0106042	-6.55923	1.73e-05	0.00307277	yes	down
TRINITY_DN106085_c0_g1	XP_023878676.1(serine/threonine-protein kinase BUR1-like [Quercus suber])	7.68281	2.94163	0.443736	1	no	up	10.3068	3.36553	0.394469	1	no	up	0.265399	-1.91377	0.363707	1	no	down	0.0152474	-6.03529	3.68e-05	0.00486506	yes	down
TRINITY_DN75183_c0_g3	XP_023902862.1(meiotically up-regulated gene 190 protein-like [Quercus suber])	1.04622	0.0651851	0.987254	1	no	up	0.501828	-0.994736	0.807402	1	no	down	0.0526422	-4.24764	0.187847	1	no	down	0.00774657	-7.01223	3.75e-06	0.000960418	yes	down
TRINITY_DN80980_c0_g2	XP_023925611.1(uncharacterized protein LOC112037023 [Quercus suber])	0.726412	-0.461141	0.821152	1	no	down	1	0	1	1	no	no change	0.318259	-1.65173	0.682821	1	no	down	0.0149704	-6.06174	0.000590655	0.0314773	yes	down
TRINITY_DN8817_c0_g2		14.6933	3.87709	0.000305573	0.0380691	yes	up	0.629867	-0.66688	0.55589	0.99993	no	down	11.1446	3.47827	0.052312	1	no	up	6.71733	2.74789	0.124947	1	no	up
TRINITY_DN32751_c0_g1	RVW44056.1(Ankyrin repeat-containing protein ITN1 [Vitis vinifera])	0.163619	-2.61159	0.0232306	0.486725	no	down	2.07046	1.04995	0.244432	0.99993	no	up	3.64442	1.86569	0.00165381	0.035911	yes	up	4.21451	2.07537	0.0745008	0.524261	no	up
TRINITY_DN122740_c0_g1	XP_023877283.1(NADH-cytochrome b5 reductase 2-like [Quercus suber])	1.10016	0.137707	0.959456	1	no	up	1	0	1	1	no	no change	0.428325	-1.22322	0.447941	0.812899	no	down	0.0201104	-5.63592	5.55e-05	0.00649203	yes	down
TRINITY_DN11506_c0_g1		5.87976	2.55576	0.522004	1	no	up	0.501828	-0.994736	0.807402	1	no	down	0.561377	-0.832957	0.591293	0.876453	no	down	0.024327	-5.3613	1.94e-05	0.00324257	yes	down
TRINITY_DN85703_c0_g1		1.04622	0.0651851	0.987254	1	no	up	1	0	1	1	no	no change	1	0	1	1	no	no change	0.0129871	-6.26677	0.000351383	0.0221307	yes	down
TRINITY_DN7567_c1_g1	RZC10711.1(Ubiquitin-conjugating enzyme E2 2 [Glycine soja])	1.23812	0.308151	0.749666	0.99994	no	up	0.468149	-1.09496	0.28791	0.99993	no	down	0.0754944	-3.72749	0.00134607	0.0312895	yes	down	2.69792	1.43185	0.0679458	0.509394	no	up
TRINITY_DN13219_c0_g1	XP_023907019.1(heat shock 70 kDa protein [Quercus suber])	10.6301	3.41009	0.00577385	0.236587	no	up	0.117624	-3.08774	0.0075803	0.366583	no	down	51.0564	5.67402	3.39e-05	0.00191708	yes	up	0.289883	-1.78646	0.307612	0.833867	no	down
TRINITY_DN13023_c0_g2	XP_028061542.1(lysM domain-containing GPI-anchored protein 1-like [Camellia sinensis])	1.2349	0.304399	0.492895	0.99994	no	up	0.494963	-1.01461	0.00798657	0.373756	no	down	0.434119	-1.20384	0.0420425	0.26818	no	down	5.76044	2.52618	0.00119436	0.0484565	yes	up
TRINITY_DN171633_c0_g1	XP_028062859.1(transcription factor MYC2-like [Camellia sinensis])	1.96801	0.976735	0.107715	0.864893	no	up	0.837378	-0.256048	0.746548	0.99993	no	down	4.40479	2.13907	7.11e-12	2.05e-09	yes	up	2.3426	1.22811	0.0989221	0.568547	no	up
TRINITY_DN1138_c1_g1	KAA8549321.1(hypothetical protein F0562_001005 [Nyssa sinensis])	0.45418	-1.13866	0.0220761	0.475901	no	down	0.651863	-0.61736	0.0840916	0.815217	no	down	0.351152	-1.50983	0.000585079	0.016738	yes	down	1.8228	0.866154	0.472638	0.91557	no	up
TRINITY_DN6372_c0_g1	XP_028087729.1(WAT1-related protein At3g30340-like [Camellia sinensis])	0.213616	-2.22691	0.0179229	0.425653	no	down	4.83988	2.27497	0.152213	0.958586	no	up	32.2512	5.01128	1.72e-05	0.00111885	yes	up	26.8092	4.74466	0.0398693	1	no	up
TRINITY_DN65166_c0_g1	BAJ92831.1(predicted protein [Hordeum vulgare subsp. vulgare])	1.2845	0.361204	0.730633	0.99994	no	up	0.950149	-0.0737743	0.948788	1	no	down	29.2931	4.87249	0.00211552	0.0421672	yes	up	1.09308	0.128402	0.90206	0.993037	no	up
TRINITY_DN29474_c0_g1	XP_023905256.1(probable mitochondrial phosphate carrier protein [Quercus suber])	0.728118	-0.457755	0.85512	1	no	down	1	0	1	1	no	no change	0.3486	-1.52036	0.366501	1	no	down	0.0575653	-4.11866	0.000130794	0.0112131	yes	down
TRINITY_DN101783_c0_g1	XP_023877653.1(uncharacterized protein LOC111990096 [Quercus suber])	1	0	1	1	no	no change	1	0	1	1	no	no change	0.572376	-0.804965	0.843614	1	no	down	0.0122925	-6.34608	0.000912745	0.0407611	yes	down
TRINITY_DN16820_c0_g1	PSS13420.1(TRNA-dihydrouridine synthase [Actinidia chinensis var. chinensis])	2.17946	1.12397	0.00520983	0.224543	no	up	1.73035	0.791062	0.0438625	0.676528	no	up	1.10314	0.141622	0.743387	0.931285	no	up	0.354494	-1.49617	0.000259686	0.0180887	yes	down
TRINITY_DN15220_c0_g1	XP_023880026.1(aromatic peroxygenase-like [Quercus suber])	0.76222	-0.39172	0.829807	0.99994	no	down	0.160938	-2.63542	0.155371	1	no	down	0.277635	-1.84874	0.106401	0.44541	no	down	0.0459842	-4.44272	0.000100738	0.00952016	yes	down
TRINITY_DN45572_c0_g1		0.00963418	-6.69762	1.68e-05	0.00469897	yes	down	0.313303	-1.67437	0.3376	1	no	down	0.258802	-1.95008	0.363183	1	no	down	1.40536	0.490935	0.591898	0.94942	no	up
TRINITY_DN9936_c0_g1	XP_022726393.1(UPF0496 protein At4g34320-like [Durio zibethinus])	0.329902	-1.59989	0.187273	0.999094	no	down	0.113954	-3.13347	0.0164817	0.499616	no	down	0.0397189	-4.65403	0.000773503	0.0208911	yes	down	1.60178	0.679672	0.456867	0.911798	no	up
TRINITY_DN180661_c0_g1		1.04622	0.0651851	0.987254	1	no	up	1	0	1	1	no	no change	0.0935963	-3.41741	0.187517	1	no	down	0.00787153	-6.98914	9.65e-05	0.00936721	yes	down
TRINITY_DN833_c0_g2		57.8531	5.85432	5.91e-05	0.011755	yes	up	0.655568	-0.609182	0.674161	1	no	down	0.593459	-0.75278	0.587936	0.875792	no	down	0.716709	-0.480542	0.685279	0.965119	no	down
TRINITY_DN2023_c0_g1	PSS32359.1(Late embryogenesis abundant protein [Actinidia chinensis var. chinensis])	0.606968	-0.720308	0.467905	0.99994	no	down	0.984135	-0.0230718	0.982073	0.99993	no	down	4.73867	2.24448	4.84e-07	5.17e-05	yes	up	2.04309	1.03076	0.286705	0.816762	no	up
TRINITY_DN14509_c0_g5	XP_028100713.1(spermidine hydroxycinnamoyl transferase-like [Camellia sinensis])	1.52924	0.612819	0.364202	0.99994	no	up	1.34034	0.422594	0.630967	0.99993	no	up	2.58491	1.37011	0.000166438	0.00669929	yes	up	0.61606	-0.698858	0.418704	0.897721	no	down
TRINITY_DN6358_c0_g1	XP_028093179.1(putative pentatricopeptide repeat-containing protein At5g59200, chloroplastic [Camellia sinensis])	0.674478	-0.568156	0.755231	0.99994	no	down	0.127519	-2.97122	0.0485708	0.691384	no	down	0.0467433	-4.4191	0.000155601	0.00638685	yes	down	1.38361	0.46844	0.61376	0.954413	no	up
TRINITY_DN14943_c0_g3	BAK05214.1(predicted protein [Hordeum vulgare subsp. vulgare])	2.80068	1.48578	0.248532	0.99994	no	up	0.767766	-0.381261	0.744449	0.99993	no	down	17.2705	4.11024	0.000497263	0.0149788	yes	up	2.40895	1.26841	0.374182	0.877054	no	up
TRINITY_DN18065_c0_g1	PSS26054.1(Ankyrin repeat domain-containing protein [Actinidia chinensis var. chinensis])	0.745348	-0.424014	0.521383	0.99994	no	down	3.48898	1.80281	0.0862496	0.82173	no	up	8.58949	3.10257	3.62e-09	7.06e-07	yes	up	1.06052	0.0847747	0.940797	0.995478	no	up
TRINITY_DN45543_c0_g1	XP_023886920.1(uncharacterized protein LOC111999019 [Quercus suber])	1	0	1	1	no	no change	1	0	1	1	no	no change	0.572376	-0.804965	0.843614	1	no	down	0.0529067	-4.24041	0.000307286	0.0203819	yes	down
TRINITY_DN11480_c0_g1	XP_009350203.1(PREDICTED: 40S ribosomal protein S28-B [Pyrus x bretschneideri])	0.615203	-0.700865	0.582803	0.99994	no	down	0.935036	-0.0969069	0.950369	0.99993	no	down	12.5342	3.6478	0.00211024	0.0421008	yes	up	3.73611	1.90154	0.19311	0.711273	no	up
TRINITY_DN22272_c0_g2	XP_020211238.1(probable 6-phosphogluconolactonase 1 isoform X1 [Cajanus cajan])	0.123426	-3.01828	0.0845015	1	no	down	1.52639	0.61012	0.67128	1	no	up	0.444368	-1.17017	0.364332	0.761648	no	down	0.150782	-2.72946	0.00118388	0.048208	yes	down
TRINITY_DN60982_c1_g1		1	0	1	1	no	no change	0.0336976	-4.89121	0.0251384	1	no	down	0.0191247	-5.70842	0.0026215	0.0489193	yes	down	9.10873	3.18725	0.225389	0.754636	no	up
TRINITY_DN13244_c0_g1	XP_028070812.1(proline-rich receptor-like protein kinase PERK15 [Camellia sinensis])	0.739515	-0.435348	0.492292	0.99994	no	down	0.302444	-1.72526	0.0908939	0.83616	no	down	4.01222	2.0044	0.0011757	0.0282135	yes	up	2.00649	1.00468	0.233328	0.76455	no	up
TRINITY_DN297_c0_g1	PSR88352.1(Protein kinase [Actinidia chinensis var. chinensis])	1.20271	0.266294	0.555571	0.99994	no	up	0.813604	-0.297601	0.594784	0.99993	no	down	2.2746	1.18561	0.000371694	0.0121478	yes	up	1.49405	0.579228	0.238268	0.770097	no	up
TRINITY_DN19351_c0_g1	KAE9458312.1(hypothetical protein C3L33_09807, partial [Rhododendron williamsianum])	0.170536	-2.55185	0.129777	1	no	down	0.0708313	-3.81947	0.0137021	0.47217	no	down	0.0377681	-4.72669	0.00010842	0.00479622	yes	down	0.889709	-0.168595	0.93215	1	no	down
TRINITY_DN57131_c0_g1	PSS29334.1(Ferredoxin--nitrite reductase [Actinidia chinensis var. chinensis])	0.853376	-0.228747	0.784136	0.99994	no	down	0.333646	-1.58361	0.0547192	0.714399	no	down	2.99481	1.58246	0.00727992	0.0960612	no	up	6.03325	2.59294	1.88e-05	0.00320106	yes	up
TRINITY_DN25836_c0_g1	KAA8535122.1(hypothetical protein F0562_030125 [Nyssa sinensis])	1.24957	0.321432	0.653116	0.99994	no	up	0.773964	-0.369662	0.691741	0.99993	no	down	9.3889	3.23096	2.29e-19	1.36e-16	yes	up	1.84917	0.886875	0.344731	0.859221	no	up
TRINITY_DN156915_c0_g1	RVX19237.1(Glutathione gamma-glutamylcysteinyltransferase 1 [Vitis vinifera])	6.5597	2.71363	0.000292299	0.0371748	yes	up	0.404332	-1.30639	0.0985346	0.851849	no	down	0.935583	-0.0960621	0.951415	0.988535	no	down	4.76594	2.25276	0.0650021	0.500595	no	up
TRINITY_DN5047_c2_g1	XP_028085195.1(probable BOI-related E3 ubiquitin-protein ligase 3 [Camellia sinensis])	0.779832	-0.358765	0.546909	0.99994	no	down	0.970057	-0.0438586	0.953348	0.99993	no	down	2.65093	1.4065	0.000233133	0.00866199	yes	up	2.19338	1.13316	0.0410234	0.398399	no	up
TRINITY_DN44008_c0_g1	XP_023915252.1(uncharacterized FAD-linked oxidoreductase ARB_02372-like [Quercus suber])	1.9544	0.966724	0.775626	1	no	up	1.03459	0.0490578	0.974571	0.99993	no	up	60.0424	5.90791	0.00177143	0.0375425	yes	up	3.8131	1.93096	0.361018	0.867689	no	up
TRINITY_DN36414_c2_g1	XP_023892558.1(probable aryl-alcohol dehydrogenase AAD4 [Quercus suber])	1.11344	0.155019	0.949993	1	no	up	1	0	1	1	no	no change	0.533886	-0.905396	0.553546	0.861531	no	down	0.046209	-4.43568	1.04e-05	0.00208459	yes	down
TRINITY_DN5031_c0_g1	KAF1858189.1(hypothetical protein Lal_00010714 [Lupinus albus])	0.929544	-0.105405	0.875004	0.99994	no	down	1.42419	0.510145	0.504003	0.99993	no	up	9.40207	3.23298	4.17e-06	0.000349102	yes	up	1.24669	0.318099	0.770938	0.979976	no	up
TRINITY_DN35258_c0_g1	KAB8349572.1(hypothetical protein FH972_023596 [Carpinus fangiana])	0.188651	-2.40621	0.293384	1	no	down	1.90372	0.928818	0.819938	1	no	up	0.0196357	-5.67037	5.19e-05	0.00270371	yes	down	0.149386	-2.74289	0.00162717	0.0587053	no	down
TRINITY_DN4736_c0_g1	XP_028118303.1(uncharacterized protein LOC114315877 isoform X3 [Camellia sinensis])	0.290865	-1.78158	0.236017	0.99994	no	down	0.466328	-1.10058	0.405641	0.99993	no	down	0.107304	-3.22023	0.000539023	0.0158237	yes	down	0.884235	-0.177499	0.904877	0.993065	no	down
TRINITY_DN5933_c0_g2	KAA8536641.1(hypothetical protein F0562_029119 [Nyssa sinensis])	8.55473	3.09672	9.03e-08	6.65e-05	yes	up	1.15563	0.208678	0.795096	0.99993	no	up	4.11216	2.0399	0.000808415	0.0215261	yes	up	3.61733	1.85493	0.0228438	0.287042	no	up
TRINITY_DN40730_c0_g1	XP_015165797.1(PREDICTED: WAT1-related protein At4g08290-like [Solanum tuberosum])	1.06104	0.0854817	0.918194	0.99994	no	up	1.83955	0.879357	0.335223	0.99993	no	up	8.13287	3.02376	0.000317866	0.0108406	yes	up	29.9772	4.90579	0.0425664	0.406757	no	up
TRINITY_DN9341_c0_g1	XP_023911439.1(heat shock 70 kDa protein 2 isoform X1 [Quercus suber])	6.66499	2.7366	0.036029	0.578355	no	up	3.39426	1.7631	1	1	no	up	21.9742	4.45774	0.000191112	0.00741233	yes	up	0.254046	-1.97684	0.106803	0.580026	no	down
TRINITY_DN32239_c0_g1	XP_023925338.1(uncharacterized protein LOC112036747 [Quercus suber])	3.16036	1.66009	0.195737	0.99994	no	up	1.79942	0.847531	0.805416	1	no	up	1.12496	0.169874	0.910986	1	no	up	0.010731	-6.54207	0.00103332	0.0439628	yes	down
TRINITY_DN9696_c0_g1	XP_028062534.1(UPF0496 protein At1g20180 [Camellia sinensis])	1.67792	0.746676	0.606068	0.99994	no	up	0.471968	-1.08324	0.424299	0.99993	no	down	0.0461645	-4.43707	0.00144316	0.0326866	yes	down	2.22152	1.15155	0.136349	0.626284	no	up
TRINITY_DN6164_c0_g1	XP_023917328.1(uncharacterized protein LOC112028866 [Quercus suber])	1.40783	0.493475	0.659054	0.99994	no	up	0.755885	-0.403761	0.740706	0.99993	no	down	14.2852	3.83645	3.62e-07	3.99e-05	yes	up	0.225474	-2.14896	0.124627	0.606825	no	down
TRINITY_DN4749_c0_g1	XP_028122021.1(acyl-lipid (9-3)-desaturase-like [Camellia sinensis])	1.83699	0.877347	0.0657936	0.733668	no	up	0.622085	-0.684816	0.234213	0.99993	no	down	1.32717	0.408357	0.556561	0.862999	no	up	8.79819	3.13721	0.00107211	0.0449425	yes	up
TRINITY_DN10051_c0_g1	KAE9460210.1(hypothetical protein C3L33_07886, partial [Rhododendron williamsianum])	3.26714	1.70803	0.0238146	0.488353	no	up	0.464628	-1.10585	0.245234	0.99993	no	down	30.2723	4.91993	4.14e-25	3.9e-22	yes	up	8.03726	3.0067	0.00392042	0.101381	no	up
TRINITY_DN8965_c0_g1	XP_028124281.1(serine/threonine-protein kinase PCRK1-like [Camellia sinensis])	2.37927	1.25052	0.0921168	0.829345	no	up	0.251045	-1.99398	0.0641592	0.752486	no	down	0.0236495	-5.40204	0.000146431	0.00613164	yes	down	8.12093	3.02164	0.237639	0.769684	no	up
TRINITY_DN7691_c1_g1	PSR86236.1(4-hydroxyphenylacetaldehyde oxime monooxygenase [Actinidia chinensis var. chinensis])	1.29419	0.372044	0.796414	0.99994	no	up	0.125077	-2.99911	0.0137876	0.47217	no	down	0.0159843	-5.9672	4.07e-07	4.4e-05	yes	down	3.25721	1.70364	0.344597	0.859139	no	up
TRINITY_DN8322_c2_g1	XP_031126230.1(lysM domain-containing GPI-anchored protein 2 [Ipomoea triloba])	2.53523	1.34212	0.0152152	0.394517	no	up	1.43471	0.520757	0.458622	0.99993	no	up	3.74186	1.90376	3.15e-05	0.00180943	yes	up	1.23504	0.30456	0.740748	0.975435	no	up
TRINITY_DN9043_c0_g1		7.53416	2.91345	9.81e-06	0.00312931	yes	up	0.288985	-1.79093	0.109108	0.87875	no	down	1.54251	0.625278	0.64205	0.895617	no	up	1.35019	0.433168	0.83009	0.987332	no	up
TRINITY_DN11705_c1_g1	PSR92796.1(GDSL esterase/lipase [Actinidia chinensis var. chinensis])	3.79138	1.92272	0.0279947	0.519735	no	up	0.802865	-0.316771	0.590074	0.99993	no	down	5.38128	2.42795	0.000982244	0.0248486	yes	up	0.368072	-1.44194	0.486993	1	no	down
TRINITY_DN1837_c0_g1	KAE9450099.1(hypothetical protein C3L33_18005, partial [Rhododendron williamsianum])	1.77119	0.824721	0.215947	0.99994	no	up	1.01128	0.0161874	0.986921	0.99993	no	up	7.21123	2.85025	5.54e-10	1.23e-07	yes	up	2.29917	1.20111	0.12391	0.60581	no	up
TRINITY_DN21574_c0_g2	KAA8545256.1(hypothetical protein F0562_020040 [Nyssa sinensis])	0.856844	-0.222895	0.579206	0.99994	no	down	0.3781	-1.40316	0.0299095	0.623809	no	down	0.16929	-2.56243	0.00081191	0.0215915	yes	down	8.06559	3.01178	0.0212598	0.276001	no	up
TRINITY_DN20988_c0_g1	XP_023925430.1(nucleoporin POM33-like [Quercus suber])	0.537156	-0.896588	0.826084	1	no	down	0.287421	-1.79876	0.656672	1	no	down	0.298324	-1.74505	0.527641	1	no	down	0.0516463	-4.27519	0.000123248	0.0107641	yes	down
TRINITY_DN2106_c0_g1	XP_028120701.1(probable vacuolar amino acid transporter YPQ2 [Camellia sinensis])	0.119463	-3.06537	1	1	no	down	0.263899	-1.92194	0.167463	0.974221	no	down	0.0467006	-4.42042	0.000159748	0.00653125	yes	down	19.7783	4.30585	1	1	no	up
TRINITY_DN64700_c4_g2	XP_023925565.1(maltose permease MAL31-like [Quercus suber])	2.21986	1.15047	0.522791	1	no	up	0.570655	-0.80931	0.530396	0.99993	no	down	67.5993	6.07894	0.000834718	0.0219313	yes	up	16.764	4.0673	0.00577475	0.126627	no	up
TRINITY_DN34377_c0_g1	XP_023871261.1(60S ribosomal protein L4-B-like [Quercus suber])	0.914651	-0.128706	0.902483	0.99994	no	down	0.718052	-0.477839	0.680409	0.99993	no	down	27.9328	4.80389	2.96e-05	0.00171428	yes	up	3.82977	1.93726	0.175498	0.683942	no	up
TRINITY_DN150730_c0_g2	KAB8760607.1(hypothetical protein FH972_026599 [Carpinus fangiana])	2.43729	1.28528	0.381683	1	no	up	1.92832	0.947344	0.636778	1	no	up	143.728	7.1672	3.64e-05	0.0020282	yes	up	1.21467	0.280559	0.861888	1	no	up
TRINITY_DN3102_c0_g1	XP_023907497.1(40S ribosomal protein S24-like [Quercus suber])	0.800892	-0.32032	0.785893	0.99994	no	down	0.575408	-0.797344	0.40915	0.99993	no	down	21.5955	4.43266	7.57e-05	0.00364091	yes	up	4.18153	2.06403	0.17444	0.681826	no	up
TRINITY_DN193119_c0_g1	XP_004237794.1(uncharacterized protein LOC101243886 [Solanum lycopersicum])	1	0	1	1	no	no change	0.472316	-1.08218	0.788038	1	no	down	2.7923e+06	21.413	4.33e-08	6.17e-06	yes	up	1	0	1	1	no	no change
TRINITY_DN6230_c0_g1	XP_023911440.1(heat shock 70 kDa protein 2 isoform X2 [Quercus suber])	4.39198	2.13487	0.052397	0.669937	no	up	0.227258	-2.1376	0.0519664	0.703954	no	down	13.1191	3.7136	7.99e-08	1.05e-05	yes	up	3.63008	1.86	0.161132	0.658696	no	up
TRINITY_DN3023_c0_g1		1.41604	0.501859	0.481703	0.99994	no	up	1.04494	0.0634148	0.93724	0.99993	no	up	5.27354	2.39877	1.44e-11	3.96e-09	yes	up	1.79002	0.839976	0.311048	0.835994	no	up
TRINITY_DN25285_c0_g1		2.03773	1.02697	0.80129	1	no	up	1.90372	0.928818	0.819938	1	no	up	0.870737	-0.199691	0.94113	1	no	down	0.0322289	-4.9555	5.42e-06	0.00125128	yes	down
TRINITY_DN185943_c0_g1	XP_023890465.1(uncharacterized protein LOC112002547 [Quercus suber])	0.537156	-0.896588	0.826084	1	no	down	1.90372	0.928818	0.819938	1	no	up	0.0756972	-3.72362	0.134723	1	no	down	0.00986177	-6.66394	1.86e-05	0.00318882	yes	down
TRINITY_DN14058_c0_g2	KAE9449733.1(hypothetical protein C3L33_18369, partial [Rhododendron williamsianum])	160.165	7.32341	4.34e-07	0.000263139	yes	up	0.0551037	-4.18171	0.00608674	1	no	down	4.16363	2.05784	0.371432	0.767181	no	up	5.94509	2.5717	0.123626	1	no	up
TRINITY_DN15256_c0_g1	KAF3435892.1(hypothetical protein FNV43_RR22984 [Rhamnella rubrinervis])	3.45531	1.78881	0.00214157	0.134136	no	up	3.05528	1.6113	0.0303757	0.626307	no	up	10.303	3.365	2.14e-06	0.000194786	yes	up	0.344761	-1.53633	0.540071	1	no	down
TRINITY_DN123835_c0_g1	XP_023899530.1(protein HOL1-like [Quercus suber])	1.68477	0.752553	0.628679	0.99994	no	up	0.127058	-2.97644	0.119895	0.897387	no	down	21.8831	4.45175	0.000239413	0.00883998	yes	up	0.511655	-0.966758	0.72857	1	no	down
TRINITY_DN180801_c0_g1	THG02703.1(hypothetical protein TEA_003062 [Camellia sinensis var. sinensis])	2.06667	1.04731	0.205727	0.99994	no	up	0.471582	-1.08442	0.220788	0.99993	no	down	24.5926	4.62015	7.61e-08	1.02e-05	yes	up	7.47137	2.90137	0.0121658	0.19819	no	up
TRINITY_DN10563_c3_g1	BAJ98567.1(predicted protein [Hordeum vulgare subsp. vulgare])	4.71159	2.23622	0.132065	1	no	up	2.31875	1.21335	0.307051	0.99993	no	up	70.4189	6.13789	0.000593209	0.0169081	yes	up	39.4928	5.30352	0.00136739	0.0527096	no	up
TRINITY_DN140252_c0_g1	KAB8342832.1(hypothetical protein FH972_022430 [Carpinus fangiana])	3.15256	1.65652	0.445351	1	no	up	1.83326	0.874408	0.561123	0.99993	no	up	94.1913	6.55752	0.00199202	0.0406017	yes	up	3.03874	1.60347	0.470398	0.914937	no	up
TRINITY_DN4463_c0_g2	KAA8529029.1(hypothetical protein F0562_033483 [Nyssa sinensis])	1.86587	0.899846	0.100822	0.847323	no	up	0.628186	-0.670736	0.455587	0.99993	no	down	3.28853	1.71744	1.37e-05	0.000949407	yes	up	3.27145	1.70993	0.0126902	0.202897	no	up
TRINITY_DN38447_c0_g3	XP_023872953.1(penicillopepsin-1-like [Quercus suber])	1	0	1	1	no	no change	3.56014	1.83193	0.649994	1	no	up	0.104767	-3.25475	0.408712	1	no	down	0.0383535	-4.7045	3.68e-05	0.00486506	yes	down
TRINITY_DN2754_c0_g2		52.9655	5.72698	2.25e-05	0.00586867	yes	up	0.239378	-2.06264	0.0773394	1	no	down	5.65307	2.49904	0.420598	1	no	up	1.79269	0.842125	0.701828	1	no	up
TRINITY_DN111302_c0_g1	XP_028062703.1(vinorine synthase-like [Camellia sinensis])	1.51262	0.597051	0.429696	0.99994	no	up	0.462823	-1.11147	0.428092	0.99993	no	down	2.17252	1.11937	0.236541	0.651008	no	up	13.6658	3.7725	0.000361881	0.0226251	yes	up
TRINITY_DN4649_c0_g1		2.0524	1.03731	0.674034	1	no	up	1	0	1	1	no	no change	0.621337	-0.686552	0.634316	0.892468	no	down	0.045334	-4.46326	0.00022621	0.016334	yes	down
TRINITY_DN42621_c0_g1		1	0	1	1	no	no change	1	0	1	1	no	no change	1	0	1	1	no	no change	0.0041498	-7.91274	6.68e-07	0.00029791	yes	down
TRINITY_DN21175_c1_g1	XP_023907713.1(zinc finger protein C25B8.19c-like [Quercus suber])	1	0	1	1	no	no change	1	0	1	1	no	no change	15.2818	3.93374	0.161122	1	no	up	0.0467766	-4.41807	6.53e-05	0.00724294	yes	down
TRINITY_DN36979_c0_g1		1	0	1	1	no	no change	1	0	1	1	no	no change	44.1756	5.46518	0.00135066	0.0313511	yes	up	0.376039	-1.41104	0.5418	1	no	down
TRINITY_DN9705_c0_g1	XP_023907041.1(glucan 1,3-beta-glucosidase-like [Quercus suber])	0.0659784	-3.92186	0.194936	1	no	down	1	0	1	1	no	no change	0.155362	-2.6863	0.161019	0.550686	no	down	0.00933947	-6.74244	1.05e-09	3.22e-06	yes	down
TRINITY_DN119870_c0_g2	KAB8364838.1(hypothetical protein FH972_024701 [Carpinus fangiana])	1	0	1	1	no	no change	1.12663	0.172018	0.932845	1	no	up	9.21969	3.20472	0.418979	1	no	up	73.0342	6.1905	0.001173	0.0478791	yes	up
TRINITY_DN1060_c1_g1	XP_028060292.1(protein DETOXIFICATION 40-like isoform X2 [Camellia sinensis])	0.650592	-0.620175	0.203259	0.99994	no	down	0.274567	-1.86477	0.000398574	0.08726	no	down	0.241854	-2.04779	1.59e-05	0.00105027	yes	down	0.435818	-1.1982	0.0318986	0.349582	no	down
TRINITY_DN3580_c0_g2	XP_028094073.1(beta-D-glucosyl crocetin beta-1,6-glucosyltransferase-like [Camellia sinensis])	8.90968	3.15537	0.000272426	0.0351221	yes	up	9.11739	3.18862	0.0033877	0.264358	no	up	11.4657	3.51925	0.0273334	0.210065	no	up	0.955804	-0.0652132	0.980532	1	no	down
TRINITY_DN3580_c0_g3	XP_028094073.1(beta-D-glucosyl crocetin beta-1,6-glucosyltransferase-like [Camellia sinensis])	0.0389182	-4.68341	0.0292262	0.528412	no	down	0.0390042	-4.68023	0.0393145	0.66533	no	down	0.196168	-2.34984	0.00279671	0.051098	no	down	0.144514	-2.79072	1.67e-07	0.000106183	yes	down
TRINITY_DN19103_c0_g1	XP_023917572.1(stress response protein ish1-like [Quercus suber])	0.858538	-0.220047	0.918352	1	no	down	0.501828	-0.994736	0.807402	1	no	down	0.0995183	-3.32889	0.0755489	0.368726	no	down	0.0473288	-4.40114	3.9e-05	0.00509098	yes	down
TRINITY_DN188382_c0_g1	KAB8349684.1(hypothetical protein FH972_023700 [Carpinus fangiana])	1	0	1	1	no	no change	0.501828	-0.994736	0.807402	1	no	down	1	0	1	1	no	no change	0.0201234	-5.63498	0.000901415	0.0405376	yes	down
TRINITY_DN2982_c0_g1	KAE9448346.1(hypothetical protein C3L33_19753, partial [Rhododendron williamsianum])	2.6369	1.39884	0.0651181	0.731684	no	up	0.516008	-0.954534	0.275546	0.99993	no	down	8.80721	3.13868	3.22e-12	9.9e-10	yes	up	2.7705	1.47015	0.0684392	0.509431	no	up
TRINITY_DN60958_c2_g1	XP_023917628.1(uncharacterized sugar kinase YDR109C-like [Quercus suber])	0.191927	-2.38137	0.551097	1	no	down	1	0	1	1	no	no change	0.158778	-2.65491	0.166936	0.558996	no	down	0.012345	-6.33993	1.37e-06	0.000481104	yes	down
TRINITY_DN1545_c0_g1	XP_023871929.1(40S ribosomal protein S22 [Quercus suber])	0.960682	-0.0578699	0.957888	0.99994	no	down	1.1138	0.155489	0.862089	0.99993	no	up	19.5434	4.28861	6.41e-05	0.00318643	yes	up	0.966756	-0.0487764	0.963968	0.997219	no	down
TRINITY_DN130700_c0_g1	XP_028087949.1(jasmonate O-methyltransferase [Camellia sinensis])	3.80066	1.92625	2.2e-05	0.0058146	yes	up	1	0	1	1	no	no change	3.69869	1.88702	0.641271	1	no	up	1	0	1	1	no	no change
TRINITY_DN9774_c0_g1	PSR94783.1(Auxin response factor like [Actinidia chinensis var. chinensis])	0.815878	-0.293574	0.349404	0.99994	no	down	0.255215	-1.97022	0.0371516	0.65673	no	down	0.142771	-2.80822	1.23e-05	0.000864711	yes	down	2.87924	1.52569	0.269122	0.800607	no	up
TRINITY_DN150345_c0_g1	XP_023895921.1(protein hob3-like [Quercus suber])	1.05506	0.0773232	0.980653	1	no	up	0.170259	-2.5542	0.522097	1	no	down	0.079867	-3.64626	0.354881	1	no	down	0.0561764	-4.15389	0.000742246	0.0360208	yes	down
TRINITY_DN14842_c1_g1	XP_023928595.1(cytochrome c [Quercus suber])	1.95391	0.966368	0.197709	0.99994	no	up	0.733088	-0.447941	0.734409	0.99993	no	down	14.2148	3.82932	1.99e-05	0.00125748	yes	up	2.67913	1.42176	0.207002	0.730465	no	up
TRINITY_DN13145_c0_g1	XP_023926151.1(60S ribosomal protein L44 [Quercus suber])	1.16699	0.222798	0.839387	0.99994	no	up	0.741784	-0.430929	0.655878	0.99993	no	down	7.42172	2.89175	0.00263385	0.0490396	yes	up	1.21549	0.281538	0.797309	0.982514	no	up
TRINITY_DN30008_c0_g2	XP_023902967.1(alcohol dehydrogenase 2-like [Quercus suber])	1.04622	0.0651851	0.987254	1	no	up	0.501828	-0.994736	0.807402	1	no	down	1.22369	0.291239	0.894583	1	no	up	0.0560327	-4.15759	0.000573974	0.0307481	yes	down
TRINITY_DN7288_c0_g1	XP_028110005.1(receptor kinase-like protein Xa21 isoform X1 [Camellia sinensis])	2.16453	1.11406	0.0085368	0.284777	no	up	3.81228	1.93065	0.000119854	0.0424551	yes	up	1.72148	0.783647	0.248604	0.664607	no	up	1.30089	0.379502	0.626675	0.957114	no	up
TRINITY_DN24341_c0_g1	XP_028112382.1(ethylene-responsive transcription factor 5-like [Camellia sinensis])	0.970263	-0.0435525	0.964102	0.99994	no	down	2.64721	1.40447	0.17099	0.978731	no	up	7.55074	2.91662	0.000135477	0.00576006	yes	up	1.21551	0.281561	0.815198	0.985267	no	up
TRINITY_DN42959_c0_g2	XP_023901849.1(repressible high-affinity phosphate permease-like [Quercus suber])	2.03773	1.02697	0.80129	1	no	up	1.67293	0.742381	0.640676	1	no	up	245.098	7.93721	3.34e-06	0.000287612	yes	up	26.7845	4.74333	0.0174674	0.244874	no	up
TRINITY_DN7859_c0_g1	PSS32583.1(Glucan endo-1,3-beta-glucosidase [Actinidia chinensis var. chinensis])	4.43338	2.14841	0.000248996	0.0335022	yes	up	0.415474	-1.26717	0.0395155	0.66533	no	down	2.94846	1.55996	0.0215238	0.185071	no	up	3.08713	1.62626	0.0560357	0.468387	no	up
TRINITY_DN48116_c0_g1	XP_023887172.1(uncharacterized protein LOC111999273 [Quercus suber])	8.33926	3.05992	0.0980185	1	no	up	0.510524	-0.969948	0.665115	1	no	down	32.9749	5.0433	0.00265169	0.0492425	yes	up	0.335777	-1.57442	0.360959	0.867651	no	down
TRINITY_DN39551_c0_g1	XP_023880555.1(ABC transporter G family member 11-like [Quercus suber])	2.02561	1.01836	0.489037	0.99994	no	up	9.77048	3.28843	0.0149709	1	no	up	15.6578	3.96881	4.95e-07	5.26e-05	yes	up	0.229888	-2.121	1	1	no	down
TRINITY_DN23342_c0_g1	XP_030546046.1(glucose dehydrogenase [FAD, quinone]-like [Rhodamnia argentea])	0.115166	-3.11821	0.431014	1	no	down	1	0	1	1	no	no change	0.131081	-2.93147	0.074697	0.366506	no	down	0.00707902	-7.14224	8.54e-06	0.00183195	yes	down
TRINITY_DN3985_c1_g1	XP_028124281.1(serine/threonine-protein kinase PCRK1-like [Camellia sinensis])	0.223686	-2.16045	0.0380432	0.588476	no	down	0.667936	-0.582218	0.45825	0.99993	no	down	0.120706	-3.05043	0.000378071	0.0122618	yes	down	1.24179	0.31242	0.674539	0.964826	no	up
TRINITY_DN1829_c0_g1	XP_028120075.1(photosystem II reaction center PSB28 protein, chloroplastic [Camellia sinensis])	3.19377	1.67526	6.17e-06	0.00219572	yes	up	1.40683	0.492444	0.283955	0.99993	no	up	0.898612	-0.154229	0.722599	0.923998	no	down	0.560937	-0.83409	0.209538	0.733969	no	down
TRINITY_DN20548_c0_g1		1.33357	0.415299	0.734774	0.99994	no	up	0.674004	-0.569171	0.737539	1	no	down	37.8894	5.24372	3.81e-06	0.000321327	yes	up	0.849167	-0.23588	0.867419	0.991565	no	down
TRINITY_DN14053_c0_g5	PHT29099.1(hypothetical protein CQW23_31306 [Capsicum baccatum])	1.04362	0.0616022	0.980139	1	no	up	0.879678	-0.184953	0.915646	1	no	down	0.398144	-1.32864	0.486491	0.831891	no	down	0.0298199	-5.06758	0.000241397	0.0171409	yes	down
TRINITY_DN9127_c0_g1	XP_028062811.1(uncharacterized protein At1g24485-like [Camellia sinensis])	0.331125	-1.59455	0.129901	0.915915	no	down	1.02922	0.0415503	0.962988	0.99993	no	up	4.52479	2.17785	0.00259384	0.0486214	yes	up	1.42846	0.514462	0.607993	0.953457	no	up
TRINITY_DN16054_c0_g1	TEY29886.1(hypothetical protein Saspl_042973 [Salvia splendens])	2.802	1.48646	0.00980976	0.306036	no	up	1.41368	0.499455	0.431741	0.99993	no	up	9.09646	3.18531	0.000158228	0.00647724	yes	up	9.20632	3.20262	0.132241	0.61862	no	up
TRINITY_DN6657_c0_g1	KAE9461321.1(hypothetical protein C3L33_06780, partial [Rhododendron williamsianum])	1.01532	0.0219355	0.933712	0.99994	no	up	0.588276	-0.765435	0.112709	0.88475	no	down	0.176511	-2.50217	0.00212859	0.0423078	yes	down	6.54901	2.71128	0.00383785	0.100307	no	up
TRINITY_DN488_c0_g1	PSS11170.1(Adenine phosphoribosyltransferase [Actinidia chinensis var. chinensis])	2.26805	1.18146	0.170289	0.972315	no	up	5.35315	2.42039	0.00572612	0.330815	no	up	4.56157	2.18953	0.000114878	0.00503367	yes	up	1.74213	0.800848	0.380945	0.87998	no	up
TRINITY_DN9797_c0_g1	XP_028107194.1(serine carboxypeptidase-like [Camellia sinensis])	0.833137	-0.263374	0.789276	0.99994	no	down	0.0985378	-3.34318	0.0143557	0.478917	no	down	0.0614476	-4.0245	0.000873276	0.0227715	yes	down	1.27321	0.348469	0.755393	0.978092	no	up
TRINITY_DN12199_c0_g3	XP_023870892.1(heat shock 70 kDa protein-like [Quercus suber])	3.39331	1.76269	0.151641	0.951643	no	up	0.433009	-1.20753	0.322762	0.99993	no	down	9.70498	3.27872	0.00155455	0.0343664	yes	up	1.03709	0.0525391	0.964219	0.997219	no	up
TRINITY_DN12199_c0_g1	XP_023870892.1(heat shock 70 kDa protein-like [Quercus suber])	0.915464	-0.127425	0.89524	0.99994	no	down	0.906765	-0.1412	0.892926	1	no	down	22.8367	4.51328	0.000380903	0.0123419	yes	up	2.53018	1.33924	0.405338	0.891482	no	up
TRINITY_DN2920_c0_g1	THG14548.1(hypothetical protein TEA_011125 [Camellia sinensis var. sinensis])	2.7855	1.47793	0.350863	0.99994	no	up	0.321897	-1.63533	0.18286	0.992798	no	down	648.52	9.34101	8.78e-12	2.48e-09	yes	up	84.0746	6.3936	0.000754292	0.0363101	yes	up
TRINITY_DN170781_c0_g1	XP_023898333.1(respiratory supercomplex factor 2 homolog C1565.01-like [Quercus suber])	1.59366	0.672342	0.822129	1	no	up	3.50244	1.80836	0.654371	1	no	up	107.747	6.75151	0.000560628	0.0162688	yes	up	6.0898	2.6064	0.203877	0.726852	no	up
TRINITY_DN80273_c0_g1	KAB8336943.1(hypothetical protein FH972_021248 [Carpinus fangiana])	0.496762	-1.00937	0.801906	1	no	down	0.0991538	-3.33419	0.381825	1	no	down	0.110179	-3.18208	0.235628	1	no	down	0.00416555	-7.90728	3.3e-06	0.000918478	yes	down
TRINITY_DN72114_c0_g1	KAE9460254.1(hypothetical protein C3L33_07846, partial [Rhododendron williamsianum])	0.608864	-0.715809	0.181271	0.987311	no	down	1.85574	0.891992	0.195923	0.99993	no	up	15.6758	3.97047	2.14e-06	0.000194786	yes	up	1.63046	0.705275	0.58214	0.947026	no	up
TRINITY_DN32766_c0_g1	XP_023871287.1(LOW QUALITY PROTEIN: aromatic peroxygenase-like [Quercus suber])	2.65149	1.4068	0.605044	1	no	up	0.581875	-0.78122	0.681788	1	no	down	0.328436	-1.60632	0.176299	0.573549	no	down	0.0967627	-3.3694	0.000318205	0.0208079	yes	down
TRINITY_DN36528_c0_g3	XP_023902853.1(uncharacterized protein C1711.08-like [Quercus suber])	2.34195	1.22771	0.250034	0.99994	no	up	0.359724	-1.47504	0.322809	0.99993	no	down	86.2989	6.43127	0.000140322	0.00592965	yes	up	0.344671	-1.53671	0.601586	1	no	down
TRINITY_DN4112_c0_g1	XP_028115213.1(cytochrome P450 CYP82D47-like [Camellia sinensis])	1.48738	0.572774	0.418432	0.99994	no	up	2.40483	1.26594	0.0987049	0.852247	no	up	2.95509	1.5632	2.7e-07	3.09e-05	yes	up	0.741827	-0.430846	0.605107	0.952794	no	down
TRINITY_DN11278_c0_g1	TEY58001.1(hypothetical protein Saspl_004503 [Salvia splendens])	92.8734	6.53719	0.000319108	0.039216	yes	up	3.29824	1.7217	0.565664	0.99993	no	up	150.25	7.23122	0.0176003	0.164713	no	up	204.631	7.67688	0.000250166	0.0175929	yes	up
TRINITY_DN48351_c0_g1		2.2253	1.154	0.629876	1	no	up	1.19351	0.255212	0.868473	1	no	up	67.0459	6.06708	0.00187907	0.0390274	yes	up	1.15038	0.202113	0.905967	1	no	up
TRINITY_DN42751_c0_g1	XP_023915220.1(MFS glucose transporter mfs1-like [Quercus suber])	1.69743	0.763351	0.564925	0.99994	no	up	0.24639	-2.02098	0.257501	1	no	down	96.1327	6.58696	1.04e-05	0.000746449	yes	up	3.44952	1.7864	0.116765	0.596565	no	up
TRINITY_DN3141_c1_g1	XP_028056906.1(U-box domain-containing protein 17-like [Camellia sinensis])	0.872155	-0.197344	0.71198	0.99994	no	down	1.21989	0.286748	0.618825	0.99993	no	up	3.39192	1.7621	3.54e-08	5.33e-06	yes	up	1.89216	0.920031	0.187676	0.703832	no	up
TRINITY_DN5691_c0_g2	XP_028112249.1(SNAP25 homologous protein SNAP33 [Camellia sinensis])	2.16358	1.11342	0.029847	0.534286	no	up	0.642773	-0.637618	0.362531	0.99993	no	down	3.34802	1.74331	8.37e-07	8.34e-05	yes	up	1.46109	0.547046	0.466914	0.913709	no	up
TRINITY_DN31_c0_g1	XP_028068208.1(scarecrow-like protein 13 [Camellia sinensis])	2.75337	1.4612	0.0228753	0.483111	no	up	0.529159	-0.918227	0.279617	0.99993	no	down	6.43827	2.68667	6.43e-17	3.14e-14	yes	up	2.98792	1.57914	0.0113386	0.190659	no	up
TRINITY_DN58045_c0_g1	PSS34284.1(Late embryogenesis abundant protein [Actinidia chinensis var. chinensis])	1.24873	0.320467	0.692654	0.99994	no	up	0.954153	-0.0677082	0.948669	0.99993	no	down	37.9341	5.24542	7.01e-33	1.53e-29	yes	up	8.99853	3.16969	0.00324399	0.0905332	no	up
TRINITY_DN43536_c0_g2	KAA8530499.1(hypothetical protein F0562_005208 [Nyssa sinensis])	1.42685	0.512834	0.513774	0.99994	no	up	2.33155	1.22129	0.280149	0.99993	no	up	15.941	3.99467	0.000884231	0.0229563	yes	up	1.36788	0.451943	0.911809	1	no	up
TRINITY_DN53962_c0_g2	XP_028077325.1(protein LURP-one-related 17-like [Camellia sinensis])	0.159033	-2.65261	0.505088	1	no	down	2.1525	1.10602	0.512661	1	no	up	13.2339	3.72616	0.00091056	0.0234784	yes	up	0.486019	-1.04092	0.371453	0.875392	no	down
TRINITY_DN6738_c0_g1	XP_023881217.1(60S ribosomal protein L10a [Quercus suber])	1.10628	0.145719	0.870592	0.99994	no	up	1.0247	0.035195	0.965519	0.99993	no	up	8.94184	3.16057	0.000101612	0.00458874	yes	up	1.64429	0.717463	0.552989	0.938372	no	up
TRINITY_DN16098_c0_g1	XP_028072365.1(wall-associated receptor kinase-like 14 [Camellia sinensis])	2.51133	1.32845	0.00938525	0.297665	no	up	0.594398	-0.750498	0.217835	0.99993	no	down	2.83412	1.5029	1.46e-05	0.00099118	yes	up	1.61483	0.691384	0.42695	0.901478	no	up
TRINITY_DN26739_c0_g1	XP_028116709.1(E3 ubiquitin-protein ligase MPSR1-like [Camellia sinensis])	2.91944	1.54569	8.93e-07	0.000486152	yes	up	0.199751	-2.32373	8.11e-06	0.00670778	yes	down	2.55823	1.35515	0.00217909	0.0430624	yes	up	3.88074	1.95633	0.000894979	0.0403189	yes	up
TRINITY_DN18133_c0_g1		0.109513	-3.19083	0.269509	0.99994	no	down	0.168447	-2.56964	0.427514	0.99993	no	down	0.0143122	-6.12661	0.00116071	0.0279669	yes	down	1.36788	0.451943	0.911809	1	no	up
TRINITY_DN27852_c1_g2	XP_023896200.1(glutamine synthetase-like [Quercus suber])	7.23279	2.85455	0.0473582	1	no	up	3.48628	1.80169	0.187191	0.9978	no	up	145.351	7.1834	1.84e-05	0.00116787	yes	up	29.4201	4.87873	0.00160533	0.0582039	no	up
TRINITY_DN3021_c0_g2	XP_028769956.1(galactinol--sucrose galactosyltransferase-like [Prosopis alba])	0.958539	-0.0610914	0.968654	0.99994	no	down	0.625183	-0.677649	0.62895	1	no	down	0.0114748	-6.44539	0.000154823	0.0063675	yes	down	3.0475	1.60762	0.207419	0.730908	no	up
TRINITY_DN12042_c0_g1	KAE9466539.1(hypothetical protein C3L33_01551, partial [Rhododendron williamsianum])	1.1386	0.187255	0.837092	0.99994	no	up	0.199704	-2.32406	0.00621657	0.338486	no	down	0.221042	-2.17761	0.0122358	0.131879	no	down	5.53511	2.46861	7.92e-05	0.00815729	yes	up
TRINITY_DN2158_c0_g1	PSS02553.1(Protein prune like [Actinidia chinensis var. chinensis])	0.727382	-0.459215	0.287393	0.99994	no	down	0.441512	-1.17947	0.0847326	0.817905	no	down	0.240549	-2.0556	0.00116898	0.0281334	yes	down	2.36673	1.2429	0.180392	0.692631	no	up
TRINITY_DN14329_c1_g1	XP_031282885.1(LOW QUALITY PROTEIN: (-)-germacrene D synthase-like [Pistacia vera])	0.939941	-0.0893583	0.947725	0.99994	no	down	0.807415	-0.308618	0.796493	0.99993	no	down	0.0582677	-4.10116	2.63e-05	0.00157007	yes	down	2.66424	1.41372	0.728996	1	no	up
TRINITY_DN3936_c0_g1	PSS28665.1(Metalloendoproteinase [Actinidia chinensis var. chinensis])	0.79298	-0.334644	0.569482	0.99994	no	down	0.70129	-0.511917	0.562981	0.99993	no	down	4.59178	2.19905	0.00072195	0.0197948	yes	up	3.22968	1.69139	0.0256912	0.308529	no	up
TRINITY_DN7367_c0_g3	BAK03272.1(predicted protein [Hordeum vulgare subsp. vulgare])	1.93213	0.950189	0.406242	0.99994	no	up	2.56348	1.35811	0.359328	1	no	up	14.3658	3.84457	0.000418924	0.0132736	yes	up	0.366376	-1.4486	0.310423	0.835937	no	down
TRINITY_DN118461_c0_g3	XP_023917572.1(stress response protein ish1-like [Quercus suber])	2.88324	1.52769	0.625983	1	no	up	1	0	1	1	no	no change	0.815451	-0.29433	0.863289	1	no	down	0.0432917	-4.52977	0.000753588	0.0363101	yes	down
TRINITY_DN59805_c0_g1		2.02368	1.01698	0.555506	1	no	up	0.568736	-0.814169	0.573691	1	no	down	46.4684	5.53818	6.16e-05	0.00308334	yes	up	11.4694	3.51972	0.0495794	0.439451	no	up
TRINITY_DN1236_c0_g1	THU49180.1(hypothetical protein C4D60_Mb06t06840 [Musa balbisiana])	4.44708	2.15286	0.000151731	0.0226379	yes	up	0.404793	-1.30474	0.0713719	0.773191	no	down	3.54349	1.82517	3.58e-08	5.36e-06	yes	up	2.69151	1.42842	0.0570997	0.471395	no	up
TRINITY_DN50714_c0_g1	KAA8538168.1(hypothetical protein F0562_027776 [Nyssa sinensis])	1.21433	0.280162	0.728974	0.99994	no	up	0.713019	-0.487987	0.583337	0.99993	no	down	28.028	4.8088	1.04e-47	7.18e-44	yes	up	14.3771	3.8457	5.54e-05	0.00649203	yes	up
TRINITY_DN20131_c1_g1	VVW89318.1(unnamed protein product [Nymphaea colorata])	1	0	1	1	no	no change	2.52415	1.3358	0.567238	1	no	up	56.4986	5.82014	0.00151019	0.0337241	yes	up	0.277772	-1.84803	0.48146	1	no	down
TRINITY_DN133968_c0_g1		1.04622	0.0651851	0.987254	1	no	up	1.76873	0.822717	0.838688	1	no	up	0.900555	-0.151113	0.944269	1	no	down	0.0161709	-5.95045	0.000857115	0.0394804	yes	down
TRINITY_DN23194_c0_g1	XP_028110463.1(high mobility group B protein 9-like [Camellia sinensis])	0.602707	-0.730472	0.648446	1	no	down	0.131608	-2.92568	0.339284	0.99993	no	down	0.0409065	-4.61152	0.00131865	0.0307553	yes	down	16.1066	4.00958	0.0427319	0.407276	no	up
TRINITY_DN88299_c0_g1	XP_028098490.1(rust resistance kinase Lr10-like [Camellia sinensis])	0.851147	-0.23252	0.781413	0.99994	no	down	0.730269	-0.4535	0.619591	0.99993	no	down	4.68509	2.22808	6.67e-06	0.000517662	yes	up	1.69122	0.758062	0.502634	0.926529	no	up
TRINITY_DN9322_c0_g4		0.433988	-1.20427	0.0314685	0.547748	no	down	1.32972	0.411128	0.711027	0.99993	no	up	8.87223	3.1493	5.87e-05	0.00297901	yes	up	1.42992	0.51593	0.665484	0.964293	no	up
TRINITY_DN60315_c0_g2		1	0	1	1	no	no change	1	0	1	1	no	no change	147.833	7.20782	2.81e-05	0.00164931	yes	up	4.94129	2.30489	0.304659	1	no	up
TRINITY_DN91047_c0_g1	XP_023902698.1(MFS transporter prlL-like [Quercus suber])	1	0	1	1	no	no change	1	0	1	1	no	no change	0.0635798	-3.97529	0.25156	1	no	down	0.018379	-5.7658	0.000363979	0.0226657	yes	down
TRINITY_DN10409_c0_g1	XP_023878251.1(protein vip1-like [Quercus suber])	2.08521	1.06019	0.60011	1	no	up	0.0858444	-3.54213	0.0831662	1	no	down	0.289936	-1.78619	0.449613	1	no	down	0.0159709	-5.96841	0.00109074	0.0454257	yes	down
TRINITY_DN148079_c0_g1	XP_023889284.1(fasciclin-like arabinogalactan protein ARB_02922, partial [Quercus suber])	1.17849	0.236935	0.868858	1	no	up	7.06087	2.81985	0.477861	1	no	up	1.00137	0.00197258	0.999043	0.99973	no	up	0.0927668	-3.43025	0.00100036	0.0431695	yes	down
TRINITY_DN104700_c0_g3	AEZ49172.1(chlorophyll a/b binding protein of LHCII type I [Wolffia australiana])	2.02085	1.01496	0.535348	1	no	up	0.501828	-0.994736	0.807402	1	no	down	3.70191	1.88827	0.641044	1	no	up	0.00900531	-6.79501	0.000416579	0.0249204	yes	down
TRINITY_DN203010_c0_g1		4.60322	2.20264	3.36e-05	0.00787497	yes	up	2.57026	1.36192	0.238537	0.99993	no	up	4.4932	2.16774	0.000276351	0.00979856	yes	up	3.48962	1.80307	0.219498	0.746584	no	up
TRINITY_DN67467_c0_g1	KAA8516978.1(hypothetical protein F0562_017204 [Nyssa sinensis])	0.858512	-0.220089	0.787529	0.99994	no	down	2.01125	1.00809	0.307906	0.99993	no	up	3.83894	1.94071	0.000344885	0.0115162	yes	up	2.11467	1.08043	0.249401	0.780741	no	up
TRINITY_DN15865_c0_g1	XP_023902396.1(uncharacterized protein LOC112014245 [Quercus suber])	0.537156	-0.896588	0.826084	1	no	down	0.1922	-2.37932	0.55204	1	no	down	0.49775	-1.00651	0.700399	1	no	down	0.0368216	-4.7633	1.36e-05	0.0025523	yes	down
TRINITY_DN18279_c0_g1	KAB8338804.1(hypothetical protein FH972_021748 [Carpinus fangiana])	3.23069	1.69184	0.320888	1	no	up	1.47843	0.564062	0.600398	0.99993	no	up	70.4157	6.13783	0.000472019	0.0143748	yes	up	9.62079	3.26615	0.00313834	0.0886953	no	up
TRINITY_DN26924_c1_g1	XP_023907852.1(GTP-binding protein rhoA-like [Quercus suber])	1.70888	0.773048	0.558867	0.99994	no	up	0.922811	-0.115893	0.931951	1	no	down	33.9101	5.08364	7.54e-06	0.000570214	yes	up	7.78001	2.95977	1	1	no	up
TRINITY_DN7129_c0_g1	XP_028089194.1(probable xyloglucan endotransglucosylase/hydrolase protein 32 [Camellia sinensis])	0.293035	-1.77085	1.65e-05	0.00468252	yes	down	0.215229	-2.21606	0.0445369	0.67895	no	down	0.0318477	-4.97267	4.66e-07	4.99e-05	yes	down	0.826803	-0.274385	0.848911	0.989642	no	down
TRINITY_DN23906_c0_g3	XP_021294035.1(AP2-like ethylene-responsive transcription factor AIL1 [Herrania umbratica])	0.512142	-0.965383	0.479071	0.99994	no	down	0.220592	-2.18054	0.246259	1	no	down	0.0291561	-5.10006	0.00170435	0.0364744	yes	down	1.41422	0.500007	0.869748	0.991687	no	up
TRINITY_DN1718_c0_g1	KAA8550578.1(hypothetical protein F0562_002262 [Nyssa sinensis])	1.06806	0.0949983	0.902685	0.99994	no	up	1.53362	0.616938	0.510911	0.99993	no	up	4.31665	2.10991	0.000182056	0.00712095	yes	up	1.37883	0.463447	0.65426	0.962373	no	up
TRINITY_DN12284_c0_g1	THG18827.1(hypothetical protein TEA_017466 [Camellia sinensis var. sinensis])	0.786948	-0.34566	0.789947	0.99994	no	down	2.09073	1.06401	0.58568	0.99993	no	up	25.8433	4.69172	0.000894223	0.0231434	yes	up	0.635097	-0.654951	0.618057	0.955226	no	down
TRINITY_DN8745_c0_g1	KAF3433582.1(hypothetical protein FNV43_RR24684 [Rhamnella rubrinervis])	0.314288	-1.66984	0.00939943	0.297665	no	down	0.651719	-0.617678	0.440483	0.99993	no	down	0.0560486	-4.15718	4.42e-05	0.0023706	yes	down	3.44351	1.78388	0.354037	0.864274	no	up
TRINITY_DN12430_c0_g1	PSS33628.1(Zinc finger protein like [Actinidia chinensis var. chinensis])	6.45226	2.68981	1.4e-07	9.25e-05	yes	up	6.22417	2.63788	0.000713016	0.119351	no	up	3.08225	1.62398	0.00256983	0.0482391	yes	up	0.698859	-0.516927	0.432408	0.903637	no	down
TRINITY_DN30379_c0_g1	XP_028108321.1(zinc finger A20 and AN1 domain-containing stress-associated protein 4-like [Camellia sinensis])	1.25219	0.324453	0.550132	0.99994	no	up	0.608804	-0.71595	0.299879	0.99993	no	down	2.85373	1.51285	4.86e-05	0.00256683	yes	up	1.61586	0.6923	0.364025	0.869601	no	up
TRINITY_DN124355_c0_g4	KAB8760607.1(hypothetical protein FH972_026599 [Carpinus fangiana])	3.76293	1.91186	0.635945	1	no	up	1	0	1	1	no	no change	0.0560037	-4.15833	0.115647	1	no	down	0.0496972	-4.33069	0.000950715	0.0417655	yes	down
TRINITY_DN13996_c0_g1	KAA8530532.1(hypothetical protein F0562_005241 [Nyssa sinensis])	0.659319	-0.600952	0.518871	0.99994	no	down	1.88965	0.918117	0.433448	0.99993	no	up	9.62149	3.26626	3.95e-06	0.000333085	yes	up	2.06149	1.04369	0.431613	1	no	up
TRINITY_DN19070_c0_g1	XP_023896126.1(uncharacterized protein LOC112008006 [Quercus suber])	0.398264	-1.3282	0.129908	0.915915	no	down	1	0	1	1	no	no change	0.433573	-1.20565	0.582799	1	no	down	0.015566	-6.00546	0.000333118	0.0213798	yes	down
TRINITY_DN42966_c0_g1		1	0	1	1	no	no change	3.50244	1.80836	0.654371	1	no	up	0.413903	-1.27264	0.750228	1	no	down	0.0081583	-6.93752	5.46e-06	0.00125601	yes	down
TRINITY_DN26822_c0_g1	KJB11774.1(hypothetical protein B456_001G276600 [Gossypium raimondii])	0.774419	-0.368814	0.924844	1	no	down	0.01721	-5.86061	3.36e-05	0.0179644	yes	down	2.40699	1.26723	0.645512	1	no	up	2.79744	1.48411	0.440684	1	no	up
TRINITY_DN32443_c0_g1	XP_023899395.1(short-chain dehydrogenase/reductase SAT3-like [Quercus suber])	1	0	1	1	no	no change	1	0	1	1	no	no change	0.318259	-1.65173	0.682821	1	no	down	0.00564319	-7.46927	6.34e-07	0.000289086	yes	down
TRINITY_DN13483_c0_g1	XP_023877497.1(aurofusarin biosynthesis cluster protein S-like [Quercus suber])	6.02748	2.59155	0.0797686	1	no	up	1.90372	0.928818	0.819938	1	no	up	1.0281	0.0399786	0.982318	1	no	up	0.00704337	-7.14952	0.000967178	0.0422777	yes	down
TRINITY_DN28924_c0_g1		0.287874	-1.79649	0.656397	1	no	down	1	0	1	1	no	no change	0.0786574	-3.66827	0.219105	1	no	down	0.00703751	-7.15072	8.15e-07	0.000339552	yes	down
TRINITY_DN3046_c0_g1	QIC53911.1(peroxidase 4 [Camellia sinensis])	2.45183	1.29386	0.0524166	0.669937	no	up	2.00864	1.00622	0.247942	0.99993	no	up	3.62748	1.85897	7.87e-10	1.69e-07	yes	up	0.756805	-0.402007	0.602287	0.951608	no	down
TRINITY_DN18895_c0_g1		2.03773	1.02697	0.80129	1	no	up	0.87827	-0.187264	0.915463	0.99993	no	down	15.2759	3.93319	0.165375	1	no	up	217.878	7.76738	0.000978822	0.0424905	yes	up
TRINITY_DN7162_c0_g1	PIM97214.1(hypothetical protein CDL12_30320 [Handroanthus impetiginosus])	0.819498	-0.287187	0.721061	0.99994	no	down	1.28871	0.365925	0.723498	0.99993	no	up	9.10134	3.18608	6.79e-05	0.00334353	yes	up	3.12345	1.64314	0.270113	0.801304	no	up
TRINITY_DN77358_c0_g1		1	0	1	1	no	no change	2.62356	1.39153	1	1	no	up	96.9829	6.59966	0.00101075	0.0253995	yes	up	1	0	1	1	no	no change
TRINITY_DN200631_c0_g1	XP_015884316.1(WUSCHEL-related homeobox 4 [Ziziphus jujuba])	1.04695	0.0661883	0.939533	0.99994	no	up	1.50148	0.586382	0.543574	0.99993	no	up	7.1887	2.84573	5e-05	0.00263325	yes	up	0.343818	-1.54028	0.105176	0.577959	no	down
TRINITY_DN12026_c0_g1		1	0	1	1	no	no change	1	0	1	1	no	no change	0.0264888	-5.23847	0.12803	1	no	down	0.00528538	-7.56378	9.95e-06	0.00207371	yes	down
TRINITY_DN193633_c0_g1	XP_023907041.1(glucan 1,3-beta-glucosidase-like [Quercus suber])	0.594125	-0.751162	0.827161	1	no	down	1	0	1	1	no	no change	0.21965	-2.18672	0.189476	1	no	down	0.00927565	-6.75234	5.6e-07	0.000268373	yes	down
TRINITY_DN4454_c0_g1		0.7653	-0.385902	0.670484	0.99994	no	down	2.27822	1.18791	0.0579262	0.728724	no	up	2.745	1.4568	0.000116784	0.00510643	yes	up	0.913641	-0.130301	0.877748	0.992351	no	down
TRINITY_DN143915_c0_g1	XP_023877436.1(aquaporin-3-like [Quercus suber])	4.85369	2.27908	0.333968	1	no	up	3.53269	1.82077	0.295006	1	no	up	9.78734	3.29092	0.310074	1	no	up	58.5801	5.87234	0.000881775	0.0399699	yes	up
TRINITY_DN11590_c0_g1		0.785606	-0.348122	0.669654	0.99994	no	down	1.28962	0.366946	0.677639	0.99993	no	up	0.0117792	-6.40762	0.000493243	0.0148901	yes	down	1.05766	0.0808703	0.9227	0.994466	no	up
TRINITY_DN38159_c0_g1		0.143952	-2.79634	0.481535	1	no	down	1	0	1	1	no	no change	0.318259	-1.65173	0.682821	1	no	down	0.0120916	-6.36986	0.00014648	0.0120733	yes	down
TRINITY_DN55764_c1_g1	XP_023902966.1(NADP-dependent alcohol dehydrogenase 7-like [Quercus suber])	0.0822656	-3.60357	0.360976	1	no	down	0.501828	-0.994736	0.807402	1	no	down	0.406099	-1.3001	0.410457	0.792676	no	down	0.0315312	-4.98708	1.38e-05	0.00258984	yes	down
TRINITY_DN25673_c0_g1		0.994984	-0.00725529	0.997054	1	no	down	1.53909	0.622077	0.754503	0.99993	no	up	0.6582	-0.603402	0.714802	0.921624	no	down	0.00727143	-7.10355	1.49e-06	0.000500601	yes	down
TRINITY_DN33994_c0_g1	XP_023927031.1(uncharacterized protein LOC112038456 [Quercus suber])	0.143952	-2.79634	0.481535	1	no	down	1	0	1	1	no	no change	0.103267	-3.27556	0.297635	1	no	down	0.00497271	-7.65175	1.72e-07	0.000106183	yes	down
TRINITY_DN12572_c0_g1	XP_028060437.1(uncharacterized protein LOC114264037 [Camellia sinensis])	0.271946	-1.87861	3.01e-05	0.00727297	yes	down	0.359713	-1.47508	0.066269	0.759144	no	down	0.179166	-2.48063	0.0139802	0.143035	no	down	2.59818	1.3775	0.295811	0.825089	no	up
TRINITY_DN88119_c0_g1	XP_023907713.1(zinc finger protein C25B8.19c-like [Quercus suber])	2.04588	1.03272	0.72031	1	no	up	0.501828	-0.994736	0.807402	1	no	down	2.22478	1.15367	0.496956	1	no	up	0.0183063	-5.77152	5.02e-05	0.00607445	yes	down
TRINITY_DN88119_c0_g2	XP_023907713.1(zinc finger protein C25B8.19c-like [Quercus suber])	1.02621	0.0373198	0.988457	1	no	up	0.977411	-0.032963	0.993555	1	no	down	0.24196	-2.04716	0.0816158	0.385634	no	down	0.0299175	-5.06287	2.54e-09	5e-06	yes	down
TRINITY_DN61905_c0_g1		0.901373	-0.149804	0.917275	0.99994	no	down	1	0	1	1	no	no change	0.957238	-0.063051	0.967737	1	no	down	0.00735594	-7.08687	0.000532444	0.0293727	yes	down
TRINITY_DN10493_c0_g1	PSS11816.1(Serine/threonine-protein kinase C70.05c [Actinidia chinensis var. chinensis])	1.29174	0.369319	0.496953	0.99994	no	up	0.468407	-1.09417	0.0954168	0.849904	no	down	0.403295	-1.31009	0.00144545	0.0327137	yes	down	1.33158	0.413142	0.536846	0.934895	no	up
TRINITY_DN67373_c1_g1	XP_023909873.1(RNA-binding protein FUS-like [Quercus suber])	0.787714	-0.344256	0.750669	0.99994	no	down	3.10724	1.63563	0.218535	1	no	up	33.7482	5.07674	0.000951697	0.024268	yes	up	1.85102	0.888317	0.641523	1	no	up
TRINITY_DN6419_c0_g1	PSS00106.1(Protein STAY-GREEN LIKE like [Actinidia chinensis var. chinensis])	3.76818	1.91387	6.47e-06	0.00228093	yes	up	1.3359	0.417807	0.567437	0.99993	no	up	2.17733	1.12256	0.0397527	0.259965	no	up	0.273129	-1.87235	0.00158314	0.057621	no	down
TRINITY_DN123705_c0_g1	XP_023899655.1(uncharacterized protein LOC112011518 [Quercus suber])	0.988436	-0.0167805	0.993171	1	no	down	0.0964278	-3.37441	0.393459	1	no	down	0.814805	-0.295473	0.877274	0.969694	no	down	0.0219984	-5.50646	1.01e-05	0.00207569	yes	down
TRINITY_DN32021_c0_g2	AFK48688.1(unknown [Lotus japonicus])	1	0	1	1	no	no change	0.51299	-0.962998	0.805019	1	no	down	80.4278	6.32962	0.000672155	0.0187136	yes	up	0.242823	-2.04202	0.457008	1	no	down
TRINITY_DN1609_c1_g1		0.263617	-1.92349	0.00188468	0.122821	no	down	0.390715	-1.35581	0.00872225	0.387131	no	down	0.218718	-2.19286	0.000565	0.0163333	yes	down	0.20019	-2.32056	3.15e-12	6.37e-08	yes	down
TRINITY_DN37656_c0_g1		0.453967	-1.13934	0.000379267	0.0443186	yes	down	1.01474	0.021106	0.967781	0.99993	no	up	0.603458	-0.728675	0.166162	0.558115	no	down	0.67448	-0.568151	0.360744	0.8673	no	down
TRINITY_DN7812_c0_g1	XP_028065920.1(laccase-1-like [Camellia sinensis])	0.215126	-2.21675	0.247975	0.99994	no	down	0.854458	-0.226919	0.857778	0.99993	no	down	2.44867	1.292	0.000526842	0.0155873	yes	up	0.613579	-0.704679	0.504129	0.927082	no	down
TRINITY_DN74986_c0_g1	XP_023878989.1(opsin-1-like [Quercus suber])	1	0	1	1	no	no change	1	0	1	1	no	no change	40.8782	5.35326	0.0472879	1	no	up	113.775	6.83004	0.00104564	0.044157	yes	up
TRINITY_DN91826_c0_g5	XP_023911565.1(uncharacterized protein LOC112023178 [Quercus suber])	0.835178	-0.259845	0.891772	1	no	down	1	0	1	1	no	no change	0.205691	-2.28145	0.203098	0.612213	no	down	0.0570616	-4.13134	0.000153468	0.0125284	yes	down
TRINITY_DN12486_c0_g1	XP_002532393.2(bZIP transcription factor TGA10 [Ricinus communis])	0.396183	-1.33576	0.0619264	0.715913	no	down	0.178377	-2.487	0.0295503	0.620414	no	down	0.0842049	-3.56995	0.000407208	0.0130316	yes	down	1.80888	0.855096	0.505158	0.927344	no	up
TRINITY_DN21728_c0_g1	XP_023895935.1(probable glucose transporter rco-3 [Quercus suber])	0.535944	-0.899846	0.625997	1	no	down	2.16749	1.11603	0.471874	0.99993	no	up	7.65673	2.93673	0.174515	1	no	up	45.3686	5.50362	0.00088595	0.0400883	yes	up
TRINITY_DN20860_c0_g1	XP_028094245.1(SPX domain-containing protein 3-like isoform X1 [Camellia sinensis])	2.48838	1.3152	0.0608686	0.710705	no	up	1.43505	0.521101	0.618565	0.99993	no	up	3.99525	1.99828	0.000550597	0.0160673	yes	up	1.98275	0.987501	0.224844	0.753651	no	up
TRINITY_DN7609_c0_g1	XP_028100124.1(ATP-dependent DNA helicase 2 subunit KU80 [Camellia sinensis])	0.817235	-0.291177	0.490867	0.99994	no	down	0.848216	-0.237496	0.742546	0.99993	no	down	0.31273	-1.67701	0.00251132	0.047417	yes	down	0.881644	-0.181732	0.740274	0.975418	no	down
TRINITY_DN186968_c0_g1	XP_023921162.1(uncharacterized protein LOC112032631 [Quercus suber])	1	0	1	1	no	no change	1	0	1	1	no	no change	1	0	1	1	no	no change	0.013091	-6.25528	0.00064974	0.0332403	yes	down
TRINITY_DN16433_c1_g1	XP_023912121.1(putative inorganic phosphate transporter C1683.01 [Quercus suber])	2.92494	1.54841	0.308558	1	no	up	0.198976	-2.32933	0.225423	1	no	down	17.1474	4.09992	0.00136561	0.031567	yes	up	3.48142	1.79968	0.128044	0.611376	no	up
TRINITY_DN7357_c0_g1	THF97180.1(hypothetical protein TEA_012302 [Camellia sinensis var. sinensis])	0.697211	-0.520334	0.548551	0.99994	no	down	1.73719	0.796758	0.369932	0.99993	no	up	2.84323	1.50753	0.000803872	0.0214659	yes	up	0.652701	-0.615507	0.444613	0.906856	no	down
TRINITY_DN48411_c0_g1	XP_028122283.1(probable carboxylesterase 18 [Camellia sinensis])	0.912044	-0.132825	0.864324	0.99994	no	down	2.11325	1.07946	0.247115	0.99993	no	up	2.97681	1.57377	0.0015247	0.0339231	yes	up	1.44178	0.527851	0.372705	0.87649	no	up
TRINITY_DN16471_c0_g1		0.577958	-0.790963	0.270603	0.99994	no	down	0.760819	-0.394376	0.766352	0.99993	no	down	0.0788088	-3.6655	0.00260877	0.0488078	yes	down	0.612256	-0.707794	0.633993	0.958571	no	down
TRINITY_DN4917_c0_g1	XP_028082489.1(uncharacterized protein LOC114283817 [Camellia sinensis])	0.00533109	-7.55135	0.00981943	0.306036	no	down	0.00213832	-8.86931	0.02323	0.568869	no	down	0.00238545	-8.71152	0.025796	0.203482	no	down	0.00309359	-8.3365	0.000580843	0.0310247	yes	down
TRINITY_DN11078_c0_g1	XP_028109840.1(uncharacterized protein LOC114308452 [Camellia sinensis])	2.23226	1.15851	0.128911	0.913828	no	up	0.623736	-0.680992	0.46018	0.99993	no	down	53.6176	5.74463	1.31e-16	6.26e-14	yes	up	14.3609	3.84407	0.000610806	0.0321171	yes	up
TRINITY_DN5586_c0_g1		0.00193272	-9.01515	0.0210521	0.463937	no	down	0.026513	-5.23716	0.00122187	0.162006	no	down	0.0252609	-5.30695	5.88e-05	0.0029806	yes	down	0.0280185	-5.15748	0.029646	0.335594	no	down
TRINITY_DN246_c0_g1	XP_028072384.1(B3 domain-containing transcription factor VRN1-like [Camellia sinensis])	0.536331	-0.898805	0.542088	0.99994	no	down	0.574816	-0.798827	0.520716	0.99993	no	down	0.226813	-2.14042	0.000375452	0.0122417	yes	down	0.600164	-0.736571	0.631497	0.958267	no	down
TRINITY_DN9932_c0_g2	AVZ45267.1(ent-copalyl diphosphate synthase [Camellia sinensis])	0.213755	-2.22597	0.000105533	0.0174323	yes	down	0.468869	-1.09274	0.264138	0.99993	no	down	0.186267	-2.42456	0.0066093	0.0903104	no	down	1.49695	0.582029	0.315898	0.839387	no	up
TRINITY_DN11238_c0_g1	PSS30828.1(Wall-associated receptor kinase-like [Actinidia chinensis var. chinensis])	0.782971	-0.352969	0.566567	0.99994	no	down	1.26484	0.338958	0.678918	0.99993	no	up	2.26645	1.18043	0.00190431	0.0394333	yes	up	1.20889	0.273679	0.779693	0.980776	no	up
TRINITY_DN21263_c0_g1		1	0	1	1	no	no change	1	0	1	1	no	no change	0.265058	-1.91562	0.430742	1	no	down	0.0135591	-6.20459	0.000472887	0.0271788	yes	down
TRINITY_DN19025_c0_g1	XP_023921237.1(probable NADP-dependent mannitol dehydrogenase [Quercus suber])	0.314922	-1.66693	0.511217	1	no	down	0.180629	-2.4689	0.536601	1	no	down	0.235043	-2.08901	0.0188286	0.171255	no	down	0.0842611	-3.56899	2.12e-06	0.000652759	yes	down
TRINITY_DN35967_c0_g1	KAB8343192.1(hypothetical protein FH972_022782 [Carpinus fangiana])	1.98645	0.99019	0.491709	0.99994	no	up	0.600198	-0.736489	0.547713	1	no	down	11.1821	3.48312	0.000256677	0.0093004	yes	up	1.02911	0.0413914	0.970994	0.997734	no	up
TRINITY_DN30304_c0_g3	KAE8036861.1(hypothetical protein FH972_009494 [Carpinus fangiana])	0.742518	-0.429502	0.743302	1	no	down	0.108289	-3.20704	0.176183	1	no	down	60.649	5.92241	0.0011811	0.0283267	yes	up	5.45967	2.44881	0.157702	1	no	up
TRINITY_DN72342_c0_g2		1	0	1	1	no	no change	1	0	1	1	no	no change	0.0552073	-4.179	0.201067	1	no	down	0.00615657	-7.34366	0.000432048	0.0255772	yes	down
TRINITY_DN107982_c0_g1	KAB8360821.1(hypothetical protein FH972_024555 [Carpinus fangiana])	2.03773	1.02697	0.80129	1	no	up	1.18139	0.240481	0.892186	0.99993	no	up	15.3571	3.94084	0.258896	1	no	up	183.143	7.51682	0.000361038	0.0225999	yes	up
TRINITY_DN59769_c1_g1	XP_024315958.1(40S ribosomal protein S25-2 [Brachypodium distachyon])	0.537156	-0.896588	0.826084	1	no	down	0.683302	-0.549404	0.889501	1	no	down	104.109	6.70195	0.000191781	0.00742442	yes	up	1.13794	0.186421	0.946607	1	no	up
TRINITY_DN410_c0_g5		1.04622	0.0651851	0.987254	1	no	up	0.104589	-3.2572	0.350368	0.99993	no	down	0.00801824	-6.9625	0.000316634	0.0108234	yes	down	35.7251	5.15887	0.04199	0.403505	no	up
TRINITY_DN410_c0_g3	XP_028053637.1(nuclear transcription factor Y subunit B-3-like [Camellia sinensis])	0.118181	-3.08093	6.16e-07	0.000356153	yes	down	1.22277	0.290158	0.683477	0.99993	no	up	1.06495	0.0907893	0.899512	0.975872	no	up	0.88867	-0.17028	0.79344	0.981947	no	down
TRINITY_DN99794_c0_g1	XP_023909630.1(mucin-5AC-like [Quercus suber])	0.144623	-2.78963	0.0124251	0.350147	no	down	0.259023	-1.94885	0.495259	1	no	down	0.104089	-3.26411	0.00181353	0.0381428	yes	down	0.21549	-2.2143	0.0897107	0.554655	no	down
TRINITY_DN62246_c0_g1	XP_026381526.1(60S ribosomal protein L27a-2 [Papaver somniferum])	1	0	1	1	no	no change	12.5362	3.64803	0.297402	1	no	up	124.019	6.95441	0.000170805	0.00682873	yes	up	0.659951	-0.599569	0.7927	1	no	down
TRINITY_DN1680_c3_g1		3.35e-07	-21.5109	1	1	no	down	0.011082	-6.49564	0.0531227	1	no	down	0.00899161	-6.7972	1.31e-05	0.000909952	yes	down	0.101734	-3.29713	0.403001	1	no	down
TRINITY_DN166671_c0_g1	PSS30561.1(Protein trichome birefringence-like [Actinidia chinensis var. chinensis])	0.742887	-0.428785	0.643822	0.99994	no	down	1.69904	0.764722	0.606434	0.99993	no	up	8.67301	3.11653	3.42e-05	0.00193018	yes	up	2.41907	1.27445	0.684563	1	no	up
TRINITY_DN13625_c0_g1	XP_023899687.1(60S ribosomal protein L36-like [Quercus suber])	1.32964	0.411037	0.656023	0.99994	no	up	0.886518	-0.173778	0.885469	0.99993	no	down	18.3919	4.201	0.000151746	0.00629974	yes	up	3.70426	1.88919	0.193483	0.711749	no	up
TRINITY_DN72049_c0_g1		1.97057	0.978616	0.631782	1	no	up	0.389405	-1.36066	0.495258	1	no	down	77.176	6.27008	0.00029524	0.0102972	yes	up	2.0531	1.03781	0.521784	1	no	up
TRINITY_DN2341_c0_g1	XP_028097731.1(exocyst complex component EXO70H1-like [Camellia sinensis])	0.65876	-0.602175	0.525159	0.99994	no	down	1.40078	0.486234	0.53587	0.99993	no	up	11.94	3.57773	2.17e-06	0.000197258	yes	up	2.65627	1.4094	0.000758043	0.0363542	yes	up
TRINITY_DN36137_c1_g1	PSS30511.1(Ninja-family protein [Actinidia chinensis var. chinensis])	0.66547	-0.587555	0.385755	0.99994	no	down	0.705568	-0.503143	0.548129	0.99993	no	down	0.0953143	-3.39116	0.00130999	0.0306005	yes	down	2.28339	1.19118	0.316555	0.83987	no	up
TRINITY_DN86715_c0_g1	PSS26837.1(Lignin-forming anionic peroxidase [Actinidia chinensis var. chinensis])	10.3905	3.3772	0.044889	1	no	up	3.10502	1.6346	0.121908	0.900536	no	up	43.3618	5.43835	0.000920456	0.0236895	yes	up	1.02291	0.0326862	0.977174	0.998397	no	up
TRINITY_DN14148_c0_g1		1.93197	0.950076	0.814023	1	no	up	15.3376	3.939	0.175886	1	no	up	0.0265041	-5.23764	0.0268031	1	no	down	0.0239073	-5.3864	0.000194518	0.0149063	yes	down
TRINITY_DN23274_c0_g1	EEF25402.1(conserved hypothetical protein, partial [Ricinus communis])	10.1484	3.34318	0.112747	0.875548	no	up	3.34965	1.74401	0.0289391	0.612944	no	up	33.0393	5.04611	0.00156076	0.0344671	yes	up	0.396345	-1.33517	0.529334	0.932581	no	down
TRINITY_DN190470_c0_g1		1	0	1	1	no	no change	1	0	1	1	no	no change	110.273	6.78493	0.000837806	0.0219707	yes	up	2.12005	1.0841	0.709141	1	no	up
TRINITY_DN18679_c0_g1		0.209196	-2.25707	0.572823	1	no	down	1	0	1	1	no	no change	0.0771333	-3.6965	0.18695	1	no	down	0.0103449	-6.59494	8.92e-05	0.00891491	yes	down
TRINITY_DN36647_c0_g1	XP_022755843.1(17.3 kDa class I heat shock protein-like [Durio zibethinus])	5.54682	2.47166	0.536304	1	no	up	0.0887858	-3.49353	0.0546961	0.714399	no	down	67.3045	6.07263	0.00123219	0.0293149	yes	up	1	0	1	1	no	no change
TRINITY_DN8619_c1_g1	XP_023928623.1(60S ribosomal protein L3-like [Quercus suber])	0.688275	-0.538943	0.630657	0.99994	no	down	0.728158	-0.457677	0.762364	1	no	down	58.9312	5.88096	0.0027153	0.0499296	yes	up	3.12844	1.64544	1	1	no	up
TRINITY_DN23819_c0_g3	XP_023912867.1(calnexin homolog [Quercus suber])	118.804	6.89244	4e-05	0.0088179	yes	up	0.736609	-0.441028	0.825912	1	no	down	15.8003	3.98188	0.0166879	0.159576	no	up	0.35935	-1.47654	0.591151	1	no	down
TRINITY_DN172117_c0_g1		3.9803	1.99288	0.501727	1	no	up	0.547944	-0.8679	0.633441	1	no	down	137.338	7.10159	0.000971339	0.0246328	yes	up	10.2547	3.35822	0.0516324	0.449489	no	up
TRINITY_DN5066_c0_g2	XP_021621506.1(protein ODORANT1-like [Manihot esculenta])	1.55964	0.641218	0.420913	0.99994	no	up	1.37666	0.461169	0.592261	0.99993	no	up	9.00802	3.17121	7.89e-05	0.00374252	yes	up	1.30613	0.385297	0.813553	1	no	up
TRINITY_DN22652_c0_g1	XP_023902966.1(NADP-dependent alcohol dehydrogenase 7-like [Quercus suber])	0.287874	-1.79649	0.656397	1	no	down	1	0	1	1	no	no change	0.542758	-0.881618	0.555397	0.862539	no	down	0.0352124	-4.82777	0.000116759	0.0104583	yes	down
TRINITY_DN40099_c2_g1	BAK02186.1(predicted protein [Hordeum vulgare subsp. vulgare])	1	0	1	1	no	no change	7.55979	2.91835	0.362703	1	no	up	29.2292	4.86934	0.00273295	0.050121	no	up	129.433	7.01606	0.000560424	0.0304334	yes	up
TRINITY_DN17439_c0_g1	XP_028071655.1(protein PLASTID MOVEMENT IMPAIRED 2-like isoform X1 [Camellia sinensis])	1.15798	0.211614	0.752006	0.99994	no	up	4.38942	2.13403	5.59e-05	0.0241425	yes	up	0.929992	-0.10471	0.876887	0.969694	no	down	0.213103	-2.23038	0.000319867	0.0208634	yes	down
TRINITY_DN38358_c0_g1	XP_023912405.1(uncharacterized protein LOC112023989 [Quercus suber])	2.12467	1.08724	0.705322	1	no	up	1.22218	0.289453	0.905628	1	no	up	0.47597	-1.07106	0.574867	0.871225	no	down	0.0105403	-6.56795	2.08e-05	0.00337106	yes	down
TRINITY_DN31574_c0_g3	XP_023921202.1(serine/threonine-protein kinase srk1-like [Quercus suber])	1.04622	0.0651851	0.987254	1	no	up	1	0	1	1	no	no change	0.087515	-3.51433	0.230704	1	no	down	0.0162329	-5.94493	0.000197643	0.0150334	yes	down
TRINITY_DN18325_c0_g1	XP_023890652.1(serine/threonine-protein kinase srk1-like [Quercus suber])	1	0	1	1	no	no change	1	0	1	1	no	no change	0.351561	-1.50815	0.388322	1	no	down	0.00949695	-6.71832	1.05e-06	0.000408176	yes	down
TRINITY_DN43288_c0_g1	XP_028075858.1(uncharacterized acetyltransferase At3g50280-like [Camellia sinensis])	0.537156	-0.896588	0.826084	1	no	down	0.292767	-1.77217	0.530037	1	no	down	143.576	7.16567	0.0018525	0.0387078	yes	up	0.11198	-3.15869	0.153053	0.648982	no	down
TRINITY_DN12796_c0_g1	THF94876.1(hypothetical protein TEA_021452 [Camellia sinensis var. sinensis])	0.098032	-3.3506	0.00458044	0.207443	no	down	0.0856392	-3.54559	0.0372188	0.65673	no	down	0.0820083	-3.60809	0.0754094	0.368446	no	down	96.3611	6.59038	1.17e-05	0.00226299	yes	up
TRINITY_DN42187_c0_g1	XP_023908825.1(uncharacterized protein LOC112020499 [Quercus suber])	0.635801	-0.653354	0.872005	1	no	down	1	0	1	1	no	no change	0.756614	-0.40237	0.829556	1	no	down	0.00655459	-7.25328	3.7e-06	0.000957381	yes	down
TRINITY_DN10473_c0_g1	Q9SPP9.1(RecName: Full=Raucaffricine-O-beta-D-glucosidase; Short=Raucaffricine beta-glucosidase; Short=RsRG; AltName: Full=Vomilenine glucosyltransferase; Short=RsVGT [Rauvolfia serpentina])	0.0382713	-4.70759	0.000165851	0.0241601	yes	down	1.1378	0.186251	0.86858	0.99993	no	up	1.24318	0.314032	0.705949	0.917514	no	up	1.2015	0.264842	0.852056	0.989774	no	up
TRINITY_DN90071_c0_g1	KAB8337274.1(hypothetical protein FH972_021575 [Carpinus fangiana])	0.537156	-0.896588	0.826084	1	no	down	1	0	1	1	no	no change	0.154112	-2.69795	0.497088	1	no	down	0.0151949	-6.04027	9.91e-05	0.00951364	yes	down
TRINITY_DN13253_c0_g2	XP_023870821.1(uncharacterized protein LOC111983390 [Quercus suber])	0.287874	-1.79649	0.656397	1	no	down	1	0	1	1	no	no change	0.0941034	-3.40961	0.0351449	0.241263	no	down	0.00619183	-7.33542	2.2e-09	4.86e-06	yes	down
TRINITY_DN7290_c0_g1	PSS33810.1(E3 ubiquitin protein like [Actinidia chinensis var. chinensis])	0.831424	-0.266344	0.70348	0.99994	no	down	0.234635	-2.09151	0.0328865	0.642988	no	down	0.120758	-3.04981	0.00252557	0.0476428	yes	down	4.3266	2.11323	0.0681508	0.509394	no	up
TRINITY_DN6308_c0_g1	KVI00411.1(Alcohol dehydrogenase, C-terminal [Cynara cardunculus var. scolymus])	5.86558	2.55227	4.33e-06	0.00165856	yes	up	1.01589	0.022746	0.969325	0.99993	no	up	2.45315	1.29463	0.00716044	0.0949976	no	up	1.96015	0.970961	0.245215	0.776487	no	up
TRINITY_DN59227_c1_g1	XP_023890383.1(probable NADP-dependent mannitol dehydrogenase [Quercus suber])	0.124619	-3.0044	0.366037	1	no	down	1.90372	0.928818	0.819938	1	no	up	0.297532	-1.74889	0.328658	1	no	down	0.0846289	-3.56271	0.000667134	0.0337313	yes	down
TRINITY_DN20805_c0_g1	XP_028053844.1(uncharacterized protein LOC114258155 [Camellia sinensis])	1.03502	0.049654	0.941348	0.99994	no	up	0.866834	-0.206173	0.787682	0.99993	no	down	2.78651	1.47846	3.26e-06	0.000281542	yes	up	3.25313	1.70183	0.00359172	0.0964066	no	up
TRINITY_DN768_c0_g1	XP_028117785.1(plasmodesmata-located protein 2-like [Camellia sinensis])	0.537058	-0.896851	0.372218	0.99994	no	down	0.1315	-2.92687	0.00127602	0.165547	no	down	0.11461	-3.1252	0.000111151	0.00489617	yes	down	1.94664	0.960987	0.43164	0.903637	no	up
TRINITY_DN70342_c0_g1	XP_034689473.1(acyl transferase 4 [Vitis riparia])	2.25176	1.17105	0.0485725	0.650792	no	up	12.2493	3.61463	0.000125001	0.0433053	yes	up	0.389724	-1.35947	0.180752	0.580052	no	down	1.43827	0.524334	0.745575	0.976235	no	up
TRINITY_DN17410_c1_g1	XP_023878378.1(heat shock protein 60 [Quercus suber])	2.35175	1.23373	0.390749	0.99994	no	up	0.410524	-1.28446	0.279533	0.99993	no	down	44.604	5.4791	5.91e-05	0.00299259	yes	up	0.615129	-0.701039	0.690832	0.96554	no	down
TRINITY_DN101279_c0_g1	XP_028107181.1(two-component response regulator ARR12-like [Camellia sinensis])	1.43423	0.520281	0.498144	0.99994	no	up	0.815084	-0.294978	0.778646	0.99993	no	down	3.37646	1.75551	1.5e-05	0.00101421	yes	up	0.899229	-0.15324	0.858071	0.989884	no	down
TRINITY_DN2758_c1_g1	PSS02047.1(Ethylene-responsive transcription factor [Actinidia chinensis var. chinensis])	1.17154	0.228404	1	1	no	up	0.670978	-0.575662	0.591728	0.99993	no	down	167.645	7.38926	3.83e-20	2.41e-17	yes	up	235.868	7.88183	6.7e-10	2.45e-06	yes	up
TRINITY_DN14972_c0_g1	XP_023916545.1(protein FDD123-like [Quercus suber])	1.00696	0.0100079	0.992177	0.99994	no	up	1.37933	0.463964	0.837279	1	no	up	2.31163	1.20891	0.286372	0.703034	no	up	0.064111	-3.96329	0.000547223	0.0298811	yes	down
TRINITY_DN19603_c0_g2	XP_028123672.1(protein LURP-one-related 17-like [Camellia sinensis])	0.19165	-2.38345	0.0223052	0.477324	no	down	0.0611293	-4.03199	0.095597	1	no	down	5.56131	2.47542	0.384039	1	no	up	0.0634368	-3.97854	0.000539943	0.0296056	yes	down
TRINITY_DN178289_c0_g1	XP_023902965.1(uncharacterized protein LOC112014807 [Quercus suber])	0.0639865	-3.96609	0.313669	1	no	down	1	0	1	1	no	no change	0.566469	-0.819932	0.722759	1	no	down	0.0144129	-6.1165	8.63e-05	0.00869433	yes	down
TRINITY_DN15052_c0_g1	XP_028054416.1(uncharacterized protein LOC114258626 [Camellia sinensis])	7.98196	2.99674	0.108744	1	no	up	0.401325	-1.31716	0.429736	0.99993	no	down	31.4538	4.97516	0.00205092	0.0413085	yes	up	23.3051	4.54257	0.248364	1	no	up
TRINITY_DN8988_c0_g1	PSS09417.1(Transcription factor LUX like [Actinidia chinensis var. chinensis])	0.182986	-2.45019	1.6e-11	5.39e-08	yes	down	0.738401	-0.437524	0.413253	0.99993	no	down	0.843479	-0.245576	0.680916	0.908382	no	down	1.01202	0.0172445	0.974708	0.997981	no	up
TRINITY_DN20337_c0_g2	XP_023907108.1(uncharacterized protein LOC112018809 [Quercus suber])	24.4053	4.60912	0.123684	1	no	up	0.231409	-2.11148	0.310351	1	no	down	82.2337	6.36166	0.000319125	0.0108657	yes	up	45.2305	5.49922	0.000309104	0.0204476	yes	up
TRINITY_DN19276_c0_g1	XP_023926278.1(uncharacterized protein LOC112037679 [Quercus suber])	2.38553	1.25431	0.419616	1	no	up	1	0	1	1	no	no change	0.350347	-1.51314	0.617074	1	no	down	0.0041045	-7.92858	0.000475347	0.0272591	yes	down
TRINITY_DN203273_c0_g1	XP_023870994.1(uncharacterized protein LOC111983563 [Quercus suber])	1	0	1	1	no	no change	1	0	1	1	no	no change	1	0	1	1	no	no change	0.0140078	-6.15762	0.000747067	0.0361661	yes	down
TRINITY_DN24715_c0_g1	THF96544.1(hypothetical protein TEA_006025 [Camellia sinensis var. sinensis])	1.0353	0.0500522	0.935487	0.99994	no	up	0.951502	-0.0717216	0.914112	0.99993	no	down	3.5249	1.81758	0.00108069	0.0265312	yes	up	0.389499	-1.36031	0.304325	0.831128	no	down
TRINITY_DN17931_c0_g1	PSR87799.1(Endo-1,3(4)-beta-glucanase [Actinidia chinensis var. chinensis])	1.02113	0.030166	0.956052	0.99994	no	up	0.709944	-0.494222	0.423158	0.99993	no	down	2.54346	1.34679	0.00107633	0.0264553	yes	up	1.7058	0.770451	0.336715	0.853771	no	up
TRINITY_DN11442_c0_g1	PSS26247.1(L-gulonolactone oxidase [Actinidia chinensis var. chinensis])	2.94686	1.55918	0.0553985	0.687722	no	up	1.03995	0.0565195	0.951932	0.99993	no	up	4.99887	2.3216	0.000108185	0.00479093	yes	up	0.791247	-0.3378	0.79296	0.981947	no	down
TRINITY_DN179336_c0_g1	PSS34455.1(RING-H2 finger protein [Actinidia chinensis var. chinensis])	0.801081	-0.31998	0.556986	0.99994	no	down	1.45101	0.53706	0.245207	0.99993	no	up	0.303009	-1.72257	0.00174876	0.037176	yes	down	3.12116	1.64208	0.0521043	0.451579	no	up
TRINITY_DN43238_c0_g4	KAE9448192.1(hypothetical protein C3L33_19910, partial [Rhododendron williamsianum])	8.57141	3.09953	5.67e-05	0.0117133	yes	up	0.194943	-2.35888	0.0113284	0.43778	no	down	3.47135	1.7955	0.139499	0.512981	no	up	3.60766	1.85106	0.0324185	0.351895	no	up
TRINITY_DN15400_c0_g2	XP_023909973.1(putative polyol transporter 2 [Quercus suber])	2.6225	1.39094	0.337888	0.99994	no	up	0.801907	-0.318493	0.756467	0.99993	no	down	25.9073	4.69529	1.65e-07	2.01e-05	yes	up	0.478057	-1.06475	0.259432	0.791449	no	down
TRINITY_DN19352_c0_g1	XP_023881161.1(uncharacterized protein LOC111993555 [Quercus suber])	1.90875	0.932629	0.717442	1	no	up	1	0	1	1	no	no change	2.67329	1.41862	0.531293	1	no	up	0.00538734	-7.53621	0.000255008	0.0178465	yes	down
TRINITY_DN26883_c0_g1	XP_028072051.1(uncharacterized protein LOC114274341 isoform X2 [Camellia sinensis])	0.91619	-0.126282	0.858006	0.99994	no	down	1.21332	0.278956	0.748409	0.99993	no	up	3.02003	1.59456	4.31e-05	0.00233334	yes	up	1.55535	0.63724	0.452976	0.910553	no	up
TRINITY_DN2670_c2_g1	PSS11083.1(Zinc transporter 5 like [Actinidia chinensis var. chinensis])	0.180084	-2.47326	0.00025417	0.0337259	yes	down	0.95053	-0.0731964	0.912808	0.99993	no	down	0.468955	-1.09248	0.213236	0.625229	no	down	1.29551	0.373515	0.471062	0.915349	no	up
TRINITY_DN1607_c1_g3		1.15203	0.204179	0.797458	0.99994	no	up	1.04519	0.0637608	0.949505	0.99993	no	up	42.8106	5.4199	4.39e-12	1.33e-09	yes	up	4.2883	2.10041	0.0640486	0.497309	no	up
TRINITY_DN1607_c1_g2	XP_028103125.1(glutamic acid-rich protein-like isoform X2 [Camellia sinensis])	2.50484	1.32472	0.0849033	0.807378	no	up	0.562399	-0.830334	0.297116	0.99993	no	down	7.89221	2.98043	4.12e-11	1.05e-08	yes	up	1.8195	0.863542	0.197878	0.717389	no	up
TRINITY_DN17480_c0_g1	XP_009348177.1(PREDICTED: LOW QUALITY PROTEIN: uncharacterized protein LOC103939786 [Pyrus x bretschneideri])	5.8807	2.55599	0.0776486	0.781815	no	up	1.14118	0.190527	0.924441	1	no	up	76.4604	6.25664	4.78e-05	0.00253116	yes	up	8.1701	3.03035	1	1	no	up
TRINITY_DN5461_c1_g1	PSS16343.1(F-box/LRR-repeat MAX2 A like [Actinidia chinensis var. chinensis])	1.10795	0.147896	0.778222	0.99994	no	up	1.16479	0.220076	0.669414	0.99993	no	up	2.38247	1.25246	0.000669059	0.0186399	yes	up	1.33259	0.414232	0.466589	0.913635	no	up
TRINITY_DN1158_c0_g1	PSS28636.1(Xyloglucan endotransglucosylase/hydrolase protein [Actinidia chinensis var. chinensis])	4.53925	2.18245	6.67e-07	0.000379835	yes	up	0.600464	-0.73585	0.515551	0.99993	no	down	4.31948	2.11086	0.00159341	0.0350019	yes	up	5.42974	2.44088	0.0371955	0.378578	no	up
TRINITY_DN13824_c0_g2	XP_028055452.1(peroxidase 5-like isoform X1 [Camellia sinensis])	0.410095	-1.28597	0.0401196	0.598816	no	down	0.208782	-2.25993	0.0402722	0.666811	no	down	0.0597952	-4.06383	0.000363536	0.0120034	yes	down	2.69936	1.43262	0.326817	0.846921	no	up
TRINITY_DN8182_c0_g4	XP_023910869.1(60S acidic ribosomal protein P2 [Quercus suber])	6.01467	2.58849	0.0200279	0.451924	no	up	1.30376	0.382677	0.686319	1	no	up	12.6349	3.65935	0.00167047	0.0360653	yes	up	0.551237	-0.859254	0.587747	0.948682	no	down
TRINITY_DN6878_c0_g1	PSS32269.1(Rubredoxin-1 like [Actinidia chinensis var. chinensis])	1.9307	0.949121	0.0050683	0.220367	no	up	1.65526	0.727056	0.0105947	0.430824	no	up	1.20908	0.273912	0.519249	0.847023	no	up	0.340399	-1.5547	0.000202822	0.0152818	yes	down
TRINITY_DN25411_c0_g1	BAJ95235.1(predicted protein [Hordeum vulgare subsp. vulgare])	5.38284	2.42837	0.0145759	0.383426	no	up	7.14969	2.83788	0.0178992	0.517689	no	up	69.8336	6.12585	0.000179189	0.00706198	yes	up	45.7095	5.51442	5.04e-06	0.00117961	yes	up
TRINITY_DN143635_c0_g1	KAB8360938.1(hypothetical protein FH972_024670 [Carpinus fangiana])	0.191927	-2.38137	0.551097	1	no	down	0.501828	-0.994736	0.807402	1	no	down	0.051483	-4.27976	0.171925	1	no	down	0.019556	-5.67625	0.000598937	0.0316554	yes	down
TRINITY_DN12960_c0_g2	XP_028096347.1(internal alternative NAD(P)H-ubiquinone oxidoreductase A1, mitochondrial-like [Camellia sinensis])	4.01769	2.00637	0.000101574	0.0170833	yes	up	0.643387	-0.636242	0.156175	0.961993	no	down	0.677403	-0.561914	0.526035	0.849273	no	down	2.23883	1.16275	0.355614	0.864858	no	up
TRINITY_DN759_c0_g1	XP_028082324.1(phosphatidylinositol 4-kinase gamma 2-like [Camellia sinensis])	2.01994	1.01431	0.0659273	0.733867	no	up	0.704865	-0.504582	0.372152	0.99993	no	down	2.92117	1.54655	3.45e-05	0.00194584	yes	up	3.07271	1.61951	0.0743613	0.523737	no	up
TRINITY_DN3640_c0_g1	KAA8539569.1(hypothetical protein F0562_026261 [Nyssa sinensis])	1.40525	0.490826	0.488894	0.99994	no	up	0.776327	-0.365263	0.685874	0.99993	no	down	10.9229	3.44928	2.85e-26	2.82e-23	yes	up	4.2122	2.07457	0.0134173	0.210094	no	up
TRINITY_DN67800_c0_g3	XP_028063055.1(U-box domain-containing protein 26 [Camellia sinensis])	0.79072	-0.33876	0.633419	0.99994	no	down	1.34135	0.423686	0.643931	0.99993	no	up	4.21746	2.07637	9.62e-09	1.7e-06	yes	up	1.02728	0.0388242	0.948304	0.995894	no	up
TRINITY_DN6447_c0_g1		1.05506	0.0773195	0.976431	1	no	up	0.242499	-2.04395	0.61159	1	no	down	3.0296	1.59913	0.481022	1	no	up	0.0776429	-3.687	0.000118975	0.0105527	yes	down
TRINITY_DN15748_c0_g1	XP_023915343.1(peroxisomal catalase-like [Quercus suber])	0.143952	-2.79634	0.481535	1	no	down	1	0	1	1	no	no change	0.0609315	-4.03667	0.30473	1	no	down	0.00507811	-7.62149	0.000264488	0.0183185	yes	down
TRINITY_DN7705_c0_g2	PSS34476.1(Regulatory protein [Actinidia chinensis var. chinensis])	1.26545	0.339652	0.642507	0.99994	no	up	1.46981	0.555625	0.512487	0.99993	no	up	3.3638	1.75009	0.000106996	0.00475349	yes	up	3.59146	1.84457	0.0292415	0.332695	no	up
TRINITY_DN42979_c0_g3	XP_023896147.1(uncharacterized protein LOC112008027 [Quercus suber])	0.593824	-0.751894	0.360793	0.99994	no	down	0.298573	-1.74385	0.462111	1	no	down	21.8815	4.45164	0.0016716	0.036071	yes	up	4.30144	2.10482	0.362116	0.86852	no	up
TRINITY_DN29403_c1_g1	PSR92645.1(CASP-like protein [Actinidia chinensis var. chinensis])	1.17705	0.235178	0.864212	0.99994	no	up	0.357357	-1.48456	0.304823	0.99993	no	down	0.0835611	-3.58103	0.000598953	0.0170177	yes	down	1.27977	0.355885	0.648931	0.960752	no	up
TRINITY_DN13464_c0_g1	XP_023881891.1(uncharacterized protein LOC111994244 [Quercus suber])	0.611201	-0.710282	0.291503	0.99994	no	down	0.44695	-1.16181	0.249926	0.99993	no	down	0.37227	-1.42558	0.0729563	0.361423	no	down	0.17456	-2.5182	0.000171488	0.0135884	yes	down
TRINITY_DN33301_c0_g1	XP_023911440.1(heat shock 70 kDa protein 2 isoform X2 [Quercus suber])	3.97626	1.99141	0.134275	0.91887	no	up	1.17486	0.232493	0.852877	0.99993	no	up	125.252	6.96869	2.34e-05	0.00142446	yes	up	6.35587	2.66809	0.207884	1	no	up
TRINITY_DN11727_c0_g1	XP_028097856.1(protein RETICULATA-RELATED 3, chloroplastic-like [Camellia sinensis])	0.660247	-0.598923	0.687221	0.99994	no	down	0.230518	-2.11705	0.507137	0.99993	no	down	0.0414807	-4.59141	8.75e-05	0.00404421	yes	down	25.0558	4.64707	0.0096583	0.173009	no	up
TRINITY_DN40738_c0_g3	XP_023883061.1(uncharacterized protein LOC111995381 [Quercus suber])	0.538228	-0.893712	0.80808	1	no	down	1	0	1	1	no	no change	1	0	1	1	no	no change	0.00611271	-7.35397	0.000669773	0.0337965	yes	down
TRINITY_DN4519_c1_g1	THF99615.1(hypothetical protein TEA_004060 [Camellia sinensis var. sinensis])	2.28379	1.19143	0.00987296	0.306366	no	up	1.1135	0.155095	0.741349	0.99993	no	up	1.48642	0.571846	0.100383	0.431033	no	up	2.26132	1.17717	0.000879572	0.0399487	yes	up
TRINITY_DN5863_c0_g1	PSS10004.1(Zinc finger A20 and AN1 domain-containing stress-associated protein [Actinidia chinensis var. chinensis])	0.999808	-0.00027741	0.999675	0.99994	no	down	0.627497	-0.672319	0.388985	0.99993	no	down	2.84503	1.50844	0.000247946	0.00905843	yes	up	1.31451	0.39453	0.471788	0.915364	no	up
TRINITY_DN28799_c0_g1	AFK42829.1(unknown [Lotus japonicus])	1.72249	0.784495	0.68167	1	no	up	0.965806	-0.0501945	0.980684	1	no	down	1.77597	0.828608	0.669565	0.905464	no	up	0.0134194	-6.21954	0.000227204	0.0163827	yes	down
TRINITY_DN2392_c0_g1	CBI20771.3(unnamed protein product, partial [Vitis vinifera])	0.446565	-1.16306	0.146237	0.939886	no	down	0.881608	-0.181791	0.841235	0.99993	no	down	10.4247	3.38194	9.69e-09	1.71e-06	yes	up	3.58435	1.84171	0.0967027	0.564332	no	up
TRINITY_DN143028_c0_g2	PSS01775.1(Alpha carbonic anhydrase [Actinidia chinensis var. chinensis])	1.3752	0.459639	0.571415	0.99994	no	up	0.823714	-0.279785	0.783421	0.99993	no	down	0.152234	-2.71564	0.00128123	0.0301536	yes	down	4.19372	2.06823	0.228535	0.758627	no	up
TRINITY_DN16515_c0_g1	XP_028071787.1(protein GRAVITROPIC IN THE LIGHT 1-like [Camellia sinensis])	2.3352	1.22355	0.1064	0.861656	no	up	0.295704	-1.75778	0.0519617	0.703954	no	down	4.69872	2.23227	0.000573017	0.0165181	yes	up	1.85602	0.892213	0.224069	0.75312	no	up
TRINITY_DN179896_c0_g1	BAJ95991.1(predicted protein [Hordeum vulgare subsp. vulgare])	1.6252	0.700619	0.779822	1	no	up	0.287421	-1.79876	0.656672	1	no	down	5.7123	2.51407	0.122761	0.480076	no	up	0.0660192	-3.92097	0.00040841	0.0245584	yes	down
TRINITY_DN7463_c1_g1	XP_023878992.1(heat shock protein 90 [Quercus suber])	6.36149	2.66937	0.0214319	0.468678	no	up	0.29091	-1.78136	0.186764	0.997244	no	down	125.26	6.96878	1.86e-05	0.00117822	yes	up	3.81203	1.93056	0.18212	0.696281	no	up
TRINITY_DN84201_c0_g4	KAB8446257.1(hypothetical protein FH972_025238 [Carpinus fangiana])	0.537156	-0.896588	0.826084	1	no	down	1	0	1	1	no	no change	0.0900069	-3.47382	0.354712	1	no	down	0.00645064	-7.27634	2.03e-05	0.00333161	yes	down
TRINITY_DN44047_c0_g2	PSS01880.1(Polyol transporter like [Actinidia chinensis var. chinensis])	0.566961	-0.818678	0.526586	0.99994	no	down	0.430055	-1.21741	0.392945	0.99993	no	down	0.0201213	-5.63513	8.33e-07	8.32e-05	yes	down	6.45222	2.6898	0.0742175	0.523172	no	up
TRINITY_DN4476_c0_g1	XP_028080022.1(alanine--glyoxylate aminotransferase 2 homolog 3, mitochondrial-like [Camellia sinensis])	0.600813	-0.735013	0.183032	0.98932	no	down	0.784511	-0.350134	0.660252	0.99993	no	down	0.240157	-2.05795	0.00156895	0.0345559	yes	down	1.83679	0.877189	0.104568	0.576773	no	up
TRINITY_DN605_c0_g2	THG14763.1(hypothetical protein TEA_006807 [Camellia sinensis var. sinensis])	1.64716	0.719982	0.455429	0.99994	no	up	0.588982	-0.763705	0.443234	0.99993	no	down	11.3209	3.50092	7.57e-09	1.38e-06	yes	up	4.41701	2.14307	0.0458677	0.422779	no	up
TRINITY_DN605_c0_g1	THG14763.1(hypothetical protein TEA_006807 [Camellia sinensis var. sinensis])	1.45509	0.541107	0.558112	0.99994	no	up	1.24926	0.321078	0.749698	0.99993	no	up	6.20017	2.63231	0.000528052	0.0156119	yes	up	2.36295	1.24059	0.332333	0.850926	no	up
TRINITY_DN1903_c1_g1	XP_028075858.1(uncharacterized acetyltransferase At3g50280-like [Camellia sinensis])	0.363529	-1.45986	0.118296	0.890912	no	down	0.724224	-0.465491	1	1	no	down	0.098071	-3.35003	0.000800581	0.0214136	yes	down	3.112	1.63784	0.300579	0.829362	no	up
TRINITY_DN42759_c0_g1	XP_023872948.1(heat shock protein hsp98-like [Quercus suber])	5.32589	2.41302	0.0719115	1	no	up	2.77898	1.47455	0.371767	0.99993	no	up	79.8122	6.31854	0.00219658	0.0432378	yes	up	0.695133	-0.52464	0.871863	1	no	down
TRINITY_DN11165_c0_g1	AUD40388.1(zeaxanthin epoxidase 3 [Camellia sinensis])	0.653822	-0.61303	0.0897439	0.821527	no	down	0.674348	-0.568434	0.337592	0.99993	no	down	0.379972	-1.39604	0.000432022	0.013585	yes	down	2.54527	1.34782	0.160539	0.658007	no	up
TRINITY_DN25802_c0_g1	XP_021624473.1(protein TERMINAL FLOWER 1-like [Manihot esculenta])	0.287874	-1.79649	0.656397	1	no	down	1	0	1	1	no	no change	7.36925	2.88152	0.469046	1	no	up	0.0104786	-6.57642	1.52e-05	0.0027523	yes	down
TRINITY_DN79831_c0_g1	XP_023915273.1(uncharacterized protein LOC112026834 [Quercus suber])	2.10792	1.07582	0.493888	1	no	up	0.952402	-0.0703573	0.953585	1	no	down	59.0887	5.88481	0.000503212	0.0150815	yes	up	1.27155	0.346588	0.826386	1	no	up
TRINITY_DN9909_c1_g1	VAH29035.1(unnamed protein product [Triticum turgidum subsp. durum])	0.537156	-0.896588	0.826084	1	no	down	1.82786	0.870154	0.829348	1	no	up	7.83773	2.97044	0.226344	1	no	up	38.2937	5.25904	0.000749561	0.0361843	yes	up
TRINITY_DN54384_c0_g1	XP_023909583.1(protein bli-3-like [Quercus suber])	1.9234	0.943661	0.716385	1	no	up	1	0	1	1	no	no change	0.243901	-2.03563	0.525818	1	no	down	0.00859278	-6.86266	0.000939021	0.0413655	yes	down
TRINITY_DN30139_c0_g1	XP_028055027.1(protein DOWNY MILDEW RESISTANCE 6-like [Camellia sinensis])	0.610129	-0.712813	0.442815	0.99994	no	down	4.05082	2.01821	0.0018953	0.201763	no	up	3.47777	1.79816	0.00213646	0.0424041	yes	up	1.52631	0.610048	0.57823	0.946129	no	up
TRINITY_DN23215_c0_g1	XP_023890582.1(protein HOL1-like [Quercus suber])	13.1283	3.71461	0.272898	1	no	up	1.14332	0.193226	0.902567	1	no	up	58.7435	5.87636	0.00114221	0.0276494	yes	up	0.425654	-1.23225	0.729127	1	no	down
TRINITY_DN27550_c0_g1	XP_023901666.1(probable phosphatase SPAC5H10.03 [Quercus suber])	0.537156	-0.896588	0.826084	1	no	down	0.501828	-0.994736	0.807402	1	no	down	0.588998	-0.763665	0.845457	1	no	down	0.00964004	-6.69675	0.000207275	0.0154678	yes	down
TRINITY_DN3661_c0_g2	XP_028078615.1(calcium uniporter protein 2, mitochondrial-like isoform X1 [Camellia sinensis])	0.353043	-1.50208	0.157408	0.959263	no	down	3.76001	1.91073	0.200245	0.99993	no	up	105.163	6.71648	1.81e-08	2.93e-06	yes	up	3.64248	1.86492	0.0459821	0.423166	no	up
TRINITY_DN43976_c1_g1	XP_023909583.1(protein bli-3-like [Quercus suber])	0.0872063	-3.51942	0.135332	1	no	down	1	0	1	1	no	no change	0.150792	-2.72937	0.0560969	0.314638	no	down	0.0512493	-4.28633	2.03e-05	0.00333161	yes	down
TRINITY_DN37971_c0_g1	XP_023926322.1(glycerophosphocholine permease GIT4-like [Quercus suber])	4.86524	2.28251	0.0713458	0.756262	no	up	48.5201	5.60051	0.00801176	1	no	up	17.905	4.16229	0.00166875	0.0360468	yes	up	0.427323	-1.2266	0.547825	1	no	down
TRINITY_DN23932_c0_g1	XP_023878992.1(heat shock protein 90 [Quercus suber])	13.0091	3.70145	0.000154348	0.0227531	yes	up	0.341484	-1.55011	0.199671	0.99993	no	down	20.1453	4.33237	0.00058666	0.0167602	yes	up	6.75736	2.75646	0.0711104	0.516669	no	up
TRINITY_DN9279_c0_g1	ESR42025.1(hypothetical protein CICLE_v10013217mg [Citrus clementina])	1.42004	0.505935	0.506272	0.99994	no	up	0.962976	-0.0544288	0.951338	0.99993	no	down	13.234	3.72618	1.13e-08	1.95e-06	yes	up	17.6696	4.14319	0.000333381	0.0213798	yes	up
TRINITY_DN18646_c0_g3	XP_028074896.1(abscisic acid receptor PYL4-like [Camellia sinensis])	3.01478	1.59205	0.0421395	0.612413	no	up	1.43283	0.51887	0.432828	0.99993	no	up	7.55429	2.9173	0.000256808	0.0093004	yes	up	1.78169	0.833246	0.350182	0.862623	no	up
TRINITY_DN25162_c0_g1	XP_028108637.1(uncharacterized protein LOC114307427 [Camellia sinensis])	3.38174	1.75777	0.00029232	0.0371748	yes	up	2.28749	1.19377	0.0405344	0.668139	no	up	1.1885	0.249142	0.631878	0.891825	no	up	0.167887	-2.57444	1.98e-07	0.000116487	yes	down
TRINITY_DN85773_c0_g1		1.20781	0.272391	0.911117	1	no	up	4.63872	2.21373	0.4563	1	no	up	3.48892	1.80278	0.228917	0.644487	no	up	0.00970663	-6.68681	0.000874444	0.039858	yes	down
TRINITY_DN17364_c0_g1	XP_028105441.1(uncharacterized protein LOC114304483 [Camellia sinensis])	0.509225	-0.973624	0.363644	0.99994	no	down	0.327741	-1.60937	0.1094	0.879679	no	down	0.0956622	-3.38591	0.000257547	0.00931091	yes	down	3.42091	1.77438	0.201739	0.723812	no	up
TRINITY_DN13683_c0_g2	XP_023883009.1(probable ATP-citrate synthase subunit 1 [Quercus suber])	1.05405	0.0759443	0.962444	1	no	up	1.34279	0.425234	0.788839	0.99993	no	up	99.8429	6.64159	5.39e-05	0.0027927	yes	up	15.1707	3.92322	0.0156688	0.229709	no	up
TRINITY_DN15130_c0_g1	KAA8534086.1(hypothetical protein F0562_031721 [Nyssa sinensis])	0.794667	-0.331578	0.746102	0.99994	no	down	3.02493	1.5969	0.143529	0.942293	no	up	9.70951	3.2794	0.00200953	0.0407987	yes	up	2.61995	1.38954	0.256034	0.787664	no	up
TRINITY_DN12282_c2_g1		5.63246	2.49377	0.000237008	0.0321228	yes	up	0.984319	-0.0228026	0.981357	0.99993	no	down	0.946514	-0.0793041	0.957298	0.989463	no	down	3.39191	1.7621	0.176328	1	no	up
TRINITY_DN25401_c0_g1	KAB8356391.1(hypothetical protein FH972_023974 [Carpinus fangiana])	1.0525	0.0738212	0.94943	0.99994	no	up	1.2926	0.370271	0.790758	0.99993	no	up	15.0807	3.91463	0.000711281	0.0195668	yes	up	0.6541	-0.612416	0.707355	0.968579	no	down
TRINITY_DN27626_c1_g2	XP_023917649.1(phosphoglucomutase-like [Quercus suber])	0.537156	-0.896588	0.826084	1	no	down	0.501828	-0.994736	0.807402	1	no	down	0.194476	-2.36234	0.255564	1	no	down	0.0164601	-5.92489	0.000811618	0.0381386	yes	down
TRINITY_DN37597_c0_g1	XP_028068856.1(protein IQ-DOMAIN 1 isoform X2 [Camellia sinensis])	2.26466	1.17929	0.109899	0.868414	no	up	1.19452	0.256433	0.729698	0.99993	no	up	5.04811	2.33574	0.00165874	0.0359241	yes	up	0.121799	-3.03743	0.107039	1	no	down
TRINITY_DN19704_c0_g1	KAE9451356.1(hypothetical protein C3L33_16745, partial [Rhododendron williamsianum])	1.54367	0.626364	0.326094	0.99994	no	up	0.759123	-0.397595	0.66347	0.99993	no	down	10.2071	3.3515	1.97e-14	7.63e-12	yes	up	4.09608	2.03424	0.00735164	0.146481	no	up
TRINITY_DN77441_c0_g3	XP_023878992.1(heat shock protein 90 [Quercus suber])	1	0	1	1	no	no change	0.472316	-1.08218	0.788038	1	no	down	26.8202	4.74525	0.116807	1	no	up	173.644	7.43999	0.00091388	0.0407762	yes	up
TRINITY_DN5272_c0_g1	XP_028102008.1(CCG-binding protein 1 [Camellia sinensis])	0.172819	-2.53267	6.64e-11	1.54e-07	yes	down	0.961036	-0.0573374	0.874861	0.99993	no	down	1.36745	0.451487	0.361444	0.758796	no	up	1.17872	0.237223	0.767613	0.97983	no	up
TRINITY_DN1372_c0_g1	KAE9464695.1(hypothetical protein C3L33_03393, partial [Rhododendron williamsianum])	0.958706	-0.0608399	0.888256	0.99994	no	down	0.303485	-1.7203	0.0590164	0.732926	no	down	0.218783	-2.19243	0.0017275	0.036837	yes	down	4.02585	2.00929	0.0706846	0.515768	no	up
TRINITY_DN52674_c0_g1		1.81077	0.856602	0.794083	1	no	up	0.857595	-0.221631	0.936455	1	no	down	42.472	5.40844	0.00110812	0.0270542	yes	up	0.852969	-0.229435	0.895316	1	no	down
TRINITY_DN32711_c1_g1	XP_023896138.1(sugar transporter STL1-like [Quercus suber])	9.84476	3.29936	0.00610604	0.242829	no	up	0.501828	-0.994736	0.807402	1	no	down	47.7214	5.57657	0.000482566	0.0146319	yes	up	0.250473	-1.99728	0.352746	0.863774	no	down
TRINITY_DN174985_c0_g1	XP_028107637.1(dehydration-responsive element-binding protein 1A-like [Camellia sinensis])	2.04432	1.03162	0.376591	0.99994	no	up	0.950036	-0.0739464	0.957378	0.99993	no	down	1374.87	10.4251	7.79e-24	6.88e-21	yes	up	204.634	7.6769	2.3e-05	0.00357226	yes	up
TRINITY_DN939_c0_g3	PON99483.1(Zinc finger, CCHC-type, partial [Trema orientale])	1.57791	0.65801	1	1	no	up	0.601011	-0.734536	1	1	no	down	1.59521	0.673751	1	1	no	up	134.614	7.07269	2.76e-07	0.000150746	yes	up
TRINITY_DN82952_c1_g1		2.03773	1.02697	0.80129	1	no	up	3.56014	1.83193	0.649994	1	no	up	71.3763	6.15737	0.00198857	0.0405714	yes	up	5.90287	2.56142	0.0729294	0.519759	no	up
TRINITY_DN113384_c0_g1	XP_023882641.1(MFS transporter prlL-like [Quercus suber])	1	0	1	1	no	no change	0.436497	-1.19596	0.434745	1	no	down	1	0	1	1	no	no change	108.089	6.75607	3.05e-05	0.00430937	yes	up
TRINITY_DN23003_c0_g1	XP_023897579.1(transcription factor atf1-like [Quercus suber])	0.739343	-0.435684	0.83506	1	no	down	0.263304	-1.9252	0.633277	1	no	down	0.260228	-1.94215	0.303744	0.717254	no	down	0.0377767	-4.72636	1.53e-06	0.000505643	yes	down
TRINITY_DN11883_c0_g1	XP_028060125.1(uncharacterized protein LOC114263726 isoform X1 [Camellia sinensis])	1.19018	0.251185	0.819055	0.99994	no	up	0.110346	-3.1799	0.0500764	0.694801	no	down	0.0143883	-6.11896	0.000103847	0.00465844	yes	down	13.7433	3.78065	0.112715	0.589107	no	up
TRINITY_DN7121_c0_g2	KJB19784.1(hypothetical protein B456_003G118800 [Gossypium raimondii])	0.143952	-2.79634	0.481535	1	no	down	7.33041	2.87389	0.18227	1	no	up	93.0584	6.54006	6.55e-05	0.00324167	yes	up	1.56737	0.648346	0.81457	1	no	up
TRINITY_DN7855_c0_g1	XP_023899710.1(uncharacterized protein LOC112011575 [Quercus suber])	1.88912	0.917716	0.393857	0.99994	no	up	1.20126	0.264545	0.886844	0.99993	no	up	6.69253	2.74255	1.62e-06	0.000150791	yes	up	0.091791	-3.4455	0.0276302	0.321352	no	down
TRINITY_DN25707_c0_g1	XP_023924641.1(40S ribosomal protein S11-A-like [Quercus suber])	1.04022	0.0568847	0.959578	0.99994	no	up	0.606695	-0.720956	0.594353	0.99993	no	down	11.6606	3.54357	0.000479588	0.0145732	yes	up	4.72302	2.23971	0.12	0.59943	no	up
TRINITY_DN162629_c0_g1	XP_023877437.1(uncharacterized protein LOC111989882 [Quercus suber])	2.46819	1.30345	0.463143	0.99994	no	up	1.55007	0.632335	0.756801	1	no	up	77.2875	6.27216	0.000448646	0.0139389	yes	up	2.71879	1.44296	0.366786	0.872035	no	up
TRINITY_DN11616_c0_g1	XP_027083880.1(increased DNA methylation 1-like [Coffea arabica])	0.167391	-2.57871	0.124358	1	no	down	0.165328	-2.5966	0.486284	0.99993	no	down	0.031498	-4.9886	0.000149862	0.00624889	yes	down	7.07527	2.82278	0.110494	0.584714	no	up
TRINITY_DN35670_c0_g1	PON81714.1(Oxoglutarate/iron-dependent dioxygenase [Trema orientale])	0.892354	-0.164312	0.852751	0.99994	no	down	1.68419	0.752055	0.368003	0.99993	no	up	3.02544	1.59715	0.00051803	0.0153993	yes	up	1.02683	0.0381928	0.970268	0.997734	no	up
TRINITY_DN122586_c0_g1	XP_023889132.1(putative metal ion transporter C27B12.12c [Quercus suber])	11.0666	3.46814	0.0152723	1	no	up	1.16723	0.223085	0.776802	0.99993	no	up	81.9039	6.35586	0.000161406	0.00656675	yes	up	0.797903	-0.325714	0.85135	0.98966	no	down
TRINITY_DN17083_c0_g1	PSS33076.1(Leucine-rich repeat receptor protein kinase [Actinidia chinensis var. chinensis])	0.515405	-0.956221	0.350904	0.99994	no	down	2.35939	1.23841	0.265555	0.99993	no	up	5.33977	2.41678	0.000441429	0.0138284	yes	up	1.27639	0.352072	0.842963	0.989227	no	up
TRINITY_DN10523_c0_g1	XP_023901849.1(repressible high-affinity phosphate permease-like [Quercus suber])	1.55902	0.640641	0.484456	0.99994	no	up	1.41152	0.497255	0.643666	0.99993	no	up	6.71622	2.74765	1.15e-05	0.000815019	yes	up	1.01144	0.0164049	0.987315	0.998636	no	up
TRINITY_DN10514_c0_g1	KAA8517605.1(hypothetical protein F0562_015079 [Nyssa sinensis])	1.45948	0.545457	0.425884	0.99994	no	up	1.0165	0.0236078	0.97664	0.99993	no	up	6.21664	2.63614	6.92e-09	1.27e-06	yes	up	3.86023	1.94869	0.00650355	0.134987	no	up
TRINITY_DN115557_c0_g1	XP_023929061.1(protein SUR7-like [Quercus suber])	1	0	1	1	no	no change	0.501828	-0.994736	0.807402	1	no	down	0.152386	-2.7142	0.494419	1	no	down	0.0106204	-6.55702	0.000775995	0.0369387	yes	down
TRINITY_DN106804_c0_g1	XP_023880503.1(cytoskeletal signaling protein slm1-like [Quercus suber])	0.927825	-0.108075	0.922684	0.99994	no	down	0.168904	-2.56573	0.353444	1	no	down	0.87066	-0.199818	0.867186	0.96758	no	down	0.022585	-5.46849	4.75e-05	0.00583882	yes	down
TRINITY_DN101623_c1_g1	NP_198801.1(Ribosomal protein S4 [Arabidopsis thaliana])	1	0	1	1	no	no change	14.1207	3.81974	0.261421	1	no	up	105.926	6.72691	0.0001801	0.00707388	yes	up	0.23435	-2.09326	0.599743	1	no	down
TRINITY_DN31003_c0_g1	XP_023890381.1(uncharacterized protein LOC112002462 [Quercus suber])	0.70325	-0.50789	0.867883	1	no	down	1	0	1	1	no	no change	0.383439	-1.38293	0.434262	0.805448	no	down	0.0226691	-5.46313	3.34e-05	0.00453444	yes	down
TRINITY_DN6623_c0_g1		1.49075	0.576041	0.511166	0.99994	no	up	1.95376	0.966252	0.325784	0.99993	no	up	6.24335	2.64232	6.94e-08	9.41e-06	yes	up	1.22364	0.291185	0.757241	0.978353	no	up
TRINITY_DN84149_c0_g1	XP_023909873.1(RNA-binding protein FUS-like [Quercus suber])	2.97032	1.57062	0.295907	0.99994	no	up	1.66529	0.735777	0.591328	0.99993	no	up	43.6599	5.44824	0.00111938	0.0272876	yes	up	0.784701	-0.349786	0.812387	0.984782	no	down
TRINITY_DN31476_c0_g1	PSR96948.1(Linoleate 13S-lipoxygenase [Actinidia chinensis var. chinensis])	4.94594	2.30624	0.00221199	0.136183	no	up	0.469058	-1.09216	0.259566	0.99993	no	down	7.54031	2.91462	5.36e-21	3.77e-18	yes	up	3.83793	1.94033	0.0536224	0.45805	no	up
TRINITY_DN178880_c0_g1	XP_023893978.1(catalase-1-like [Quercus suber])	1	0	1	1	no	no change	1	0	1	1	no	no change	0.572376	-0.804965	0.843614	1	no	down	0.0128829	-6.2784	9.69e-05	0.00937698	yes	down
TRINITY_DN16509_c0_g1	PSS11308.1(Nipped-B-like protein [Actinidia chinensis var. chinensis])	0.27967	-1.8382	0.0388486	0.593826	no	down	2.00576	1.00415	0.325691	0.99993	no	up	6.76908	2.75896	2.99e-05	0.00172733	yes	up	2.7228	1.44509	0.11389	0.592073	no	up
TRINITY_DN99283_c0_g5	XP_023881055.1(putative voltage-gated potassium channel subunit beta [Quercus suber])	0.208167	-2.26419	0.426562	1	no	down	1	0	1	1	no	no change	0.765151	-0.386183	0.865873	1	no	down	0.0342617	-4.86726	7.69e-05	0.00804865	yes	down
TRINITY_DN46695_c0_g1	XP_028063050.1(subtilisin-like protease SBT1.7 [Camellia sinensis])	3.67004	1.87579	5.21e-05	0.0110688	yes	up	2.32584	1.21775	0.0113312	0.43778	no	up	1.07938	0.110204	0.87194	0.968384	no	up	0.281403	-1.82929	0.00234237	0.0737632	no	down
TRINITY_DN92709_c0_g5	KAA8519771.1(hypothetical protein F0562_014027 [Nyssa sinensis])	0.907565	-0.139926	0.916606	1	no	down	0.195209	-2.35691	0.0966456	0.849904	no	down	0.0444545	-4.49153	0.000160572	0.00653923	yes	down	15.5742	3.96109	0.00307836	0.087823	no	up
TRINITY_DN92709_c0_g1	XP_028068513.1(transcriptional corepressor LEUNIG-like [Camellia sinensis])	0.723414	-0.467107	0.792729	1	no	down	0.139119	-2.84561	0.0758939	0.79035	no	down	0.00870221	-6.8444	1.28e-05	0.000891585	yes	down	2.22004	1.15058	0.38279	0.880606	no	up
TRINITY_DN65653_c0_g1	XP_028063858.1(uncharacterized protein LOC114267066 [Camellia sinensis])	0.432631	-1.20879	0.174417	0.978859	no	down	0.0727605	-3.7807	0.122369	0.90118	no	down	0.00945994	-6.72395	0.000268496	0.00960496	yes	down	3.98019	1.99284	0.282688	0.813504	no	up
TRINITY_DN11873_c0_g1	THG18774.1(hypothetical protein TEA_012477 [Camellia sinensis var. sinensis])	3.58897	1.84357	0.0464087	0.637641	no	up	0.589185	-0.763206	0.362668	0.99993	no	down	11.3133	3.49995	2.09e-10	4.89e-08	yes	up	2.12337	1.08635	0.235997	0.767871	no	up
TRINITY_DN194026_c0_g1	XP_023882564.1(satratoxin biosynthesis SC1 cluster protein 4-like [Quercus suber])	1.05506	0.0773232	0.980653	1	no	up	1	0	1	1	no	no change	0.0518359	-4.26991	0.097013	1	no	down	0.0212289	-5.55783	0.000218175	0.0159788	yes	down
TRINITY_DN27009_c0_g1	KAF2282275.1(hypothetical protein GH714_044012 [Hevea brasiliensis])	0.655949	-0.608344	0.673815	1	no	down	0.392081	-1.35078	0.243227	1	no	down	47.7154	5.57638	8.59e-05	0.00398938	yes	up	0.513596	-0.961295	0.553998	0.938564	no	down
TRINITY_DN6323_c0_g1	XP_028097395.1(ABC transporter G family member 31 isoform X2 [Camellia sinensis])	1.48227	0.567809	0.768723	0.99994	no	up	0.0590803	-4.08118	0.273591	0.99993	no	down	0.0081485	-6.93925	5.59e-05	0.00287915	yes	down	0.778676	-0.360905	0.666742	0.964403	no	down
TRINITY_DN97582_c0_g1	XP_028119657.1(syntaxin-121 [Camellia sinensis])	2.16462	1.11411	0.571525	0.99994	no	up	0.776007	-0.365858	0.793988	0.99993	no	down	90.4046	6.49832	6.85e-09	1.26e-06	yes	up	27.3142	4.77158	0.00130027	0.0511708	no	up
TRINITY_DN27346_c0_g1	KAF3945461.1(hypothetical protein CMV_028175 [Castanea mollissima])	0.531958	-0.910616	0.480292	0.99994	no	down	0.450118	-1.15162	0.446748	0.99993	no	down	35.9148	5.16651	0.00165699	0.0359241	yes	up	3.49064	1.80349	0.357293	1	no	up
TRINITY_DN122814_c0_g1	XP_011005494.1(PREDICTED: enolase 1, chloroplastic [Populus euphratica])	0.347851	-1.52346	0.58029	1	no	down	1.90372	0.928818	0.819938	1	no	up	0.461472	-1.11568	0.497363	1	no	down	0.0288989	-5.11284	0.000974546	0.042425	yes	down
TRINITY_DN70416_c0_g1	XP_028070021.1(auxin-responsive protein SAUR76-like [Camellia sinensis])	2.29304	1.19726	0.00524205	0.224752	no	up	2.67015	1.41692	0.0865413	0.822568	no	up	4.70202	2.23328	0.000327655	0.0110314	yes	up	0.835655	-0.259021	0.72796	0.972422	no	down
TRINITY_DN8114_c1_g1	PSS28923.1(Berberine bridge enzyme-like [Actinidia chinensis var. chinensis])	1.07276	0.101322	0.83995	0.99994	no	up	0.924119	-0.113849	0.854328	0.99993	no	down	3.2136	1.68419	0.000232746	0.00865535	yes	up	1.52298	0.606897	0.53344	0.933709	no	up
TRINITY_DN82305_c0_g1		0.560692	-0.83472	0.836233	1	no	down	0.580108	-0.785606	0.566973	0.99993	no	down	194.558	7.60406	1.97e-05	0.00124224	yes	up	3.02305	1.59601	0.470634	0.915152	no	up
TRINITY_DN88490_c0_g2	XP_023888484.1(uncharacterized protein LOC112000566 [Quercus suber])	1	0	1	1	no	no change	0.128412	-2.96115	0.163962	1	no	down	9.22414	3.20542	0.418875	1	no	up	71.1539	6.15287	0.000162897	0.0130353	yes	up
TRINITY_DN4836_c0_g1	PSS33095.1(Heat stress transcription factor B-2a like [Actinidia chinensis var. chinensis])	1.80751	0.854007	0.11796	0.890576	no	up	0.54773	-0.868463	0.205709	0.99993	no	down	2.02673	1.01916	0.000336996	0.0113086	yes	up	1.67043	0.740216	0.197535	0.717389	no	up
TRINITY_DN12617_c0_g1	XP_023901447.1(ribosome-associated molecular chaperone SSB1 [Quercus suber])	1.33489	0.416719	0.686784	0.99994	no	up	1.46306	0.54899	0.558779	0.99993	no	up	9.40067	3.23276	0.000806804	0.0215241	yes	up	2.51833	1.33247	0.274742	0.805061	no	up
TRINITY_DN17954_c1_g3	XP_028099639.1(receptor-like protein kinase HSL1 isoform X2 [Camellia sinensis])	1.30375	0.382671	0.552507	0.99994	no	up	1.43902	0.525085	0.224935	0.99993	no	up	2.88741	1.52978	5.67e-05	0.00290909	yes	up	3.10652	1.6353	0.0706343	0.515548	no	up
TRINITY_DN32970_c0_g1		15.3517	3.94033	0.209126	1	no	up	4.54146	2.18316	0.0451044	0.681549	no	up	73.044	6.19069	0.00141467	0.0322875	yes	up	51.1905	5.6778	0.00616298	0.131649	no	up
TRINITY_DN6759_c0_g1	PSS35288.1(Ankyrin-3 like [Actinidia chinensis var. chinensis])	0.754372	-0.406653	1	1	no	down	1.31622	0.396402	0.68121	0.99993	no	up	0.262225	-1.93112	0.00267431	0.0494878	yes	down	0.922938	-0.115695	0.843694	0.989231	no	down
TRINITY_DN35793_c0_g1	PSS02029.1(Subtilisin-like protease [Actinidia chinensis var. chinensis])	0.673989	-0.569202	0.509628	0.99994	no	down	0.26354	-1.92391	0.0447485	0.679265	no	down	0.0958512	-3.38306	0.00225429	0.0440457	yes	down	14.6642	3.87423	0.020357	0.269188	no	up
TRINITY_DN34079_c0_g1	KAB8356672.1(hypothetical protein FH972_024249 [Carpinus fangiana])	3.80777	1.92895	0.632801	1	no	up	0.257831	-1.9555	0.233275	0.99993	no	down	100.646	6.65315	8.42e-05	0.00392897	yes	up	5.89731	2.56006	0.342104	1	no	up
TRINITY_DN3610_c0_g1	KAA8523821.1(hypothetical protein F0562_010244 [Nyssa sinensis])	3.64406	1.86555	0.00169091	0.113962	no	up	0.165023	-2.59926	3.01e-07	0.000558866	yes	down	0.893235	-0.162888	0.820039	0.953632	no	down	2.30438	1.20438	0.0941973	0.561851	no	up
TRINITY_DN35484_c0_g3	XP_023896233.1(chitin synthase G-like [Quercus suber])	1.54273	0.625484	0.585867	1	no	up	0.765283	-0.385936	0.803545	1	no	down	66.8741	6.06338	0.000972879	0.0246567	yes	up	2.12264	1.08586	0.579892	1	no	up
TRINITY_DN11608_c0_g1	PSS30080.1(Homeobox-leucine zipper protein [Actinidia chinensis var. chinensis])	0.486461	-1.0396	0.435497	0.99994	no	down	0.272779	-1.8742	0.524125	0.99993	no	down	0.026329	-5.2472	0.00158034	0.0347883	yes	down	2.75447	1.46178	0.584825	1	no	up
TRINITY_DN2510_c0_g1		109.985	6.78116	3.65e-08	3e-05	yes	up	157.825	7.30218	1.35e-07	0.00032493	yes	up	49.5499	5.63081	5.88e-07	6.18e-05	yes	up	2.45413	1.29521	0.529068	0.932536	no	up
TRINITY_DN3337_c0_g1	XP_023888631.1(40S ribosomal protein S8-A-like [Quercus suber])	0.918372	-0.12285	0.899529	0.99994	no	down	0.633895	-0.657685	0.467067	0.99993	no	down	17.2223	4.1062	9.58e-05	0.00437411	yes	up	2.88518	1.52866	0.253935	0.784953	no	up
TRINITY_DN36836_c0_g1	XP_031095555.1(copper transport protein ATX1-like [Ipomoea triloba])	0.00773128	-7.01508	0.0728168	0.762736	no	down	0.00759781	-7.0402	0.00227952	0.218432	no	down	0.00891498	-6.80955	0.00179652	0.0379194	yes	down	0.020298	-5.62252	0.0461786	0.42412	no	down
TRINITY_DN118302_c0_g2	XP_023897635.1(probable phytanoyl-CoA dioxygenase [Quercus suber])	5.61046	2.48812	0.533491	1	no	up	0.120405	-3.05404	0.441264	1	no	down	25.1344	4.65159	0.121773	1	no	up	64.6716	6.01506	0.000969783	0.0423131	yes	up
TRINITY_DN118302_c0_g1	XP_023897635.1(probable phytanoyl-CoA dioxygenase [Quercus suber])	3.50164	1.80803	0.601638	1	no	up	0.129237	-2.9519	0.132862	1	no	down	86.0716	6.42747	0.00105809	0.0261309	yes	up	3.21451	1.6846	0.423306	0.899416	no	up
TRINITY_DN70600_c0_g1	KAA8549373.1(hypothetical protein F0562_001057 [Nyssa sinensis])	3.82765	1.93646	1.8e-10	3.69e-07	yes	up	2.49576	1.31948	0.0246345	0.580544	no	up	1.14179	0.191303	0.669903	0.905493	no	up	0.257474	-1.9575	0.000409214	0.0245658	yes	down
TRINITY_DN45081_c0_g2	XP_028077282.1(transcription factor GTE4-like [Camellia sinensis])	5.30335	2.4069	0.000480816	0.0523183	no	up	2.7627	1.46608	0.0532969	0.709494	no	up	3.20478	1.68023	0.0785747	0.377276	no	up	7.72828	2.95015	3.28e-05	0.00450261	yes	up
TRINITY_DN21646_c0_g1	XP_023890349.1(aquaporin-7-like [Quercus suber])	1	0	1	1	no	no change	1	0	1	1	no	no change	0.229726	-2.12201	0.246856	0.662421	no	down	0.0247216	-5.33808	9.46e-07	0.000378724	yes	down
TRINITY_DN324_c4_g1	XP_028091443.1(probable WRKY transcription factor 3 [Camellia sinensis])	1.26473	0.338828	0.356496	0.99994	no	up	1.28916	0.366432	0.510335	0.99993	no	up	2.77649	1.47326	0.000932415	0.0239676	yes	up	0.790696	-0.338805	0.592809	0.94942	no	down
TRINITY_DN6907_c0_g1	XP_023902710.1(60S ribosomal protein L27-A-like [Quercus suber])	0.689116	-0.537181	0.598551	0.99994	no	down	0.826801	-0.274387	0.785959	0.99993	no	down	18.7078	4.22557	0.000236517	0.00874858	yes	up	4.66154	2.22081	0.130458	0.615911	no	up
TRINITY_DN23434_c0_g1	XP_028099004.1(probable xyloglucan endotransglucosylase/hydrolase protein 7 [Camellia sinensis])	10.3469	3.37113	1.57e-05	0.00451344	yes	up	3.22575	1.68963	0.12113	0.899721	no	up	23.3774	4.54704	0.000314906	0.0108017	yes	up	10.4168	3.38084	0.0111583	0.188955	no	up
TRINITY_DN19247_c0_g5		1	0	1	1	no	no change	0.977411	-0.032963	0.993555	1	no	down	25.2732	4.65953	0.126347	1	no	up	21.9634	4.45703	0.000572193	0.0307481	yes	up
TRINITY_DN14600_c0_g1	XP_023890373.1(probable UTP--glucose-1-phosphate uridylyltransferase [Quercus suber])	1.3994	0.484809	0.833141	1	no	up	3.73352	1.90054	0.118105	0.895769	no	up	2.3246	1.21699	0.414843	0.795576	no	up	30.3167	4.92204	9.98e-05	0.00951878	yes	up
TRINITY_DN3881_c0_g2	KAA8526526.1(hypothetical protein F0562_008271 [Nyssa sinensis])	1.05441	0.0764303	0.880874	0.99994	no	up	0.652637	-0.615648	0.457587	0.99993	no	down	0.261147	-1.93706	0.00237633	0.0455937	yes	down	2.07877	1.05573	0.189276	0.705624	no	up
TRINITY_DN11082_c0_g3	XP_028060350.1(cysteine-rich receptor-like protein kinase 42 [Camellia sinensis])	1.34524	0.427866	0.311752	0.99994	no	up	0.820171	-0.286004	0.614498	0.99993	no	down	2.37112	1.24557	0.00208553	0.0418102	yes	up	0.449159	-1.1547	0.0445408	0.416675	no	down
TRINITY_DN8913_c0_g1	XP_023911565.1(uncharacterized protein LOC112023178 [Quercus suber])	0.299186	-1.74089	0.53268	1	no	down	0.263304	-1.9252	0.633277	1	no	down	0.497674	-1.00673	0.595186	0.878035	no	down	0.0162702	-5.94162	2.59e-11	3.14e-07	yes	down
TRINITY_DN16045_c0_g1	XP_023915343.1(peroxisomal catalase-like [Quercus suber])	0.287874	-1.79649	0.656397	1	no	down	1	0	1	1	no	no change	0.454343	-1.13814	0.709224	1	no	down	0.0128584	-6.28115	6.18e-07	0.000289086	yes	down
TRINITY_DN44465_c0_g1	XP_023898299.1(UPF0061 protein C20G4.05c-like [Quercus suber])	1	0	1	1	no	no change	1	0	1	1	no	no change	1.70539	0.770106	0.767363	1	no	up	0.0117899	-6.4063	0.000246475	0.0173811	yes	down
TRINITY_DN90840_c0_g1	XP_023925568.1(carboxylic acid transporter protein homolog [Quercus suber])	3.80777	1.92895	0.632801	1	no	up	3.59635	1.84653	0.53767	1	no	up	63.7436	5.99421	0.00109073	0.026746	yes	up	18.407	4.20219	0.0168919	1	no	up
TRINITY_DN21734_c0_g1		1	0	1	1	no	no change	1	0	1	1	no	no change	0.0330738	-4.91817	0.0350778	1	no	down	0.0241164	-5.37384	8.52e-06	0.00183195	yes	down
TRINITY_DN16380_c0_g1	QEO33302.1(amino acid permease 8 [Camellia sinensis])	0.705331	-0.503628	0.470755	0.99994	no	down	0.508701	-0.975109	0.351971	0.99993	no	down	0.0997105	-3.32611	0.000138521	0.00586548	yes	down	12.7159	3.66857	0.00911824	0.167806	no	up
TRINITY_DN2410_c0_g2	PSS14157.1(Calcium uniporter protein [Actinidia chinensis var. chinensis])	3.3007	1.72277	0.00243588	0.145842	no	up	0.770784	-0.375602	0.575986	0.99993	no	down	2.96286	1.56699	0.00121758	0.0290673	yes	up	1.49463	0.579789	0.134672	0.624092	no	up
TRINITY_DN10428_c0_g1	XP_023889548.1(receptor-like protein EIX2 [Quercus suber])	0.629886	-0.666838	0.52875	0.99994	no	down	2.11207	1.07865	0.229556	0.99993	no	up	5.44767	2.44564	0.000701203	0.0193027	yes	up	3.10994	1.63689	0.066067	0.504361	no	up
TRINITY_DN10428_c0_g2	XP_006421147.1(receptor-like protein EIX2 [Citrus clementina])	1.37354	0.457899	0.612134	0.99994	no	up	2.48991	1.31609	0.201677	0.99993	no	up	5.16079	2.36759	0.00227602	0.0442413	yes	up	1.82752	0.869887	0.519738	0.929741	no	up
TRINITY_DN28568_c0_g1		1	0	1	1	no	no change	1	0	1	1	no	no change	2.17134	1.11859	0.783983	1	no	up	0.0124667	-6.32577	5.66e-05	0.00657707	yes	down
TRINITY_DN3252_c0_g1	XP_028073040.1(UDP-glucose 6-dehydrogenase 3 [Camellia sinensis])	1.10254	0.140828	0.837741	0.99994	no	up	0.781409	-0.35585	0.46677	0.99993	no	down	2.08355	1.05904	0.00214939	0.0425768	yes	up	1.63736	0.711374	0.0854354	0.547522	no	up
TRINITY_DN17249_c0_g1	PSS24479.1(Ras-related protein [Actinidia chinensis var. chinensis])	4.24217	2.0848	3.62e-05	0.00831219	yes	up	0.449819	-1.15258	0.0764499	0.792466	no	down	2.88761	1.52988	1.06e-05	0.000763158	yes	up	2.06298	1.04473	0.0665562	0.504991	no	up
TRINITY_DN28537_c0_g1		0.407341	-1.29569	0.118133	0.890734	no	down	1.42309	0.50903	0.496095	0.99993	no	up	0.680321	-0.555714	0.44476	0.811247	no	down	0.141256	-2.82362	0.000924774	0.0409048	yes	down
TRINITY_DN8626_c0_g1	PSS11240.1(hypothetical protein CEY00_Acc15528 [Actinidia chinensis var. chinensis])	2.87292	1.52252	0.101181	0.848552	no	up	0.582593	-0.779441	0.236158	0.99993	no	down	1.25947	0.332812	0.85634	0.964616	no	up	75.535	6.23907	1.77e-06	0.000567208	yes	up
TRINITY_DN6331_c0_g1	AFK43146.1(unknown [Lotus japonicus])	2.81111	1.49114	0.000251437	0.033708	yes	up	2.70351	1.43484	0.00202893	0.20711	no	up	1.09265	0.127825	0.797454	0.946694	no	up	0.219635	-2.18682	3.8e-09	6.53e-06	yes	down
TRINITY_DN14874_c0_g2	XP_028104835.1(uncharacterized protein LOC114303888 isoform X1 [Camellia sinensis])	0.6102	-0.712646	0.484619	0.99994	no	down	0.105009	-3.25142	0.000279553	0.0699459	no	down	0.0711332	-3.81333	3.18e-05	0.00182334	yes	down	2.75996	1.46465	0.296964	0.825943	no	up
TRINITY_DN10274_c0_g1	XP_028082264.1(G-type lectin S-receptor-like serine/threonine-protein kinase At1g67520 [Camellia sinensis])	0.90383	-0.145877	0.875074	0.99994	no	down	1.29451	0.372405	0.624657	0.99993	no	up	3.00695	1.5883	0.00054977	0.0160597	yes	up	0.554949	-0.849573	0.398077	0.887556	no	down
TRINITY_DN10521_c0_g1		1.27097	0.345931	0.806816	0.99994	no	up	1	0	1	1	no	no change	1.21053	0.275636	0.880882	1	no	up	0.0050917	-7.61764	1.7e-07	0.000106183	yes	down
TRINITY_DN7014_c0_g2	KAA8515657.1(hypothetical protein F0562_018732 [Nyssa sinensis])	3.00912	1.58934	0.000328524	0.0401179	yes	up	0.191141	-2.38729	0.000687347	0.116502	no	down	3.00122	1.58555	0.0201866	0.178556	no	up	6.17271	2.6259	0.0941998	0.561851	no	up
TRINITY_DN195031_c0_g1	XP_028082254.1(probable calcium-binding protein CML41 [Camellia sinensis])	2.00315	1.00227	0.135555	0.921912	no	up	2.02943	1.02107	0.0568416	0.723159	no	up	9.65788	3.27171	1.54e-05	0.00102978	yes	up	1.6567	0.728315	0.506103	0.927619	no	up
TRINITY_DN153831_c0_g1	XP_009757896.1(PREDICTED: protein MOTHER of FT and TF 1-like [Nicotiana sylvestris])	1	0	1	1	no	no change	1	0	1	1	no	no change	1	0	1	1	no	no change	0.00915282	-6.77157	0.000380664	0.0233026	yes	down
TRINITY_DN3784_c2_g1	XP_027076805.1(uncharacterized protein LOC113700525 [Coffea arabica])	1.54822	0.630606	0.604015	0.99994	no	up	0.562406	-0.830317	0.502865	0.99993	no	down	7.32687	2.8732	0.00259947	0.0486832	yes	up	1.04323	0.061054	0.955878	0.996085	no	up
TRINITY_DN20107_c0_g1		1	0	1	1	no	no change	2.48332	1.31227	0.378765	1	no	up	65.1903	6.02659	0.00199515	0.0406059	yes	up	4.07638	2.02729	0.488212	1	no	up
TRINITY_DN3279_c0_g1	PSS36280.1(RRNA biogenesis protein [Actinidia chinensis var. chinensis])	1.4012	0.486665	0.375986	0.99994	no	up	0.397135	-1.3323	0.00426296	0.285338	no	down	1.22555	0.293429	0.619779	0.888549	no	up	3.05066	1.60912	1.7e-07	0.000106183	yes	up
TRINITY_DN1825_c0_g3		7.84328	2.97146	3.85e-05	0.00864127	yes	up	0.496992	-1.00871	0.272965	0.99993	no	down	6.12686	2.61515	2.65e-05	0.00158068	yes	up	10.2576	3.35862	0.00138006	0.0527996	no	up
TRINITY_DN411_c1_g1	XP_028095170.1(ABC transporter C family member 5-like [Camellia sinensis])	0.927193	-0.109059	0.838105	0.99994	no	down	0.982666	-0.0252274	0.976382	0.99993	no	down	0.0376584	-4.73088	0.00199513	0.0406059	yes	down	2.84934	1.51063	0.397366	0.887286	no	up
TRINITY_DN170837_c0_g1	OAO89064.1(hypothetical protein AXX17_ATUG04880 [Arabidopsis thaliana])	0.537156	-0.896588	0.826084	1	no	down	1	0	1	1	no	no change	0.209328	-2.25616	0.57238	1	no	down	0.0101418	-6.62354	0.000142452	0.0118749	yes	down
TRINITY_DN103315_c0_g1	XP_023908623.1(6-methylsalicylic acid decarboxylase atA-like [Quercus suber])	1	0	1	1	no	no change	1	0	1	1	no	no change	0.0532702	-4.23053	0.281688	1	no	down	0.0236877	-5.39972	0.0002629	0.0182383	yes	down
TRINITY_DN17282_c0_g1	OAO89102.1(hypothetical protein AXX17_ATUG04570 [Arabidopsis thaliana])	0.560692	-0.83472	0.836233	1	no	down	0.501828	-0.994736	0.807402	1	no	down	0.458219	-1.12589	0.661266	1	no	down	0.0301726	-5.05062	0.000271107	0.0185813	yes	down
TRINITY_DN15223_c0_g1	XP_023915370.1(phosphate-repressible phosphate permease pho-4-like [Quercus suber])	1	0	1	1	no	no change	1.51956	0.603658	0.614637	0.99993	no	up	94.4334	6.56122	1.41e-05	0.000971882	yes	up	3.83076	1.93763	0.345439	0.859616	no	up
TRINITY_DN53793_c1_g1		1.40754	0.493175	0.840946	1	no	up	0.549093	-0.864877	0.728681	1	no	down	0.906283	-0.141967	0.931288	0.983145	no	down	0.0246148	-5.34433	0.00114482	0.0469155	yes	down
TRINITY_DN1007_c0_g1	KAA8527091.1(hypothetical protein F0562_008680 [Nyssa sinensis])	1.32842	0.409708	0.558857	0.99994	no	up	1.28223	0.358654	0.696137	0.99993	no	up	3.06303	1.61496	0.00128882	0.0302807	yes	up	0.749128	-0.416715	0.841245	0.989176	no	down
TRINITY_DN6786_c0_g1	XP_028081527.1(receptor-like protein kinase FERONIA [Camellia sinensis])	0.25417	-1.97613	0.223366	1	no	down	0.35025	-1.51354	0.40164	1	no	down	22.3041	4.47924	0.00035649	0.0118168	yes	up	4.58964	2.19838	0.0729036	0.519759	no	up
TRINITY_DN108781_c0_g1	XP_023911565.1(uncharacterized protein LOC112023178 [Quercus suber])	1.93197	0.950076	0.814023	1	no	up	1	0	1	1	no	no change	0.861168	-0.215634	0.898276	0.975567	no	down	0.0624589	-4.00095	1.74e-05	0.00307277	yes	down
TRINITY_DN46887_c0_g1	PSS23776.1(Kinesin-like protein [Actinidia chinensis var. chinensis])	1.20952	0.274436	0.786298	0.99994	no	up	0.718092	-0.477759	0.703117	0.99993	no	down	20.6261	4.3664	1.79e-16	8.36e-14	yes	up	5.13856	2.36136	0.0148225	0.222389	no	up
TRINITY_DN44198_c0_g1	XP_023877436.1(aquaporin-3-like [Quercus suber])	2.11391	1.07991	0.477046	0.99994	no	up	1.38249	0.467265	0.789841	0.99993	no	up	28.088	4.81188	0.00122425	0.0291594	yes	up	0.376615	-1.40884	0.38635	0.882062	no	down
TRINITY_DN7463_c0_g1	XP_023878992.1(heat shock protein 90 [Quercus suber])	3.57347	1.83733	0.0263261	0.506763	no	up	0.401067	-1.31808	0.165371	0.972532	no	down	32.1204	5.00542	1.27e-13	4.57e-11	yes	up	4.26437	2.09233	0.0730812	0.520304	no	up
TRINITY_DN5162_c0_g1	KAA8533614.1(hypothetical protein F0562_030952 [Nyssa sinensis])	1.36597	0.449927	0.609069	0.99994	no	up	1.66131	0.732325	0.324711	0.99993	no	up	3.93863	1.9777	4.99e-05	0.00263134	yes	up	1.19349	0.25518	0.770589	0.979955	no	up
TRINITY_DN6263_c3_g1	XP_028090550.1(uncharacterized protein LOC114290777 isoform X1 [Camellia sinensis])	37.0317	5.21069	4.24e-08	3.34e-05	yes	up	13.5828	3.76371	0.000305575	0.0735386	no	up	4.70648	2.23465	0.0633034	0.335318	no	up	23.186	4.53518	1.53e-05	0.0027523	yes	up
TRINITY_DN3334_c0_g1		1.04897	0.068967	0.981008	1	no	up	0.0321431	-4.95935	0.103515	1	no	down	0.991424	-0.0124265	0.995003	0.998527	no	down	0.0711082	-3.81384	0.00032715	0.02115	yes	down
TRINITY_DN42832_c0_g2		1.36143	0.445127	0.693161	0.99994	no	up	0.599829	-0.737377	0.69867	1	no	down	16.8117	4.07139	0.00149798	0.0335262	yes	up	1.00701	0.0100768	0.995125	0.999259	no	up
TRINITY_DN16788_c0_g1	KAA8543460.1(hypothetical protein F0562_021045 [Nyssa sinensis])	3.10042	1.63247	4.07e-06	0.00158421	yes	up	0.866996	-0.205903	0.675886	0.99993	no	down	1.27184	0.346912	0.432931	0.804762	no	up	9.02974	3.17468	0.0139668	0.214318	no	up
TRINITY_DN41190_c0_g1	XP_023872970.1(low-affinity glucose transporter HXT3-like [Quercus suber])	1	0	1	1	no	no change	0.627775	-0.671679	0.74273	0.99993	no	down	4.87485	2.28536	0.56937	1	no	up	89.1641	6.47839	9.39e-06	0.00197237	yes	up
TRINITY_DN11968_c0_g2	KAA8520740.1(hypothetical protein F0562_014988 [Nyssa sinensis])	0.644629	-0.63346	0.189712	0.99994	no	down	0.503361	-0.990336	0.0350083	0.651903	no	down	0.296507	-1.75386	0.000377618	0.0122618	yes	down	0.460248	-1.11952	0.00735062	0.146481	no	down
TRINITY_DN4175_c0_g1	OAY63743.1(Low temperature-induced protein [Ananas comosus])	0.170584	-2.55144	0.000631409	0.0631426	no	down	0.207856	-2.26634	0.0785447	0.801247	no	down	0.0862576	-3.5352	0.000156216	0.00640579	yes	down	4.04742	2.017	0.142227	0.633925	no	up
TRINITY_DN4107_c0_g1	KAA8543509.1(hypothetical protein F0562_020996 [Nyssa sinensis])	1.25276	0.325115	0.468155	0.99994	no	up	0.529588	-0.917058	0.130402	0.917851	no	down	0.281439	-1.82911	0.00213659	0.0424041	yes	down	2.84943	1.51067	0.0934587	0.560793	no	up
TRINITY_DN172924_c0_g1	KAE9459261.1(hypothetical protein C3L33_08833, partial [Rhododendron williamsianum])	1.91844	0.939932	0.779523	1	no	up	1.90372	0.928818	0.819938	1	no	up	0.137961	-2.85766	0.181751	1	no	down	0.024035	-5.37872	0.000287271	0.0193783	yes	down
TRINITY_DN27603_c0_g1	KAF1857789.1(hypothetical protein Lal_00041211 [Lupinus albus])	1.00545	0.00783632	0.994471	0.99994	no	up	0.571829	-0.806344	0.43363	0.99993	no	down	7.01577	2.8106	0.00254313	0.0478872	yes	up	1.54937	0.631679	0.593002	0.949611	no	up
TRINITY_DN1327_c1_g2	CAN82456.1(hypothetical protein VITISV_010028 [Vitis vinifera])	10.7585	3.4274	0.000374614	0.0442347	yes	up	0.583856	-0.776315	0.411129	0.99993	no	down	23.4488	4.55144	0.00162397	0.0354482	yes	up	9.48583	3.24577	0.0158811	0.231366	no	up
TRINITY_DN70185_c0_g1	PIN11299.1(hypothetical protein CDL12_16104 [Handroanthus impetiginosus])	0.552227	-0.856667	0.0813866	0.797587	no	down	0.355117	-1.49363	0.0456934	0.68245	no	down	0.161194	-2.63313	0.00095615	0.024362	yes	down	1.85786	0.893643	0.324677	0.845521	no	up
TRINITY_DN4796_c0_g1	XP_023907019.1(heat shock 70 kDa protein [Quercus suber])	2.74615	1.45741	0.128664	0.913409	no	up	0.329192	-1.603	0.0988547	0.852247	no	down	25.086	4.64881	8.36e-11	2.07e-08	yes	up	5.32473	2.41271	0.08701	0.550341	no	up
TRINITY_DN19918_c0_g1	XP_023925414.1(60S ribosomal protein L7-like [Quercus suber])	1.91204	0.93511	0.323543	0.99994	no	up	1.1972	0.25966	0.756128	0.99993	no	up	9.00433	3.17062	0.0004196	0.0132748	yes	up	1.05574	0.0782508	0.94842	0.995894	no	up
TRINITY_DN3477_c7_g1	XP_028106439.1(calmodulin-binding protein 60 D-like isoform X3 [Camellia sinensis])	6.97508	2.80221	0.00146977	0.104382	no	up	0.405331	-1.30283	0.209958	0.99993	no	down	27.6673	4.79011	1.56e-06	0.000145775	yes	up	13.6544	3.77129	0.000483157	0.0274917	yes	up
TRINITY_DN10617_c0_g2		1.29031	0.36772	0.719391	0.99994	no	up	0.576638	-0.794261	0.484571	0.99993	no	down	7.78863	2.96137	6.85e-05	0.00336386	yes	up	5.78011	2.5311	0.028276	0.325905	no	up
TRINITY_DN20819_c0_g1	KAA8522719.1(hypothetical protein F0562_009119 [Nyssa sinensis])	1.35147	0.43453	0.527658	0.99994	no	up	0.305331	-1.71155	0.0477509	0.688967	no	down	2.57247	1.36315	0.00136373	0.0315494	yes	up	6.10743	2.61057	0.0220955	0.282018	no	up
TRINITY_DN13000_c1_g2	XP_023871287.1(LOW QUALITY PROTEIN: aromatic peroxygenase-like [Quercus suber])	0.596327	-0.745824	0.639037	0.99994	no	down	2.30085	1.20217	0.468815	1	no	up	0.618313	-0.69359	0.3712	0.766958	no	down	0.0837808	-3.57724	0.000652492	0.0332971	yes	down
TRINITY_DN73571_c0_g1	XP_023899332.1(uncharacterized protein C17C9.12-like [Quercus suber])	1	0	1	1	no	no change	0.1922	-2.37932	0.55204	1	no	down	1.7322	0.792603	0.785676	1	no	up	0.0150942	-6.04987	0.000795306	0.0377178	yes	down
TRINITY_DN11832_c0_g1	XP_028054167.1(chorismate mutase 2 [Camellia sinensis])	4.69753	2.2319	0.000754224	0.0706508	no	up	0.467992	-1.09545	0.20872	0.99993	no	down	3.81945	1.93336	9.83e-05	0.0044667	yes	up	2.73536	1.45173	0.0182675	0.252024	no	up
TRINITY_DN25936_c0_g3	XP_028119416.1(glutamine synthetase leaf isozyme, chloroplastic [Camellia sinensis])	2.87458	1.52335	6.15e-09	6.15e-06	yes	up	1.71699	0.779881	0.105561	0.872782	no	up	1.74836	0.806002	0.0222244	0.187982	no	up	0.528741	-0.919368	0.139148	0.628687	no	down
TRINITY_DN12768_c0_g1	XP_023912767.1(uncharacterized protein LOC112024358 [Quercus suber])	0.287874	-1.79649	0.656397	1	no	down	0.501828	-0.994736	0.807402	1	no	down	0.118698	-3.07463	0.224588	1	no	down	0.0320235	-4.96473	0.000162982	0.0130353	yes	down
TRINITY_DN9295_c0_g1		0.27219	-1.87731	0.444733	1	no	down	1.90372	0.928818	0.819938	1	no	up	0.0635798	-3.97529	0.25156	1	no	down	0.010679	-6.54909	0.000505076	0.028176	yes	down
TRINITY_DN12536_c0_g1	KAE9467352.1(hypothetical protein C3L33_00748, partial [Rhododendron williamsianum])	1.6592	0.73049	0.126833	0.909172	no	up	0.924948	-0.112555	0.876795	0.99993	no	down	4.32064	2.11125	1.14e-05	0.000811832	yes	up	2.74615	1.45741	0.00648319	0.134837	no	up
TRINITY_DN6478_c0_g3		0.0165922	-5.91335	0.000189839	1	no	down	0.0618259	-4.01565	0.00924016	0.399048	no	down	0.0147056	-6.08749	0.000355882	0.0118075	yes	down	0.116813	-3.09773	0.124612	0.60681	no	down
TRINITY_DN5284_c0_g1	TKS05954.1(hypothetical protein D5086_0000127820 [Populus alba])	0.65149	-0.618184	0.491517	0.99994	no	down	0.337912	-1.56528	0.0691471	0.77026	no	down	4.51658	2.17523	0.000189466	0.00736913	yes	up	0.860943	-0.216011	0.837682	0.988471	no	down
TRINITY_DN9559_c0_g1	XP_028072089.1(LOW QUALITY PROTEIN: receptor protein kinase CLAVATA1-like [Camellia sinensis])	0.548271	-0.86704	0.230887	0.99994	no	down	1.80241	0.849925	0.336349	0.99993	no	up	6.55392	2.71236	0.000100649	0.00455927	yes	up	5.69392	2.50942	0.0164131	0.236103	no	up
TRINITY_DN64859_c0_g1		0.00997577	-6.64736	0.000105051	0.0174323	yes	down	0.00866349	-6.85084	0.000920381	0.139281	no	down	0.132158	-2.91966	0.104717	0.441457	no	down	0.49094	-1.02638	0.738543	1	no	down
TRINITY_DN30637_c0_g1		0.979336	-0.0301248	0.992437	1	no	down	0.781589	-0.355518	0.84722	1	no	down	0.101777	-3.29651	0.14674	1	no	down	0.0183686	-5.76662	7.15e-05	0.00764839	yes	down
TRINITY_DN133448_c0_g1		0.280372	-1.83458	0.633687	1	no	down	1	0	1	1	no	no change	0.125305	-2.99648	0.449313	1	no	down	0.0188655	-5.72811	0.000466317	0.0269189	yes	down
TRINITY_DN11105_c0_g1	XP_023875370.1(acyl-CoA-binding protein homolog 1-like [Quercus suber])	1	0	1	1	no	no change	1	0	1	1	no	no change	0.119198	-3.06857	0.0916073	1	no	down	0.0275403	-5.18231	0.00015865	0.0128043	yes	down
TRINITY_DN7585_c0_g1		1.28719	0.36422	0.769273	0.99994	no	up	1.50938	0.593952	0.561233	0.99993	no	up	14.6469	3.87253	1.78e-05	0.00113909	yes	up	5.89685	2.55994	0.00413103	0.10454	no	up
TRINITY_DN5697_c0_g3	XP_027166509.1(uncharacterized protein LOC113766524 [Coffea eugenioides])	0.313435	-1.67376	0.191592	0.99994	no	down	0.398674	-1.32672	0.313934	0.99993	no	down	0.107626	-3.2159	0.000367149	0.0120657	yes	down	0.503761	-0.989187	0.359434	0.866563	no	down
TRINITY_DN158894_c0_g1	XP_021665833.1(polyubiquitin [Hevea brasiliensis])	1.5241	0.607957	0.699973	0.99994	no	up	0.469651	-1.09034	0.386691	1	no	down	35.4788	5.14888	5.63e-06	0.00045266	yes	up	0.242381	-2.04465	0.208905	0.732855	no	down
TRINITY_DN51653_c0_g2		1	0	1	1	no	no change	1	0	1	1	no	no change	110.273	6.78493	0.000837806	0.0219707	yes	up	78.9862	6.30353	0.000334495	0.021388	yes	up
TRINITY_DN14941_c0_g1	XP_023898420.1(60S ribosomal protein L15 [Quercus suber])	1.2384	0.308483	0.752064	0.99994	no	up	1.17356	0.23089	0.816356	0.99993	no	up	8.02681	3.00483	2.71e-05	0.00160658	yes	up	2.06538	1.0464	0.412779	0.894637	no	up
TRINITY_DN3918_c0_g2	XP_012089471.1(CASP-like protein 4C1 [Jatropha curcas])	5.45637	2.44794	0.0131071	0.360576	no	up	0.351954	-1.50654	0.0999827	0.85391	no	down	7.61798	2.92941	2.54e-06	0.000223794	yes	up	3.3317	1.73626	0.0362689	0.373266	no	up
TRINITY_DN8615_c0_g1	XP_028057030.1(LEAF RUST 10 DISEASE-RESISTANCE LOCUS RECEPTOR-LIKE PROTEIN KINASE-like 2.1 [Camellia sinensis])	14.4712	3.85512	1.22e-05	0.00363622	yes	up	0.334214	-1.58115	0.0860919	0.821604	no	down	6.27658	2.64998	9.44e-05	0.00431913	yes	up	1.44158	0.527652	0.616987	0.955074	no	up
TRINITY_DN26942_c0_g1	XP_023882681.1(uncharacterized protein LOC111995023 [Quercus suber])	0.287874	-1.79649	0.656397	1	no	down	3.44499	1.7845	0.658813	1	no	up	0.336684	-1.57053	0.412015	0.794245	no	down	0.0759054	-3.71965	5.59e-05	0.00651022	yes	down
TRINITY_DN1258_c0_g1	PSR92561.1(Protein like [Actinidia chinensis var. chinensis])	2.55759	1.35479	0.141651	0.931772	no	up	3.25939	1.7046	0.0385248	0.663142	no	up	7.27897	2.86373	0.000807882	0.0215257	yes	up	9.7977	3.29244	0.00575741	0.126355	no	up
TRINITY_DN48204_c0_g2	EEF25402.1(conserved hypothetical protein, partial [Ricinus communis])	3.28851	1.71743	0.386601	1	no	up	0.478229	-1.06423	0.626524	1	no	down	88.7021	6.4709	0.000532485	0.0156871	yes	up	26.2798	4.71588	0.0544359	1	no	up
TRINITY_DN18478_c0_g1	THG06310.1(hypothetical protein TEA_016007 [Camellia sinensis var. sinensis])	0.941097	-0.0875845	0.92378	0.99994	no	down	1.73008	0.790843	0.365987	0.99993	no	up	5.27654	2.39959	0.00132289	0.0308198	yes	up	1.38698	0.471945	0.640771	0.959478	no	up
TRINITY_DN4954_c0_g1	XP_028116372.1(oil body-associated protein 2A-like [Camellia sinensis])	1.17298	0.230178	0.690992	0.99994	no	up	0.0453558	-4.46257	0.000118196	0.0423437	yes	down	0.0323843	-4.94856	0.00388903	0.0637012	no	down	7.36875	2.88142	0.0612848	0.487522	no	up
TRINITY_DN3796_c0_g3	PSS21195.1(Phox/Bem1p protein [Actinidia chinensis var. chinensis])	2.71302	1.4399	0.0125058	0.352153	no	up	0.576974	-0.793423	0.259543	0.99993	no	down	5.56433	2.47621	2.74e-07	3.12e-05	yes	up	1.23704	0.306897	0.700078	0.967639	no	up
TRINITY_DN3796_c0_g2	PSR89959.1(Triose-phosphate transporter domain protein [Actinidia chinensis var. chinensis])	1.47158	0.557366	0.320476	0.99994	no	up	1.08655	0.119753	0.90279	0.99993	no	up	2.64735	1.40455	0.000501957	0.0150765	yes	up	1.80919	0.855348	0.589585	0.949232	no	up
TRINITY_DN2573_c2_g1		0.0474157	-4.39849	5.52e-05	0.0115446	yes	down	0.0434857	-4.52332	0.000283138	0.070285	no	down	0.0590124	-4.08284	8.71e-05	0.00403289	yes	down	0.0232877	-5.42429	0.00142645	0.0539703	no	down
TRINITY_DN29344_c0_g2		1.39431	0.479548	0.8643	1	no	up	0.501828	-0.994736	0.807402	1	no	down	0.048918	-4.35349	0.0596277	0.324827	no	down	0.0087101	-6.84309	1.31e-07	9.85e-05	yes	down
TRINITY_DN2889_c0_g2		1	0	1	1	no	no change	1	0	1	1	no	no change	0.928324	-0.107299	0.965039	1	no	down	0.0141897	-6.13901	0.000756661	0.0363542	yes	down
TRINITY_DN25649_c0_g2	XP_023918989.1(aconitate hydratase, mitochondrial-like [Quercus suber])	1.73497	0.794909	0.425606	0.99994	no	up	1.55341	0.635441	0.632732	0.99993	no	up	12.2719	3.61728	0.000253037	0.00922007	yes	up	4.6713	2.22382	0.108378	0.581913	no	up
TRINITY_DN116875_c0_g1	XP_023872953.1(penicillopepsin-1-like [Quercus suber])	1	0	1	1	no	no change	1	0	1	1	no	no change	0.0761692	-3.71465	0.345734	1	no	down	0.00393728	-7.98858	0.000140464	0.0117474	yes	down
TRINITY_DN12311_c0_g1	PSS01342.1(Protein ABHD17A like [Actinidia chinensis var. chinensis])	0.706736	-0.500757	0.447583	0.99994	no	down	0.345202	-1.53449	0.148035	0.951554	no	down	0.0629209	-3.99032	0.000265444	0.0095302	yes	down	4.14894	2.05274	0.192949	0.711137	no	up
TRINITY_DN33038_c0_g2	XP_023911440.1(heat shock 70 kDa protein 2 isoform X2 [Quercus suber])	11.4559	3.51802	0.0253625	1	no	up	0.934914	-0.0970943	0.945974	1	no	down	41.7843	5.38489	0.000739199	0.0201612	yes	up	2.15628	1.10855	0.361511	0.868017	no	up
TRINITY_DN18730_c0_g1	XP_028059621.1(GDSL esterase/lipase At1g29670-like [Camellia sinensis])	57.1752	5.83732	3.09e-05	0.00741372	yes	up	0.223908	-2.15902	0.147075	0.951405	no	down	10.9104	3.44764	0.039936	0.260465	no	up	1	0	1	1	no	no change
TRINITY_DN100908_c0_g1	XP_023877653.1(uncharacterized protein LOC111990096 [Quercus suber])	1	0	1	1	no	no change	1	0	1	1	no	no change	0.420781	-1.24886	0.581536	1	no	down	0.0130385	-6.26108	4.67e-05	0.00578047	yes	down
TRINITY_DN399_c0_g1	XP_028083550.1(uncharacterized protein LOC114284800 isoform X2 [Camellia sinensis])	0.606753	-0.720818	0.316698	0.99994	no	down	0.535756	-0.900353	0.31797	0.99993	no	down	0.197833	-2.33764	0.000106962	0.00475349	yes	down	1.52697	0.610674	0.303904	0.831042	no	up
TRINITY_DN4811_c0_g1	RVX03915.1(BES1/BZR1-like protein 4 [Vitis vinifera])	2.13473	1.09405	0.0219839	0.474558	no	up	0.901027	-0.150357	0.75569	0.99993	no	down	2.56385	1.35831	0.000701215	0.0193027	yes	up	1.81644	0.861111	0.258417	0.790138	no	up
TRINITY_DN39413_c0_g1	PSR95191.1(Protein HEG 1 like [Actinidia chinensis var. chinensis])	0.950228	-0.073654	0.914236	0.99994	no	down	2.1963	1.13508	0.325114	0.99993	no	up	12.1528	3.60321	1.07e-05	0.000769138	yes	up	1.14964	0.201184	0.906802	1	no	up
TRINITY_DN6516_c0_g1	RVW99059.1(Glucan endo-1,3-beta-glucosidase, basic vacuolar isoform [Vitis vinifera])	1.04354	0.0614916	0.948739	0.99994	no	up	1.0867	0.119957	0.926836	0.99993	no	up	5.00468	2.32328	5.02e-05	0.00263853	yes	up	0.511993	-0.965805	0.357875	0.865923	no	down
TRINITY_DN9236_c0_g1	XP_023901849.1(repressible high-affinity phosphate permease-like [Quercus suber])	1.988	0.991318	0.428515	0.99994	no	up	3.06092	1.61397	0.297787	0.99993	no	up	5.78426	2.53213	2.21e-05	0.00135208	yes	up	3.34594	1.74241	0.209642	0.734014	no	up
TRINITY_DN8201_c0_g1	PSS17738.1(NADPH oxidase [Actinidia chinensis var. chinensis])	0.98344	-0.0240909	0.969146	0.99994	no	down	1.02325	0.0331616	0.96809	0.99993	no	up	11.9511	3.57907	2.96e-16	1.34e-13	yes	up	4.33043	2.11451	0.0227721	0.286423	no	up
TRINITY_DN19539_c0_g2	VAI44861.1(unnamed protein product [Triticum turgidum subsp. durum])	0.414296	-1.27127	0.721629	1	no	down	1.90372	0.928818	0.819938	1	no	up	0.786737	-0.346047	0.891289	1	no	down	0.0368839	-4.76086	1e-05	0.00207569	yes	down
TRINITY_DN19539_c0_g3		3.70201	1.88831	0.640286	1	no	up	1	0	1	1	no	no change	0.413903	-1.27264	0.750228	1	no	down	0.00824583	-6.92212	0.000647722	0.0332403	yes	down
TRINITY_DN11710_c0_g1	PSR93245.1(Protein NRT1/ PTR FAMILY 5.1 like [Actinidia chinensis var. chinensis])	1.44921	0.535268	0.471615	0.99994	no	up	1.66515	0.735652	0.319798	0.99993	no	up	3.85228	1.94571	0.00182431	0.0382728	yes	up	1.17131	0.228117	0.866627	0.99142	no	up
TRINITY_DN16700_c0_g4		10.7029	3.41993	0.170794	1	no	up	0.879206	-0.185727	0.904005	1	no	down	1.99345	0.995268	0.766377	1	no	up	27.0256	4.75625	0.00101969	0.0435274	yes	up
TRINITY_DN185597_c0_g1		1	0	1	1	no	no change	0.0863673	-3.53337	0.187595	1	no	down	72.8626	6.18711	0.00267108	0.0494668	yes	up	5.61697	2.48979	0.536031	1	no	up
TRINITY_DN29954_c0_g2		0.287874	-1.79649	0.656397	1	no	down	1	0	1	1	no	no change	0.252504	-1.98562	0.322418	1	no	down	0.0414976	-4.59083	4.04e-08	4.14e-05	yes	down
TRINITY_DN9022_c0_g1	KAE9467229.1(hypothetical protein C3L33_00880, partial [Rhododendron williamsianum])	0.719732	-0.474469	0.314468	0.99994	no	down	0.481447	-1.05455	0.196988	0.99993	no	down	0.157865	-2.66323	8.57e-05	0.00398544	yes	down	11.92	3.57531	0.0712725	0.517333	no	up
TRINITY_DN10508_c0_g1		8.41592	3.07312	0.0319449	0.551046	no	up	1.90372	0.928818	0.819938	1	no	up	42.6956	5.41602	0.019536	0.175233	no	up	0.0128076	-6.28686	2.75e-05	0.00406637	yes	down
TRINITY_DN33412_c0_g1	XP_023890652.1(serine/threonine-protein kinase srk1-like [Quercus suber])	1.04622	0.0651851	0.987254	1	no	up	1	0	1	1	no	no change	0.606668	-0.721022	0.858333	1	no	down	0.0162147	-5.94656	0.00013504	0.0114591	yes	down
TRINITY_DN162621_c0_g1	XP_023917529.1(uncharacterized protein LOC112029070 [Quercus suber])	0.537156	-0.896588	0.826084	1	no	down	1	0	1	1	no	no change	0.0879725	-3.5068	0.242657	1	no	down	0.00839349	-6.89651	2.04e-05	0.00333161	yes	down
TRINITY_DN6274_c0_g1	XP_023890917.1(40S ribosomal protein S9 [Quercus suber])	1.11269	0.154056	0.913075	0.99994	no	up	0.495615	-1.01271	0.46872	1	no	down	62.4775	5.96526	0.000278538	0.0098551	yes	up	2.74671	1.45771	0.264429	0.795733	no	up
TRINITY_DN83818_c1_g1	XP_023910129.1(uncharacterized oxidoreductase C162.03-like [Quercus suber])	0.244847	-2.03005	0.424532	1	no	down	1	0	1	1	no	no change	0.214897	-2.21828	0.337205	1	no	down	0.0118098	-6.40387	0.000274919	0.0187673	yes	down
TRINITY_DN263_c0_g1	KAE9453776.1(hypothetical protein C3L33_14302, partial [Rhododendron williamsianum])	0.737476	-0.439332	0.493963	0.99994	no	down	5.91489	2.56435	1	1	no	up	11.0896	3.47114	0.000241004	0.00887551	yes	up	2.47358	1.3066	0.414385	0.895669	no	up
TRINITY_DN18147_c0_g1		9.36897	3.22789	0.38103	1	no	up	1	0	1	1	no	no change	1.30356	0.382454	0.82397	0.955178	no	up	0.017658	-5.82353	0.000223714	0.0162216	yes	down
TRINITY_DN173475_c0_g1	XP_030955533.1(22.7 kDa class IV heat shock protein-like [Quercus lobata])	1.57575	0.65604	0.268868	0.99994	no	up	3.79224	1.92305	0.0304871	0.62769	no	up	0.023002	-5.44209	1.27e-05	0.000888528	yes	down	1.48767	0.57305	0.682297	0.965027	no	up
TRINITY_DN21396_c0_g1	XP_023928965.1(spore wall protein 2-like [Quercus suber])	0.508717	-0.975065	0.75652	1	no	down	1	0	1	1	no	no change	1.11482	0.156808	0.969346	1	no	up	0.0363176	-4.78319	0.000293917	0.0196971	yes	down
TRINITY_DN6168_c0_g2	PSR93299.1(Ethylene-responsive transcription factor 5 like [Actinidia chinensis var. chinensis])	1.32077	0.401376	0.548622	0.99994	no	up	1.02218	0.0316532	0.969446	0.99993	no	up	7.52215	2.91114	2.09e-19	1.26e-16	yes	up	4.64672	2.21621	0.00953547	0.171769	no	up
TRINITY_DN6168_c0_g1	KAA8526030.1(hypothetical protein F0562_007870 [Nyssa sinensis])	0.588829	-0.76408	0.519687	0.99994	no	down	1.22253	0.289867	0.787418	0.99993	no	up	23.0175	4.52466	1.4e-06	0.000131993	yes	up	7.73168	2.95078	0.021687	0.279131	no	up
TRINITY_DN3882_c0_g3	TKS16269.1(hypothetical protein D5086_0000025620 [Populus alba])	0.253374	-1.98066	1.28e-05	0.00379071	yes	down	0.77789	-0.362362	0.358106	0.99993	no	down	0.837313	-0.256162	0.552119	0.860997	no	down	0.937046	-0.0938082	0.861504	0.990162	no	down
TRINITY_DN6182_c1_g2	XP_028095980.1(probable membrane-associated kinase regulator 2 [Camellia sinensis])	1.15248	0.204738	0.760303	0.99994	no	up	0.987787	-0.0177279	0.980825	0.99993	no	down	4.13654	2.04842	2.49e-06	0.000220282	yes	up	1.32809	0.409349	0.663376	0.96389	no	up
TRINITY_DN105_c0_g2	PSR98288.1(Pyrimidine 5-nucleotidase protein [Actinidia chinensis var. chinensis])	1.08139	0.112891	0.890816	0.99994	no	up	0.929115	-0.106071	0.889224	0.99993	no	down	0.326188	-1.61623	0.000153372	0.00633291	yes	down	0.791949	-0.33652	0.610381	0.953666	no	down
TRINITY_DN49918_c0_g1	XP_023906988.1(uncharacterized protein LOC112018696 [Quercus suber])	0.29201	-1.77591	0.387829	1	no	down	1	0	1	1	no	no change	0.0543154	-4.20249	0.0369044	1	no	down	0.00824406	-6.92243	3.53e-06	0.000944439	yes	down
TRINITY_DN98410_c0_g1		1	0	1	1	no	no change	1	0	1	1	no	no change	0.395814	-1.3371	0.73778	1	no	down	0.0222722	-5.48861	0.000462082	0.0267679	yes	down
TRINITY_DN9247_c0_g1	TXG49736.1(hypothetical protein EZV62_025611 [Acer yangbiense])	2.03528	1.02522	0.392976	0.99994	no	up	0.719243	-0.475449	0.684493	0.99993	no	down	121.027	6.91919	2.58e-05	0.00154155	yes	up	26.3207	4.71813	0.0460184	0.423331	no	up
TRINITY_DN13755_c0_g1	XP_023912077.1(oxidoreductase sirO-like [Quercus suber])	0.287874	-1.79649	0.656397	1	no	down	1	0	1	1	no	no change	0.380754	-1.39307	0.454594	1	no	down	0.00944416	-6.72636	4.4e-06	0.00105884	yes	down
TRINITY_DN265_c0_g1	THG10272.1(hypothetical protein TEA_028239 [Camellia sinensis var. sinensis])	1.26925	0.343976	0.513386	0.99994	no	up	0.286475	-1.80352	1.66e-05	0.0119226	yes	down	0.68949	-0.536399	0.386913	0.777868	no	down	2.2701	1.18275	0.10483	0.577387	no	up
TRINITY_DN265_c0_g2	PSS09447.1(Serine/threonine-protein kinase [Actinidia chinensis var. chinensis])	0.992771	-0.0104675	0.988967	0.99994	no	down	0.495349	-1.01348	0.25418	0.99993	no	down	0.152138	-2.71655	0.000418885	0.0132736	yes	down	7.43699	2.89472	0.0204333	0.270104	no	up
TRINITY_DN18741_c0_g2	XP_023897617.1(protein alcS-like [Quercus suber])	0.135113	-2.88776	0.319097	1	no	down	0.281226	-1.8302	0.64543	1	no	down	0.699868	-0.514845	0.622067	0.88936	no	down	0.039111	-4.67628	1.92e-06	0.000608734	yes	down
TRINITY_DN167480_c0_g1	XP_023919691.1(glutathione S-transferase F8, chloroplastic-like [Quercus suber])	0.594152	-0.751096	0.82749	1	no	down	1	0	1	1	no	no change	0.13154	-2.92643	0.117767	1	no	down	0.0252257	-5.30896	0.000693086	0.0344307	yes	down
TRINITY_DN103663_c0_g1	XP_023886920.1(uncharacterized protein LOC111999019 [Quercus suber])	0.537156	-0.896588	0.826084	1	no	down	1	0	1	1	no	no change	0.0891176	-3.48815	0.246576	1	no	down	0.00678052	-7.20439	3.31e-06	0.000918478	yes	down
TRINITY_DN455_c0_g2	XP_028111236.1(protein NUCLEAR FUSION DEFECTIVE 4-like [Camellia sinensis])	0.480814	-1.05645	0.355411	0.99994	no	down	0.513652	-0.961135	0.423422	0.99993	no	down	0.198096	-2.33573	0.00221713	0.0435038	yes	down	0.411444	-1.28123	0.0263801	0.312556	no	down
TRINITY_DN3702_c0_g3	KAA8520936.1(hypothetical protein F0562_011609 [Nyssa sinensis])	1.12495	0.16986	0.869005	0.99994	no	up	0.310613	-1.68681	0.118385	0.89609	no	down	44.0816	5.46211	1.95e-26	2.01e-23	yes	up	21.0356	4.39476	0.000230714	0.0165427	yes	up
TRINITY_DN3702_c0_g1	PSR91441.1(WRKY transcription factor [Actinidia chinensis var. chinensis])	1.20568	0.269848	0.579963	0.99994	no	up	0.512236	-0.96512	0.134213	0.925513	no	down	2.70118	1.43359	2.91e-05	0.00169732	yes	up	4.44881	2.15342	0.0271593	0.317671	no	up
TRINITY_DN10054_c0_g4	KAE9452253.1(hypothetical protein C3L33_15847, partial [Rhododendron williamsianum])	0.439558	-1.18587	0.329066	0.99994	no	down	0.145813	-2.77781	0.023102	0.567581	no	down	0.0539613	-4.21193	4.49e-05	0.00240765	yes	down	1.17859	0.23706	0.67024	0.964403	no	up
TRINITY_DN6939_c0_g1	XP_023882895.1(aldehyde dehydrogenase [Quercus suber])	2.63072	1.39546	0.251285	0.99994	no	up	1.47791	0.563563	0.7055	1	no	up	3.9344	1.97614	0.00011978	0.00520999	yes	up	1.53975	0.622698	1	1	no	up
TRINITY_DN17198_c0_g1		1.1933	0.254959	0.784891	0.99994	no	up	0.517834	-0.949439	0.348663	0.99993	no	down	22.2044	4.47277	9.74e-18	5.25e-15	yes	up	8.5897	3.10261	0.00280397	0.0823316	no	up
TRINITY_DN51611_c1_g1	AAO63776.1(unknown [Populus tremuloides])	0.0959744	-3.38121	0.392124	1	no	down	0.977411	-0.032963	0.993555	1	no	down	0.590345	-0.76037	0.665527	1	no	down	0.00605474	-7.36772	6.33e-07	0.000289086	yes	down
TRINITY_DN76062_c0_g2	XP_023925479.1(cell division control protein 48-like [Quercus suber])	0.537156	-0.896588	0.826084	1	no	down	0.242499	-2.04395	0.61159	1	no	down	3.69869	1.88702	0.641271	1	no	up	0.00969593	-6.6884	0.000102369	0.00962687	yes	down
TRINITY_DN930_c0_g1	GAV80390.1(zf-RVT domain-containing protein [Cephalotus follicularis])	0.253312	-1.98101	0.000160588	0.0234858	yes	down	0.380301	-1.39479	0.00206832	0.20711	no	down	0.257723	-1.95611	0.00707325	0.094202	no	down	0.406907	-1.29723	0.0386595	0.386909	no	down
TRINITY_DN5420_c1_g1	THG01670.1(hypothetical protein TEA_008246 [Camellia sinensis var. sinensis])	1.4122	0.497945	0.640506	0.99994	no	up	0.131907	-2.92241	1	1	no	down	0.115598	-3.11281	0.126161	0.486097	no	down	0.0314883	-4.98904	0.000710243	0.0350453	yes	down
TRINITY_DN2684_c0_g1	QCD85555.1(Annexin repeat [Vigna unguiculata])	0.39441	-1.34223	0.126207	0.908271	no	down	0.201823	-2.30884	0.0796789	0.805429	no	down	0.165158	-2.59808	1.4e-07	1.73e-05	yes	down	1.08186	0.113508	0.858233	0.989884	no	up
TRINITY_DN12004_c0_g3	XP_023927037.1(inosine-5'-monophosphate dehydrogenase-like [Quercus suber])	1.50418	0.588974	0.561129	0.99994	no	up	0.326324	-1.61562	0.242524	1	no	down	16.8375	4.0736	0.00137399	0.0316167	yes	up	1.1365	0.184601	0.881961	0.992351	no	up
TRINITY_DN38590_c0_g1	KAE9451040.1(hypothetical protein C3L33_17060, partial [Rhododendron williamsianum])	0.160313	-2.64104	0.133743	0.91887	no	down	0.317059	-1.65718	0.423788	0.99993	no	down	83.1392	6.37746	0.00131462	0.0306785	yes	up	0.350304	-1.51332	0.360664	0.8673	no	down
TRINITY_DN24105_c0_g1	XP_023905239.1(uncharacterized protein LOC112017003 [Quercus suber])	1	0	1	1	no	no change	1	0	1	1	no	no change	0.572376	-0.804965	0.843614	1	no	down	0.0105752	-6.56317	1.95e-05	0.00324257	yes	down
TRINITY_DN15525_c0_g2	XP_023878992.1(heat shock protein 90 [Quercus suber])	2.7457	1.45717	0.0567232	0.693311	no	up	0.48721	-1.03738	0.358156	0.99993	no	down	24.6204	4.62178	0.000301734	0.0104535	yes	up	3.83979	1.94103	0.313573	0.837725	no	up
TRINITY_DN20816_c0_g1	XP_023893384.1(uncharacterized protein LOC112005368 [Quercus suber])	0.255019	-1.97133	0.553924	1	no	down	1	0	1	1	no	no change	0.312218	-1.67937	0.41071	1	no	down	0.0364943	-4.77618	1.35e-05	0.00254189	yes	down
TRINITY_DN86017_c0_g1		1	0	1	1	no	no change	1.79928	0.847423	0.808414	1	no	up	114.672	6.84137	0.00166165	0.0359684	yes	up	1.36788	0.451943	0.911809	1	no	up
TRINITY_DN24218_c0_g2	NP_001234491.2(heat shock cognate 70 kDa protein 1 [Solanum lycopersicum])	1	0	1	1	no	no change	0.180629	-2.4689	0.536601	1	no	down	3.17759e+06	21.5995	3.3e-08	5.07e-06	yes	up	2.66424	1.41372	0.728996	1	no	up
TRINITY_DN202066_c0_g1	XP_002321926.1(uncharacterized protein LOC7454521 [Populus trichocarpa])	0.125331	-2.99619	0.265143	1	no	down	0.152875	-2.70958	0.178151	0.984369	no	down	0.0588842	-4.08598	0.00202944	0.0410424	yes	down	1.97221	0.979813	0.512622	0.928779	no	up
TRINITY_DN42842_c0_g3	XP_023891025.1(uncharacterized protein C32A11.02c-like [Quercus suber])	0.0959744	-3.38121	0.392124	1	no	down	4.53976	2.18262	0.460443	1	no	up	6.73662	2.75202	0.489993	1	no	up	0.00921174	-6.76231	7.04e-06	0.00158388	yes	down
TRINITY_DN46729_c0_g1	XP_028116722.1(probable calcium-binding protein CML45 [Camellia sinensis])	2.60651	1.38212	0.122621	0.899878	no	up	0.727276	-0.459425	0.651466	0.99993	no	down	114.891	6.84412	3.24e-47	1.92e-43	yes	up	22.1461	4.46898	8.65e-05	0.00869848	yes	up
TRINITY_DN26622_c0_g1	PSR93449.1(Oxalate--CoA ligase [Actinidia chinensis var. chinensis])	1.69248	0.759141	0.17588	0.979511	no	up	0.457381	-1.12853	0.15267	0.959928	no	down	3.82877	1.93688	2.93e-05	0.00170412	yes	up	1.8088	0.85503	0.276831	0.808078	no	up
TRINITY_DN42756_c0_g2		1	0	1	1	no	no change	1.90372	0.928818	0.819938	1	no	up	81.7274	6.35275	0.00044292	0.0138647	yes	up	1	0	1	1	no	no change
TRINITY_DN21508_c0_g2	XP_023911440.1(heat shock 70 kDa protein 2 isoform X2 [Quercus suber])	22.1825	4.47135	5.84e-05	0.011755	yes	up	0.289343	-1.78915	0.0765489	0.792539	no	down	159.742	7.3196	5.01e-06	0.000409779	yes	up	0.066768	-3.9047	0.0262821	0.312115	no	down
TRINITY_DN9707_c0_g1		0.383159	-1.38399	0.112998	0.876162	no	down	3.89846	1.9629	0.0803422	0.808271	no	up	14.274	3.83531	0.000792553	0.0212536	yes	up	5.86372	2.55182	0.00620181	0.131959	no	up
TRINITY_DN19876_c0_g1	KAB8356625.1(hypothetical protein FH972_024202 [Carpinus fangiana])	2.03773	1.02697	0.80129	1	no	up	1	0	1	1	no	no change	0.301986	-1.72745	0.544317	1	no	down	0.0116566	-6.42271	0.000118282	0.0105277	yes	down
TRINITY_DN33266_c0_g1	XP_023877653.1(uncharacterized protein LOC111990096 [Quercus suber])	0.537156	-0.896588	0.826084	1	no	down	1	0	1	1	no	no change	0.389321	-1.36097	0.64812	1	no	down	0.00865491	-6.85227	1.08e-05	0.00211438	yes	down
TRINITY_DN72532_c0_g1	KAB8343027.1(hypothetical protein FH972_022621 [Carpinus fangiana])	1.79819	0.846545	0.518867	0.99994	no	up	0.956574	-0.0640518	0.962652	0.99993	no	down	272.573	8.0905	7.65e-08	1.02e-05	yes	up	2.3268	1.21835	0.392775	0.884611	no	up
TRINITY_DN10737_c0_g1	PSR81874.1(UPF0481 protein [Actinidia chinensis var. chinensis])	1.31135	0.391057	0.658885	0.99994	no	up	1.35309	0.436259	0.559575	0.99993	no	up	4.14408	2.05105	0.000378136	0.0122618	yes	up	8.46968	3.08231	0.0303131	0.33924	no	up
TRINITY_DN1733_c0_g1	XP_028059907.1(RING-H2 finger protein ATL70-like isoform X1 [Camellia sinensis])	1.2042	0.268073	0.65677	0.99994	no	up	0.692333	-0.530462	0.404247	0.99993	no	down	4.38789	2.13353	1.21e-06	0.00011549	yes	up	3.08143	1.6236	0.0314531	0.346827	no	up
TRINITY_DN12393_c0_g1	PSR88340.1(Galacturonosyltransferase-like [Actinidia chinensis var. chinensis])	1.53912	0.622105	0.447921	0.99994	no	up	0.729432	-0.455154	0.534213	0.99993	no	down	5.38958	2.43017	1.02e-10	2.47e-08	yes	up	3.3449	1.74196	2.01e-05	0.00333161	yes	up
TRINITY_DN171484_c0_g1	XP_004229282.1(COBRA-like protein 7 [Solanum lycopersicum])	1	0	1	1	no	no change	1	0	1	1	no	no change	2.91101e+06	21.4731	3.98e-08	5.76e-06	yes	up	1	0	1	1	no	no change
TRINITY_DN2772_c0_g2	KAA8548241.1(hypothetical protein F0562_004498 [Nyssa sinensis])	0.761459	-0.393161	0.693742	0.99994	no	down	0.184756	-2.43631	0.148077	0.951554	no	down	0.0325257	-4.94228	0.000558293	0.0162515	yes	down	1.99594	0.997071	0.491607	0.922395	no	up
TRINITY_DN19467_c0_g1		0.347948	-1.52306	0.447788	1	no	down	1	0	1	1	no	no change	1.22092	0.287974	0.923482	1	no	up	0.0523113	-4.25673	0.000879802	0.0399487	yes	down
TRINITY_DN10623_c0_g2	PSS07277.1(Pectinesterase [Actinidia chinensis var. chinensis])	1.92793	0.947054	0.0244747	0.492753	no	up	1.33838	0.420486	0.6428	0.99993	no	up	4.80235	2.26374	1.52e-05	0.00102303	yes	up	0.744712	-0.425245	0.658577	0.963019	no	down
TRINITY_DN4573_c0_g2	XP_028067919.1(receptor-like protein 6 [Camellia sinensis])	0.874884	-0.192836	0.793826	0.99994	no	down	1.33055	0.412026	0.501912	0.99993	no	up	2.92886	1.55034	0.00100976	0.0253901	yes	up	2.07888	1.05581	0.240389	0.771893	no	up
TRINITY_DN1805_c0_g1	PSR96781.1(MADS-box transcription factor [Actinidia chinensis var. chinensis])	0.0861785	-3.53653	0.000129326	0.0201059	yes	down	1.39345	0.478659	0.730365	0.99993	no	up	1.14602	0.196627	0.833186	0.957331	no	up	0.987373	-0.0183323	0.981519	0.998397	no	down
TRINITY_DN17433_c0_g1	XP_023914653.1(uncharacterized protein C594.04c-like [Quercus suber])	0.287874	-1.79649	0.656397	1	no	down	1	0	1	1	no	no change	1.11482	0.156808	0.969346	1	no	up	0.0117384	-6.41262	6.35e-05	0.00710154	yes	down
TRINITY_DN28947_c0_g2	XP_028093741.1(L-type lectin-domain containing receptor kinase IX.1-like [Camellia sinensis])	1.88618	0.915469	0.298742	0.99994	no	up	5.44067	2.44378	0.0248649	0.582498	no	up	6.07943	2.60394	0.000330677	0.0111223	yes	up	2.45837	1.2977	0.159485	0.658007	no	up
TRINITY_DN115438_c0_g1	XP_023899341.1(uncharacterized protein LOC112011195 [Quercus suber])	1	0	1	1	no	no change	1	0	1	1	no	no change	0.506862	-0.980334	0.720482	1	no	down	0.0247833	-5.33449	0.000566366	0.0306403	yes	down
TRINITY_DN21114_c0_g1	XP_023886920.1(uncharacterized protein LOC111999019 [Quercus suber])	1.06749	0.094216	0.928671	0.99994	no	up	0.761057	-0.393923	0.732854	0.99993	no	down	33.5098	5.06651	1.83e-05	0.00116183	yes	up	1.62052	0.696456	0.49998	0.925928	no	up
TRINITY_DN90672_c0_g1	KAB8621941.1(hypothetical protein FH972_026050 [Carpinus fangiana])	0.537156	-0.896588	0.826084	1	no	down	0.501828	-0.994736	0.807402	1	no	down	0.29257	-1.77315	0.524877	1	no	down	0.011286	-6.46933	0.00027533	0.0187704	yes	down
TRINITY_DN8603_c0_g1	XP_028070381.1(TMV resistance protein N-like [Camellia sinensis])	0.0207573	-5.59024	1.18e-08	1.09e-05	yes	down	18.5486	4.21323	1	1	no	up	0.199786	-2.32348	0.0103377	0.118827	no	down	0.745612	-0.423503	0.794308	0.982	no	down
TRINITY_DN9325_c0_g1	XP_028080715.1(root phototropism protein 3 [Camellia sinensis])	1.31772	0.398042	0.208241	0.99994	no	up	3.17572	1.66708	1.88e-05	0.0125904	yes	up	2.32549	1.21753	0.0559705	0.314063	no	up	1.59817	0.676418	0.324559	0.845442	no	up
TRINITY_DN10704_c0_g1	XP_028092602.1(signaling peptide TAXIMIN 2-like [Camellia sinensis])	2.53681	1.34301	0.102057	0.849041	no	up	0.911446	-0.133771	0.8858	0.99993	no	down	7.52379	2.91146	2.51e-07	2.9e-05	yes	up	6.83334	2.77259	0.0171379	0.242324	no	up
TRINITY_DN2765_c0_g2	XP_028094652.1(probable carboxylesterase 12 [Camellia sinensis])	0.482659	-1.05092	0.00711362	0.257566	no	down	0.514047	-0.960028	0.0244215	0.577205	no	down	0.354677	-1.49542	0.000453505	0.0140033	yes	down	0.761981	-0.392173	0.581239	0.946687	no	down
TRINITY_DN3674_c0_g1	XP_028067460.1(probable WRKY transcription factor 31 [Camellia sinensis])	1.29767	0.375925	0.606512	0.99994	no	up	0.782243	-0.354311	0.698114	0.99993	no	down	4.83251	2.27277	8.2e-13	2.66e-10	yes	up	2.10335	1.07269	0.1946	0.713179	no	up
TRINITY_DN1180_c2_g1	XP_016439187.1(PREDICTED: E3 ubiquitin-protein ligase ATL6-like, partial [Nicotiana tabacum])	0.89526	-0.159622	0.807687	0.99994	no	down	0.771507	-0.374248	0.655503	0.99993	no	down	2.98449	1.57748	0.00015181	0.00629974	yes	up	1.49281	0.578031	0.416813	0.896716	no	up
TRINITY_DN10897_c0_g1	PSS20741.1(Xyloglucan endotransglucosylase/hydrolase protein [Actinidia chinensis var. chinensis])	0.911333	-0.13395	0.843361	0.99994	no	down	0.304357	-1.71616	0.101205	0.860161	no	down	5.12389	2.35724	0.000178236	0.0070311	yes	up	1.63164	0.706322	0.492179	0.922595	no	up
TRINITY_DN2067_c1_g2	AYM54799.1(C-repeat binding factor 2 [Actinidia deliciosa])	3.72374	1.89675	0.0413023	0.606547	no	up	0.503748	-0.989226	0.396389	0.99993	no	down	1916.31	10.9041	8.33e-22	6.29e-19	yes	up	211.492	7.72446	1.11e-05	0.00217232	yes	up
TRINITY_DN4151_c0_g3	XP_028117223.1(LOW QUALITY PROTEIN: 8-amino-7-oxononanoate synthase-like [Camellia sinensis])	0.749595	-0.415816	0.152769	0.953805	no	down	0.903909	-0.14575	0.58461	0.99993	no	down	0.346901	-1.5274	0.000782888	0.0210761	yes	down	1.19291	0.254488	0.79035	0.981947	no	up
TRINITY_DN162037_c0_g1	XP_028112272.1(biotin carboxyl carrier protein of acetyl-CoA carboxylase 2, chloroplastic-like [Camellia sinensis])	4.20147	2.07089	0.000341717	0.0413199	yes	up	0.733064	-0.447989	0.606543	0.99993	no	down	0.425734	-1.23197	0.1513	0.533428	no	down	3.03572	1.60204	0.0245338	0.300113	no	up
TRINITY_DN1764_c0_g1	PSS36332.1(Calcium-dependent protein kinase [Actinidia chinensis var. chinensis])	3.00853	1.58906	0.00606596	0.242803	no	up	0.571499	-0.807176	0.338981	0.99993	no	down	5.40039	2.43306	1.06e-10	2.55e-08	yes	up	3.15558	1.65791	0.032616	0.353291	no	up
TRINITY_DN573_c0_g2	XP_028051224.1(probable adenylate kinase 7, mitochondrial [Camellia sinensis])	3.28524	1.716	0.0135107	0.366976	no	up	0.736179	-0.441872	0.593459	0.99993	no	down	5.15515	2.36601	5.29e-12	1.56e-09	yes	up	2.0293	1.02098	0.192867	0.711075	no	up
TRINITY_DN150928_c0_g1		5.08686	2.34678	0.0791709	0.787897	no	up	1.63791	0.711855	0.647276	1	no	up	0.590151	-0.760845	0.699006	0.914664	no	down	100.73	6.65435	0.000505064	0.028176	yes	up
TRINITY_DN22129_c0_g1	KAE9446994.1(hypothetical protein C3L33_21109, partial [Rhododendron williamsianum])	1.26246	0.33624	0.580304	0.99994	no	up	2.893	1.53256	8.4e-05	0.0319171	yes	up	2.16796	1.11634	0.072338	0.359401	no	up	0.893847	-0.161901	0.849959	0.989642	no	down
TRINITY_DN68653_c0_g3	KAA8527105.1(hypothetical protein F0562_008666 [Nyssa sinensis])	1.47729	0.562956	0.567271	0.99994	no	up	2.77717	1.47362	0.14115	0.936636	no	up	6.19997	2.63226	0.000286019	0.0100092	yes	up	1.41193	0.497665	0.687293	0.965275	no	up
TRINITY_DN38155_c0_g2	PKA50244.1(hypothetical protein AXF42_Ash017838 [Apostasia shenzhenica])	0.434593	-1.20226	0.442358	1	no	down	0.57996	-0.785974	0.578513	1	no	down	0.0324273	-4.94665	0.00268995	0.049658	yes	down	1.83558	0.87624	0.551551	0.938144	no	up
TRINITY_DN8103_c0_g1	XP_023880533.1(uncharacterized protein LOC111992916 [Quercus suber])	6.75717	2.75642	0.422971	1	no	up	1	0	1	1	no	no change	359.317	8.48911	6.63e-06	0.00051558	yes	up	74.0297	6.21003	0.0017524	0.0615416	no	up
TRINITY_DN136986_c0_g1	BAJ96378.1(predicted protein [Hordeum vulgare subsp. vulgare])	1	0	1	1	no	no change	5.564	2.47612	0.226492	1	no	up	119.003	6.89485	1.08e-05	0.000773051	yes	up	0.206128	-2.27839	0.409345	0.892409	no	down
TRINITY_DN1615_c1_g1	XP_028122836.1(calmodulin-like protein 3 [Camellia sinensis])	2.07772	1.055	0.0129034	0.356638	no	up	0.452313	-1.14461	0.252728	0.99993	no	down	23.7473	4.56969	5.68e-08	7.79e-06	yes	up	4.18221	2.06427	0.0323174	0.351481	no	up
TRINITY_DN33251_c1_g1	XP_023890558.1(uncharacterized protein LOC112002636 [Quercus suber])	0.0959744	-3.38121	0.392124	1	no	down	1	0	1	1	no	no change	0.572376	-0.804965	0.843614	1	no	down	0.00943881	-6.72718	0.000349585	0.0220445	yes	down
TRINITY_DN16671_c0_g1	THG06251.1(hypothetical protein TEA_018810 [Camellia sinensis var. sinensis])	0.435858	-1.19807	0.274402	0.99994	no	down	1.49984	0.584806	0.56798	0.99993	no	up	24.573	4.619	3.87e-10	8.88e-08	yes	up	6.6296	2.72892	0.0527665	0.45424	no	up
TRINITY_DN136452_c0_g1		1	0	1	1	no	no change	0.501828	-0.994736	0.807402	1	no	down	0.196114	-2.35024	0.448222	1	no	down	0.0127896	-6.28889	6.36e-05	0.00710154	yes	down
TRINITY_DN111957_c0_g1	XP_023896379.1(probable hydroxyacylglutathione hydrolase C824.07 [Quercus suber])	0.218927	-2.19148	0.584441	1	no	down	1	0	1	1	no	no change	0.0558662	-4.16188	0.204149	1	no	down	0.0146753	-6.09046	2.8e-05	0.00409455	yes	down
TRINITY_DN111957_c0_g2	XP_023882673.1(uncharacterized protein LOC111995015 [Quercus suber])	2.26358	1.17861	0.362446	1	no	up	0.287421	-1.79876	0.656672	1	no	down	0.216711	-2.20616	0.0679593	0.347501	no	down	0.0422359	-4.56539	0.000122615	0.0107401	yes	down
TRINITY_DN6785_c0_g1		1.63942	0.713189	0.259447	0.99994	no	up	0.48905	-1.03195	0.134145	0.925513	no	down	3.61607	1.85442	0.0108657	0.122251	no	up	7.27679	2.8633	0.00079661	0.0377447	yes	up
TRINITY_DN11238_c1_g1	XP_028109729.1(wall-associated receptor kinase-like 1 [Camellia sinensis])	0.867718	-0.204701	0.802944	0.99994	no	down	0.773882	-0.369814	0.682257	0.99993	no	down	3.71452	1.89318	7.6e-05	0.00364982	yes	up	1.18643	0.246631	0.778411	0.980492	no	up
TRINITY_DN11923_c0_g1	XP_010087341.1(uncharacterized protein LOC21395875 [Morus notabilis])	19.7498	4.30377	2.07e-05	0.0055016	yes	up	0.856893	-0.222813	0.871531	1	no	down	0.679259	-0.557966	0.820102	1	no	down	4.04124	2.0148	0.192181	1	no	up
TRINITY_DN62195_c0_g1		1.95979	0.970702	0.635496	1	no	up	1.76934	0.823211	0.627626	1	no	up	48.6402	5.60408	0.00104861	0.0260206	yes	up	8.23026	3.04094	1	1	no	up
TRINITY_DN6930_c0_g2	XP_028051958.1(probable WRKY transcription factor 15 [Camellia sinensis])	1.40821	0.49386	0.349298	0.99994	no	up	0.739177	-0.436007	0.558894	0.99993	no	down	2.95475	1.56303	3.58e-06	0.000305154	yes	up	1.54542	0.627997	0.375567	0.877542	no	up
TRINITY_DN11785_c0_g1		2.95395	1.56265	0.0592111	0.702652	no	up	1.37389	0.458268	0.721334	0.99993	no	up	7.40755	2.889	0.000791152	0.0212435	yes	up	1.17621	0.234145	0.89207	0.993037	no	up
TRINITY_DN194812_c0_g1		1	0	1	1	no	no change	1	0	1	1	no	no change	22.8051	4.51129	0.149064	1	no	up	79.7229	6.31692	0.000749427	0.0361843	yes	up
TRINITY_DN52114_c0_g1	XP_028097410.1(uncharacterized protein LOC114297218 [Camellia sinensis])	0.63485	-0.655511	0.353368	0.99994	no	down	0.181571	-2.46139	0.109815	0.880069	no	down	0.0271196	-5.20452	0.00219318	0.0432175	yes	down	13.3563	3.73944	0.0230451	0.288529	no	up
TRINITY_DN34373_c0_g1	XP_028067571.1(abscisic acid 8'-hydroxylase CYP707A1-like [Camellia sinensis])	0.0643058	-3.95891	0.00035665	0.0428454	yes	down	1.02641	0.0376022	0.98846	0.99993	no	up	1.4933	0.578506	0.773399	1	no	up	0.702306	-0.509829	0.900568	1	no	down
TRINITY_DN35944_c0_g1		1.77806	0.830304	0.735134	1	no	up	1.11938	0.162697	0.946924	1	no	up	1.10122	0.139098	0.939679	0.985672	no	up	0.0157332	-5.99005	0.00068845	0.0343334	yes	down
TRINITY_DN2486_c1_g1	XP_023882895.1(aldehyde dehydrogenase [Quercus suber])	0.287874	-1.79649	0.656397	1	no	down	1	0	1	1	no	no change	0.124786	-3.00247	0.375273	1	no	down	0.00412072	-7.92289	1.34e-06	0.000481104	yes	down
TRINITY_DN15733_c0_g1	XP_028115439.1(uncharacterized protein LOC114313263 [Camellia sinensis])	0.794971	-0.331025	0.72487	0.99994	no	down	2.01593	1.01145	0.333962	0.99993	no	up	5.26274	2.39581	0.000888458	0.0230229	yes	up	1.31896	0.399398	0.794344	0.982	no	up
TRINITY_DN38464_c0_g4	KAB8606244.1(hypothetical protein FH972_025874 [Carpinus fangiana])	1	0	1	1	no	no change	28.6366	4.83979	0.0290601	1	no	up	1	0	1	1	no	no change	156.378	7.2889	3.3e-05	0.00450261	yes	up
TRINITY_DN26644_c0_g1		0.0530886	-4.23545	0.00548364	0.228815	no	down	0.0365445	-4.7742	0.0294324	0.619152	no	down	0.00855081	-6.86972	0.000225642	0.00844411	yes	down	0.367456	-1.44436	0.42998	1	no	down
TRINITY_DN19165_c0_g1	PIM97201.1(hypothetical protein CDL12_30331 [Handroanthus impetiginosus])	0.067315	-3.89293	0.162859	0.96585	no	down	0.75308	-0.409125	0.900362	0.99993	no	down	0.00842397	-6.89128	0.0019763	0.0404801	yes	down	46.942	5.55281	0.0183716	0.253119	no	up
TRINITY_DN32410_c0_g1	PSS20841.1(Senescence/dehydration-associated protein [Actinidia chinensis var. chinensis])	1.23805	0.308073	0.626491	0.99994	no	up	2.17651	1.12201	0.0772859	0.796507	no	up	2.5045	1.32452	0.0011346	0.0275454	yes	up	1.36296	0.446746	0.35081	0.863045	no	up
TRINITY_DN3006_c0_g1	KAA8533927.1(hypothetical protein F0562_031444 [Nyssa sinensis])	1.43538	0.521433	0.535978	0.99994	no	up	0.802661	-0.317137	0.685065	0.99993	no	down	3.86609	1.95088	0.000385879	0.0124643	yes	up	2.37736	1.24936	0.188217	0.704486	no	up
TRINITY_DN2168_c2_g2	PON50669.1(Heat shock protein DnaJ, cysteine-rich domain containing protein [Parasponia andersonii])	1.4034	0.488923	0.395092	0.99994	no	up	1.19017	0.251164	0.623948	0.99993	no	up	1.14232	0.191966	0.719855	0.923328	no	up	0.32308	-1.63004	0.000211775	0.0156741	yes	down
TRINITY_DN34393_c0_g1	XP_023880836.1(cytochrome P450 monooxygenase sdnE-like [Quercus suber])	1.23895	0.309122	0.89667	1	no	up	0.695638	-0.523592	0.729048	0.99993	no	down	238.029	7.89499	5.14e-05	0.00268841	yes	up	1.50675	0.591443	0.659004	0.963019	no	up
TRINITY_DN7764_c0_g1	THG14567.1(hypothetical protein TEA_004973 [Camellia sinensis var. sinensis])	0.496552	-1.00998	1	1	no	down	1.72822	0.789289	0.522305	0.99993	no	up	0.82332	-0.280475	0.88109	0.970518	no	down	16.4728	4.04201	6.8e-05	0.00744808	yes	up
TRINITY_DN124962_c0_g2		2.03773	1.02697	0.80129	1	no	up	1	0	1	1	no	no change	0.61094	-0.710896	0.817027	1	no	down	0.00684999	-7.18968	7.51e-06	0.00166556	yes	down
TRINITY_DN14742_c0_g2	KAF1852776.1(hypothetical protein Lal_00008933 [Lupinus albus])	0.0575886	-4.11807	0.295123	1	no	down	1	0	1	1	no	no change	0.0801458	-3.64123	0.0029887	0.0532367	no	down	0.0632366	-3.9831	0.000997597	0.0430866	yes	down
TRINITY_DN8619_c0_g1	XP_023897715.1(60S ribosomal protein L3 [Quercus suber])	1.34532	0.42795	0.66551	0.99994	no	up	0.908658	-0.138191	0.843599	0.99993	no	down	23.1055	4.53017	1.08e-08	1.88e-06	yes	up	2.26816	1.18152	0.343224	0.857843	no	up
TRINITY_DN141846_c0_g1	XP_023877402.1(uncharacterized AIM2 family protein C30D10.14-like [Quercus suber])	0.177183	-2.49668	0.114579	1	no	down	0.501828	-0.994736	0.807402	1	no	down	0.0895147	-3.48173	0.0713411	1	no	down	0.0342763	-4.86664	0.000240749	0.0171185	yes	down
TRINITY_DN350_c0_g1	KAA8540343.1(hypothetical protein F0562_024738 [Nyssa sinensis])	1.01797	0.0256896	0.975444	0.99994	no	up	2.72988	1.44884	0.109126	0.87875	no	up	7.37968	2.88356	4e-10	9.12e-08	yes	up	2.53634	1.34275	0.063232	0.494013	no	up
TRINITY_DN65251_c0_g1	XP_023901546.1(uncharacterized protein LOC112013384 [Quercus suber])	3.86199	1.94934	0.609591	1	no	up	0.281226	-1.8302	0.64543	1	no	down	0.226156	-2.14461	0.134209	0.502171	no	down	0.0339832	-4.87903	0.000158217	0.0127939	yes	down
TRINITY_DN42568_c0_g1	XP_023890385.1(protein AIM2-like [Quercus suber])	0.0959744	-3.38121	0.392124	1	no	down	0.160927	-2.63552	0.508455	1	no	down	0.683758	-0.548443	0.775579	1	no	down	0.0194458	-5.6844	0.000431008	0.0255746	yes	down
TRINITY_DN5172_c0_g1	XP_028075810.1(acyl-CoA--sterol O-acyltransferase 1-like [Camellia sinensis])	1.49763	0.582684	0.480627	0.99994	no	up	0.793763	-0.33322	0.833012	1	no	down	0.0115069	-6.44136	0.00117238	0.0281662	yes	down	3.92323	1.97204	0.169709	0.674507	no	up
TRINITY_DN949_c0_g3	PWA44845.1(hypothetical protein CTI12_AA522970 [Artemisia annua])	2.92097e+06	21.478	1	1	no	up	50.5052	5.65836	1	1	no	up	3.14174e+06	21.5831	3.39e-08	5.13e-06	yes	up	77.0205	6.26717	0.00904875	0.166871	no	up
TRINITY_DN188589_c0_g1		1	0	1	1	no	no change	1	0	1	1	no	no change	1	0	1	1	no	no change	0.0135877	-6.20155	0.000324815	0.021042	yes	down
TRINITY_DN36005_c0_g1	THF99469.1(hypothetical protein TEA_016341 [Camellia sinensis var. sinensis])	1.24854	0.320247	0.665135	0.99994	no	up	0.412654	-1.27699	0.136509	0.929018	no	down	28.2395	4.81964	1.98e-26	2.01e-23	yes	up	10.003	3.32237	0.000812907	0.0381642	yes	up
TRINITY_DN99898_c1_g1	XP_023921225.1(uncharacterized protein LOC112032696 [Quercus suber])	2.24094	1.1641	0.3802	1	no	up	2.40131	1.26382	0.297848	0.99993	no	up	9.0514	3.17814	0.00074826	0.0203549	yes	up	2.64218	1.40173	0.218369	0.745258	no	up
TRINITY_DN135702_c0_g1		1.79246	0.841945	0.522755	0.99994	no	up	0.911142	-0.134253	0.949603	1	no	down	40.6535	5.34531	0.00163064	0.0355753	yes	up	0.645437	-0.631651	0.761072	1	no	down
TRINITY_DN7180_c0_g1	XP_028055963.1(F-box/LRR-repeat protein At4g14103-like [Camellia sinensis])	0.529961	-0.916042	0.299619	0.99994	no	down	0.462019	-1.11398	0.338101	0.99993	no	down	0.118693	-3.07469	0.000889185	0.0230273	yes	down	5.07662	2.34387	0.0820888	0.541814	no	up
TRINITY_DN89411_c0_g2	PSS36343.1(Lon protease [Actinidia chinensis var. chinensis])	1.02706	0.0385156	0.942661	0.99994	no	up	1.25635	0.329244	0.708034	0.99993	no	up	2.47276	1.30612	0.0702773	0.353917	no	up	6.164	2.62387	0.00022995	0.0165427	yes	up
TRINITY_DN54339_c0_g3	XP_023919000.1(oxidoreductase vrtI-like [Quercus suber])	1.00476	0.00684552	0.996957	0.99994	no	up	0.475317	-1.07304	0.438492	0.99993	no	down	93.178	6.54192	0.000965188	0.0244917	yes	up	2.37251	1.24641	1	1	no	up
TRINITY_DN38003_c0_g1		0.891251	-0.166096	0.935328	1	no	down	0.391692	-1.35221	0.522661	1	no	down	0.837194	-0.256366	0.89902	0.975797	no	down	0.0118241	-6.40212	2.49e-05	0.00379218	yes	down
TRINITY_DN6341_c0_g1	XP_028116862.1(exocyst complex component EXO70H1-like [Camellia sinensis])	0.538808	-0.892157	0.263006	0.99994	no	down	0.991124	-0.012862	0.988003	0.99993	no	down	3.79048	1.92238	7.26e-05	0.00352185	yes	up	2.15064	1.10476	0.201897	0.724125	no	up
TRINITY_DN19790_c0_g1	PSS26608.1(Auxin-responsive protein [Actinidia chinensis var. chinensis])	0.536561	-0.898185	0.240289	0.99994	no	down	5.45772	2.4483	0.000101567	0.0372326	yes	up	2.01012	1.00728	0.0706326	0.354349	no	up	0.44705	-1.16149	0.20166	0.723762	no	down
TRINITY_DN9441_c0_g2	KAA8518658.1(hypothetical protein F0562_016132 [Nyssa sinensis])	0.786824	-0.345887	0.68218	0.99994	no	down	0.470123	-1.08889	0.323473	0.99993	no	down	0.0743989	-3.74857	0.000193446	0.00746319	yes	down	2.71795	1.44252	0.332734	0.851052	no	up
TRINITY_DN90740_c0_g1	XP_023928958.1(NADH-ubiquinone oxidoreductase 20.9 kDa subunit-like [Quercus suber])	0.560692	-0.83472	0.836233	1	no	down	0.1922	-2.37932	0.55204	1	no	down	0.10112	-3.30585	0.300108	1	no	down	0.0176639	-5.82305	0.000520847	0.0289299	yes	down
TRINITY_DN129132_c0_g2	XP_023881161.1(uncharacterized protein LOC111993555 [Quercus suber])	1	0	1	1	no	no change	1.90372	0.928818	0.819938	1	no	up	0.239589	-2.06137	0.526736	1	no	down	0.023323	-5.4221	0.000372783	0.0229705	yes	down
TRINITY_DN7188_c0_g1	XP_023916938.1(protein NYNRIN-like [Quercus suber])	0.544455	-0.877116	0.0898049	0.821882	no	down	0.777081	-0.363864	0.684724	0.99993	no	down	0.253292	-1.98113	5.78e-05	0.00294696	yes	down	1.00319	0.0045991	0.996365	0.999452	no	up
TRINITY_DN134028_c0_g1	XP_023883160.1(bypass of stop codon protein 6-like [Quercus suber])	1	0	1	1	no	no change	1	0	1	1	no	no change	1	0	1	1	no	no change	79.8582	6.31937	0.000268563	0.0184316	yes	up
TRINITY_DN97993_c0_g1		0.537156	-0.896588	0.826084	1	no	down	1	0	1	1	no	no change	0.203221	-2.29888	0.564879	1	no	down	0.0137181	-6.18778	9.14e-05	0.00901653	yes	down
TRINITY_DN27640_c0_g4	KAB8338722.1(hypothetical protein FH972_021667 [Carpinus fangiana])	0.96397	-0.05294	0.958677	0.99994	no	down	1.64076	0.714367	0.747384	1	no	up	15.9132	3.99216	0.00233131	0.0449375	yes	up	1.28459	0.361303	0.835853	1	no	up
TRINITY_DN38421_c1_g2	XP_023909042.1(vacuolar protease A-like [Quercus suber])	1.7346	0.794605	0.499898	0.99994	no	up	0.938418	-0.0916975	0.961214	1	no	down	0.850277	-0.233995	0.848004	0.962637	no	down	0.0600775	-4.05703	0.000117262	0.0104583	yes	down
TRINITY_DN38421_c1_g3	XP_023926175.1(vacuolar protease A-like [Quercus suber])	1.01862	0.0266229	0.994687	1	no	up	3.44499	1.7845	0.658813	1	no	up	0.347183	-1.52623	0.504451	1	no	down	0.0313166	-4.99693	0.000934703	0.0412387	yes	down
TRINITY_DN206116_c0_g1	XP_023901589.1(uncharacterized protein LOC112013430 [Quercus suber])	0.106834	-3.22656	0.186739	1	no	down	1	0	1	1	no	no change	0.401628	-1.31607	0.715676	1	no	down	0.0120781	-6.37146	0.000169393	0.013464	yes	down
TRINITY_DN67451_c0_g1	XP_023917529.1(uncharacterized protein LOC112029070 [Quercus suber])	0.537156	-0.896588	0.826084	1	no	down	0.0262206	-5.25315	0.0611463	1	no	down	0.10755	-3.21691	0.0839604	0.390815	no	down	0.0245673	-5.34712	0.000265311	0.0183185	yes	down
TRINITY_DN5247_c0_g1	XP_028072051.1(uncharacterized protein LOC114274341 isoform X2 [Camellia sinensis])	2.41383	1.27132	0.0363837	0.580781	no	up	0.743034	-0.4285	0.69253	0.99993	no	down	21.8308	4.4483	1.92e-10	4.56e-08	yes	up	14.4448	3.85248	0.00353022	0.095355	no	up
TRINITY_DN21795_c1_g1		0.415226	-1.26803	0.602487	1	no	down	1.31907	0.39952	0.833761	0.99993	no	up	5.62956	2.49302	0.292494	0.708378	no	up	0.0423159	-4.56266	3.54e-06	0.000944439	yes	down
TRINITY_DN63963_c0_g1	XP_028125371.1(zeatin O-glucosyltransferase-like [Camellia sinensis])	0.383383	-1.38314	0.245891	0.99994	no	down	0.546355	-0.872089	0.341672	0.99993	no	down	0.498499	-1.00434	0.00227113	0.0441668	yes	down	1.94724	0.961428	0.0319826	0.349747	no	up
TRINITY_DN6286_c0_g1	XP_028092637.1(protein VASCULAR ASSOCIATED DEATH 1, chloroplastic isoform X1 [Camellia sinensis])	0.621596	-0.685951	0.114682	0.88199	no	down	0.831024	-0.267037	0.742399	0.99993	no	down	0.430905	-1.21456	0.000615939	0.0173933	yes	down	2.00407	1.00293	0.409406	0.89244	no	up
TRINITY_DN65335_c0_g1	XP_023878401.1(sorbose reductase sou1-like [Quercus suber])	3.46865	1.79437	0.200788	0.99994	no	up	1.6347	0.709027	0.58396	0.99993	no	up	122.318	6.93449	2.18e-05	0.0013392	yes	up	2.6049	1.38123	0.348066	0.861193	no	up
TRINITY_DN3567_c0_g3	RVX11847.1(1-aminocyclopropane-1-carboxylate oxidase-like 6 [Vitis vinifera])	1.8946	0.921893	0.266031	0.99994	no	up	1.29257	0.370241	0.731092	0.99993	no	up	4.7021	2.23331	5.83e-06	0.000464515	yes	up	1.32235	0.403103	0.64748	0.960584	no	up
TRINITY_DN7674_c0_g1	XP_023907956.1(protein ecm33-like [Quercus suber])	2.51146	1.32853	0.243489	0.99994	no	up	0.886505	-0.173799	0.841534	0.99993	no	down	13.6353	3.76927	3.14e-11	8.36e-09	yes	up	1.0768	0.106752	0.937446	0.995478	no	up
TRINITY_DN5016_c1_g1	XP_028110565.1(sodium/calcium exchanger NCL-like [Camellia sinensis])	2.92012	1.54603	5.72e-05	0.011755	yes	up	0.748263	-0.418383	0.24234	0.99993	no	down	1.49406	0.579236	0.0759612	0.369695	no	up	1.23793	0.307926	0.465033	0.913549	no	up
TRINITY_DN75255_c0_g1	XP_023902958.1(uncharacterized transporter C1002.16c-like [Quercus suber])	7.0172	2.8109	0.0378198	0.587082	no	up	1.64935	0.721899	0.704152	1	no	up	39.9328	5.3195	0.000349898	0.0116368	yes	up	1.01053	0.0151172	0.995638	1	no	up
TRINITY_DN178847_c0_g1		1	0	1	1	no	no change	12.4663	3.63996	0.356107	1	no	up	256.16	8.0009	2.78e-05	0.00163409	yes	up	1	0	1	1	no	no change
TRINITY_DN730_c0_g3	PSS21432.1(Helicase MAGATAMA 3 [Actinidia chinensis var. chinensis])	1.19544	0.257539	0.584763	0.99994	no	up	0.885688	-0.175129	0.758912	0.99993	no	down	1.58517	0.664634	0.309739	0.721336	no	up	6.52533	2.70605	0.000111901	0.0101897	yes	up
TRINITY_DN94004_c0_g1	XP_023882901.1(NADPH--cytochrome P450 reductase-like [Quercus suber])	1	0	1	1	no	no change	2.54254	1.34627	0.393885	0.99993	no	up	39.6436	5.30902	0.0161786	1	no	up	322.851	8.33473	3.99e-05	0.00516654	yes	up
TRINITY_DN34592_c0_g2		5.53416	2.46836	0.103708	0.855051	no	up	1	0	1	1	no	no change	33.212	5.05363	0.000515696	0.0153449	yes	up	0.608311	-0.717118	0.595495	0.950504	no	down
TRINITY_DN40223_c0_g1	ACN40135.1(unknown [Picea sitchensis])	1	0	1	1	no	no change	1	0	1	1	no	no change	0.154112	-2.69795	0.497088	1	no	down	0.015757	-5.98786	0.000198978	0.0150944	yes	down
TRINITY_DN53847_c0_g1	PSS23908.1(Protein NRT1/ PTR FAMILY 5.2 like [Actinidia chinensis var. chinensis])	0.960666	-0.0578933	0.935869	0.99994	no	down	2.345	1.22959	0.173394	0.978925	no	up	3.35088	1.74454	7.35e-05	0.00355478	yes	up	0.647513	-0.627019	0.51685	0.92899	no	down
TRINITY_DN5540_c0_g1	PSR95178.1(Voltage-dependent T-type calcium channel subunit alpha-1I (Ca(v)3.3) like [Actinidia chinensis var. chinensis])	0.211768	-2.23944	0.371591	1	no	down	0.2983	-1.74517	0.561001	0.99993	no	down	0.0570064	-4.13273	0.0628055	0.333712	no	down	925.041	9.85337	0.000116935	0.0104583	yes	up
TRINITY_DN28813_c0_g2		0.537156	-0.896588	0.826084	1	no	down	0.0444415	-4.49195	0.0453167	1	no	down	0.0161185	-5.95513	0.00228794	0.0443485	yes	down	182.767	7.51386	0.0053407	0.121398	no	up
TRINITY_DN13733_c0_g1	KAB8339301.1(hypothetical protein FH972_022234 [Carpinus fangiana])	0.0731609	-3.77278	0.25749	1	no	down	1	0	1	1	no	no change	0.388673	-1.36337	0.351397	0.752327	no	down	0.0610519	-4.03382	3.28e-05	0.00450261	yes	down
TRINITY_DN6508_c0_g1	KAE9456804.1(hypothetical protein C3L33_11283, partial [Rhododendron williamsianum])	1.10195	0.140062	0.802305	0.99994	no	up	0.232764	-2.10306	0.0714673	0.773191	no	down	0.0612442	-4.02928	1.45e-05	0.000987287	yes	down	3.60098	1.84839	0.135088	0.624092	no	up
TRINITY_DN5693_c0_g1	KAA8550459.1(hypothetical protein F0562_002143 [Nyssa sinensis])	2.88058	1.52636	0.000175349	0.0253441	yes	up	1.60118	0.679139	0.218574	0.99993	no	up	2.29152	1.19631	0.0435286	0.272967	no	up	0.460413	-1.119	0.152557	0.647876	no	down
TRINITY_DN10923_c0_g1	XP_023878992.1(heat shock protein 90 [Quercus suber])	1.9294	0.948155	0.492153	1	no	up	0.520276	-0.942652	0.539463	1	no	down	87.882	6.4575	0.000208153	0.00793256	yes	up	27.0138	4.75563	0.0640098	0.497135	no	up
TRINITY_DN26805_c0_g5	XP_023887131.1(peroxisomal catalase-like [Quercus suber])	0.625599	-0.67669	0.788671	1	no	down	1	0	1	1	no	no change	0.0417339	-4.58264	0.0550533	1	no	down	0.0115061	-6.44146	0.000214715	0.0158158	yes	down
TRINITY_DN26805_c0_g3	XP_023915343.1(peroxisomal catalase-like [Quercus suber])	0.452331	-1.14455	0.516998	1	no	down	1	0	1	1	no	no change	0.112068	-3.15756	0.256055	1	no	down	0.0262645	-5.25074	0.000151093	0.012374	yes	down
TRINITY_DN144902_c0_g1	XP_028091764.1(WAT1-related protein At1g43650-like [Camellia sinensis])	0.0376239	-4.73221	0.0177568	1	no	down	0.138951	-2.84735	0.104416	1	no	down	0.0146838	-6.08963	0.000347413	0.0115635	yes	down	0.276123	-1.85662	0.33648	0.853771	no	down
TRINITY_DN15748_c1_g2	KAB8556620.1(hypothetical protein FH972_025657 [Carpinus fangiana])	0.537156	-0.896588	0.826084	1	no	down	1	0	1	1	no	no change	0.0568266	-4.13729	0.199446	1	no	down	0.02668	-5.2281	0.000371167	0.0228985	yes	down
TRINITY_DN2455_c0_g1		4.90571	2.29446	3.99e-05	0.0088179	yes	up	0.231785	-2.10914	0.00403722	0.278506	no	down	1.39209	0.477253	0.36687	0.763657	no	up	2.37959	1.25071	0.0284007	0.327048	no	up
TRINITY_DN6542_c0_g3	PSS26544.1(Mitochondrial uncoupling protein [Actinidia chinensis var. chinensis])	0.763481	-0.389337	0.642803	0.99994	no	down	0.733838	-0.446467	0.696899	0.99993	no	down	13.8239	3.78909	1.78e-20	1.19e-17	yes	up	8.43246	3.07595	0.00469496	0.112933	no	up
TRINITY_DN6542_c0_g2	XP_028097086.1(mitochondrial uncoupling protein 5-like [Camellia sinensis])	1.35238	0.435498	0.606212	0.99994	no	up	0.67116	-0.575272	0.528953	0.99993	no	down	31.5797	4.98092	6.74e-33	1.53e-29	yes	up	13.8275	3.78947	0.000112448	0.0102033	yes	up
TRINITY_DN6542_c0_g1	XP_028097086.1(mitochondrial uncoupling protein 5-like [Camellia sinensis])	0.528027	-0.921317	0.329787	0.99994	no	down	0.891918	-0.165018	0.866342	0.99993	no	down	120.116	6.90829	6.9e-66	2.87e-61	yes	up	24.8242	4.63368	0.000208829	0.0155385	yes	up
TRINITY_DN5362_c0_g1		3.30708	1.72556	0.630695	0.99994	no	up	1.2289	0.297363	0.88784	0.99993	no	up	76.6249	6.25974	0.00238419	0.0457024	yes	up	3.57866	1.83942	0.497449	1	no	up
TRINITY_DN34430_c0_g1	PSS31606.1(Purine permease [Actinidia chinensis var. chinensis])	1.6051	0.682662	0.385621	0.99994	no	up	1.49518	0.580322	0.520561	0.99993	no	up	3.1855	1.67152	0.00252979	0.0477009	yes	up	1.28538	0.362193	0.494196	0.923256	no	up
TRINITY_DN3727_c0_g3	PSS32525.1(RING-H2 finger protein [Actinidia chinensis var. chinensis])	1.65849	0.729871	0.472492	0.99994	no	up	1.9541	0.966502	0.395821	0.99993	no	up	17.2372	4.10746	9.41e-06	0.000691096	yes	up	2.93896	1.55531	0.0986144	0.568061	no	up
TRINITY_DN24629_c1_g1	XP_011461241.1(PREDICTED: uncharacterized protein LOC101293274 [Fragaria vesca subsp. vesca])	1.74812	0.805801	0.445352	0.99994	no	up	0.208998	-2.25844	0.0555717	0.716603	no	down	0.0595202	-4.07048	3.15e-05	0.00181204	yes	down	3.86121	1.94905	0.203651	0.726605	no	up
TRINITY_DN11718_c0_g3	PSR99589.1(Snakin-2 like [Actinidia chinensis var. chinensis])	2.62496	1.39229	0.0293992	0.529613	no	up	0.50749	-0.978548	0.416307	0.99993	no	down	3.71052	1.89162	0.000230955	0.00861188	yes	up	1.45489	0.540912	0.510309	0.928407	no	up
TRINITY_DN9614_c1_g1	KAA8544234.1(hypothetical protein F0562_022246 [Nyssa sinensis])	1.48675	0.572159	0.477307	0.99994	no	up	1.44343	0.529499	0.610941	0.99993	no	up	3.81044	1.92996	0.000175742	0.00697242	yes	up	0.993246	-0.00977749	0.991821	0.99893	no	down
TRINITY_DN20251_c0_g1	XP_028098715.1(uncharacterized protein LOC114298348 [Camellia sinensis])	0.568459	-0.814871	0.283847	0.99994	no	down	0.661342	-0.596531	0.587248	0.99993	no	down	4.501	2.17025	0.000285663	0.0100052	yes	up	1.13581	0.183726	0.85013	0.989642	no	up
TRINITY_DN24917_c0_g1	XP_023916545.1(protein FDD123-like [Quercus suber])	8.0111	3.002	0.230843	1	no	up	1	0	1	1	no	no change	9.78734	3.29092	0.310074	1	no	up	0.00909004	-6.7815	0.000457054	0.0265666	yes	down
TRINITY_DN79482_c0_g1	XP_023888465.1(uncharacterized protein LOC112000547 [Quercus suber])	1	0	1	1	no	no change	1	0	1	1	no	no change	0.606213	-0.722102	0.757666	1	no	down	0.0597691	-4.06446	4.78e-05	0.00585032	yes	down
TRINITY_DN11532_c0_g1	PSS04089.1(Homeodomain-interacting protein kinase [Actinidia chinensis var. chinensis])	0.32685	-1.6133	0.0714164	0.756397	no	down	0.562625	-0.829755	0.419293	0.99993	no	down	10.2729	3.36078	7.5e-06	0.00056871	yes	up	1.71458	0.777859	0.343671	0.858392	no	up
TRINITY_DN2141_c0_g1	XP_028081630.1(calmodulin-binding protein 60 D-like [Camellia sinensis])	1.89288	0.92058	0.103356	0.854188	no	up	0.341387	-1.55052	0.0399288	0.665388	no	down	3.40869	1.76922	0.000941911	0.0241072	yes	up	1.07583	0.105444	0.87803	0.992351	no	up
TRINITY_DN2141_c0_g2	XP_028081630.1(calmodulin-binding protein 60 D-like [Camellia sinensis])	5.89175	2.5587	8.7e-05	0.0151198	yes	up	0.236666	-2.07908	0.0114622	0.441219	no	down	10.831	3.4371	1.71e-25	1.65e-22	yes	up	3.43641	1.7809	0.0648117	0.500154	no	up
TRINITY_DN144778_c0_g1		1	0	1	1	no	no change	1	0	1	1	no	no change	0.0870544	-3.52194	0.371899	1	no	down	0.052746	-4.24479	0.000874202	0.039858	yes	down
TRINITY_DN6669_c1_g2	PIN07868.1(hypothetical protein CDL12_19560 [Handroanthus impetiginosus])	0.238315	-2.06906	0.148928	0.945033	no	down	0.0841752	-3.57046	0.0481348	0.6904	no	down	0.0109311	-6.51542	0.000102102	0.00460486	yes	down	1.38591	0.470836	0.743924	0.975781	no	up
TRINITY_DN75252_c0_g1	XP_023897574.1(succinate dehydrogenase assembly factor 2, mitochondrial-like [Quercus suber])	0.191927	-2.38137	0.551097	1	no	down	0.501828	-0.994736	0.807402	1	no	down	0.450068	-1.15178	0.699682	1	no	down	0.0189288	-5.72328	0.000145126	0.0120391	yes	down
TRINITY_DN23695_c0_g1	XP_004233457.1(calcium-transporting ATPase 2, plasma membrane-type-like [Solanum lycopersicum])	1	0	1	1	no	no change	1	0	1	1	no	no change	2.7923e+06	21.413	4.33e-08	6.17e-06	yes	up	1	0	1	1	no	no change
TRINITY_DN23623_c0_g1	XP_028078850.1(protein argonaute PNH1-like [Camellia sinensis])	0.219589	-2.18712	0.146066	0.939886	no	down	0.0698039	-3.84055	0.0311968	0.63167	no	down	0.0603933	-4.04947	0.0014178	0.0323061	yes	down	1.96353	0.973452	0.460878	0.91266	no	up
TRINITY_DN16566_c0_g1	KAF1855799.1(hypothetical protein Lal_00008632 [Lupinus albus])	0.606553	-0.721294	0.591022	0.99994	no	down	0.568135	-0.815693	0.430189	0.99993	no	down	6.43815	2.68665	0.000134751	0.00573508	yes	up	2.15525	1.10786	0.309297	0.83551	no	up
TRINITY_DN3275_c0_g1	XP_022873091.1(1-aminocyclopropane-1-carboxylate oxidase homolog 1-like [Olea europaea var. sylvestris])	0.847866	-0.238092	0.729609	0.99994	no	down	1.12725	0.172809	0.838098	0.99993	no	up	2.28305	1.19096	5.97e-05	0.00301332	yes	up	1.09439	0.130125	0.897089	0.993037	no	up
TRINITY_DN9192_c0_g1	XP_028077701.1(transcription factor MYB4-like [Camellia sinensis])	1.14112	0.190449	0.789762	0.99994	no	up	0.960357	-0.058357	0.948161	0.99993	no	down	3.43656	1.78097	0.000381998	0.0123677	yes	up	1.93033	0.948847	0.419749	0.898058	no	up
TRINITY_DN88710_c0_g4		1	0	1	1	no	no change	1	0	1	1	no	no change	1	0	1	1	no	no change	0.0120432	-6.37564	0.000157977	0.0127939	yes	down
TRINITY_DN13764_c0_g1		1	0	1	1	no	no change	1	0	1	1	no	no change	0.0179183	-5.80242	0.0681609	0.347787	no	down	0.0160269	-5.96336	0.000734934	0.0358495	yes	down
TRINITY_DN28622_c0_g2		61.4208	5.94065	1	1	no	up	82.2772	6.36242	1	1	no	up	154.559	7.27202	1	1	no	up	34.7703	5.11979	0.000700598	0.034636	yes	up
TRINITY_DN45584_c0_g1	XP_023897557.1(uncharacterized protein LOC112009455 [Quercus suber])	1.33207	0.41367	0.878269	1	no	up	1	0	1	1	no	no change	1.0559	0.0784684	0.984394	1	no	up	0.0175652	-5.83114	0.000291621	0.0195944	yes	down
TRINITY_DN2335_c0_g2	PSS19686.1(Glutamyl-tRNA reductase [Actinidia chinensis var. chinensis])	1.74614	0.804171	0.0457092	0.633915	no	up	3.2957	1.72058	0.00653192	0.345474	no	up	0.751016	-0.413084	0.595202	0.878035	no	down	0.073555	-3.76503	1.78e-06	0.000567208	yes	down
TRINITY_DN5102_c0_g2	KAF3964420.1(hypothetical protein CMV_011296 [Castanea mollissima])	0.0530133	-4.2375	0.162041	1	no	down	0.106978	-3.22462	0.284358	0.99993	no	down	0.00864048	-6.85467	1.72e-05	0.00111581	yes	down	4.26352	2.09205	0.234226	0.765545	no	up
TRINITY_DN22690_c0_g1	KAB8349572.1(hypothetical protein FH972_023596 [Carpinus fangiana])	2.19163	1.132	0.528871	0.99994	no	up	0.977411	-0.032963	0.993555	1	no	down	1.68341	0.751389	0.493364	0.834452	no	up	0.0109972	-6.50672	0.00108702	0.0453372	yes	down
TRINITY_DN18539_c0_g2	XP_023910096.1(ATP-dependent RNA helicase DBP2-like [Quercus suber])	5.46163	2.44933	0.00780778	0.273512	no	up	1.76512	0.819766	0.267735	0.99993	no	up	16.431	4.03835	3.04e-07	3.41e-05	yes	up	2.79269	1.48165	0.220104	0.747679	no	up
TRINITY_DN14294_c1_g1	XP_023888652.1(cell wall mannoprotein HSP150-like [Quercus suber])	1.94407	0.959081	0.424957	0.99994	no	up	1.15016	0.201834	0.814898	0.99993	no	up	6.75309	2.75555	0.000191492	0.00742014	yes	up	0.1205	-3.05289	0.0277788	0.322349	no	down
TRINITY_DN142570_c0_g1	XP_023891156.1(uncharacterized protein LOC112003202 [Quercus suber])	3.8919	1.96047	0.193068	1	no	up	11.8929	3.57202	0.0168439	0.504433	no	up	60.5695	5.92052	0.00101876	0.0255545	yes	up	2.52132	1.33418	0.51121	1	no	up
TRINITY_DN11326_c0_g1	KAF3976089.1(hypothetical protein CMV_000697 [Castanea mollissima])	1.15554	0.208568	0.768699	0.99994	no	up	2.97608	1.57341	0.0365992	0.65643	no	up	2.61934	1.3892	0.00263557	0.0490498	yes	up	2.07921	1.05604	0.130706	0.616461	no	up
TRINITY_DN37794_c0_g1	PSS36061.1(Leucine-rich repeat protein [Actinidia chinensis var. chinensis])	3.75496	1.9088	0.00492823	0.21631	no	up	1.79063	0.840464	0.121348	0.899721	no	up	7.99877	2.99978	0.00227909	0.0442802	yes	up	8.96701	3.16463	0.240199	1	no	up
TRINITY_DN14703_c0_g1	XP_023888460.1(SDO1-like protein C21C3.19 [Quercus suber])	0.191927	-2.38137	0.551097	1	no	down	1	0	1	1	no	no change	0.0778618	-3.68294	0.301502	1	no	down	0.00960574	-6.70189	1.82e-05	0.00316535	yes	down
TRINITY_DN11182_c0_g1	XP_028055399.1(probable E3 ubiquitin-protein ligase RHY1A [Camellia sinensis])	3.95194	1.98256	0.00131337	0.0977579	no	up	0.567182	-0.818117	0.305349	0.99993	no	down	9.89105	3.30612	6.31e-21	4.37e-18	yes	up	6.352	2.66721	0.00403021	0.103102	no	up
TRINITY_DN73427_c0_g1	PSS07874.1(Ent-kaurenoic acid oxidase like [Actinidia chinensis var. chinensis])	0.184954	-2.43477	0.135004	1	no	down	0.491615	-1.0244	0.449511	0.99993	no	down	0.0960447	-3.38015	0.00198503	0.0405389	yes	down	5.1192	2.35592	0.141203	0.632292	no	up
TRINITY_DN26531_c0_g3	XP_030552281.1(60S ribosomal protein L31-like [Rhodamnia argentea])	0.537156	-0.896588	0.826084	1	no	down	1.36379	0.447619	0.848828	1	no	up	62.8917	5.9748	0.00120845	0.0288992	yes	up	0.504757	-0.986338	0.738387	1	no	down
TRINITY_DN20937_c0_g1	KAB8737514.1(hypothetical protein FH972_026473 [Carpinus fangiana])	2.71838	1.44274	0.168096	0.968911	no	up	1.30914	0.388617	0.899498	1	no	up	1.25447	0.327083	0.881218	1	no	up	0.0278362	-5.1669	0.00122496	0.0492934	yes	down
TRINITY_DN22610_c0_g1	XP_023889413.1(inositol hexakisphosphate kinase 1-like [Quercus suber])	1	0	1	1	no	no change	1.90372	0.928818	0.819938	1	no	up	28.6407	4.83999	0.104386	1	no	up	241.299	7.91468	0.000231483	0.0165664	yes	up
TRINITY_DN11503_c0_g1	PSS17231.1(Ent-kaurene oxidase [Actinidia chinensis var. chinensis])	0.745633	-0.423463	0.49607	0.99994	no	down	0.430865	-1.21469	0.167418	0.974221	no	down	0.0787187	-3.66715	0.000262366	0.00945222	yes	down	3.61824	1.85529	0.194012	0.712374	no	up
TRINITY_DN16951_c0_g1		0.389573	-1.36004	0.472739	0.99994	no	down	0.595402	-0.748063	0.823394	0.99993	no	down	0.0123148	-6.34347	0.000746851	0.0203299	yes	down	1.36788	0.451943	0.911809	1	no	up
TRINITY_DN22910_c0_g1	XP_028101171.1(proline-rich receptor-like protein kinase PERK4 [Camellia sinensis])	0.473017	-1.08004	0.50387	0.99994	no	down	0.330386	-1.59778	0.231923	0.99993	no	down	0.0852745	-3.55174	0.000586505	0.0167602	yes	down	5.13637	2.36075	0.0811296	0.539252	no	up
TRINITY_DN47684_c0_g1	KAE7998795.1(hypothetical protein FH972_003303 [Carpinus fangiana])	1.03039	0.0431849	0.953087	0.99994	no	up	0.293415	-1.76899	0.159176	0.964388	no	down	0.0748764	-3.73934	0.00114182	0.0276494	yes	down	3.68184	1.88043	0.0970313	0.56515	no	up
TRINITY_DN11997_c0_g1		0.356271	-1.48895	0.257629	0.99994	no	down	0.210022	-2.25139	0.0179282	0.517689	no	down	0.0724904	-3.78607	0.000615222	0.0173854	yes	down	0.535332	-0.901493	0.444198	0.906755	no	down
TRINITY_DN9991_c0_g1		13.5258	3.75764	0.15421	1	no	up	3.5712	1.83641	0.186437	1	no	up	165.387	7.36971	0.000110396	0.00486808	yes	up	23.5453	4.55737	0.177749	1	no	up
TRINITY_DN4430_c1_g1		0.300608	-1.73405	0.000236484	0.0321228	yes	down	0.245389	-2.02686	3.01e-06	0.00296614	yes	down	0.425494	-1.23279	0.0158783	0.154515	no	down	0.342327	-1.54655	0.0241145	0.296327	no	down
TRINITY_DN4430_c1_g2		0.0769224	-3.70045	0.000666041	0.0651962	no	down	0.0472383	-4.4039	8.69e-06	0.00684611	yes	down	0.0739564	-3.75718	0.000134694	0.00573508	yes	down	0.0563894	-4.14843	0.00439221	0.108978	no	down
TRINITY_DN71739_c0_g3	XP_023925601.1(elongation factor 3-like [Quercus suber])	0.115166	-3.11821	0.431014	1	no	down	0.791029	-0.338198	0.858778	1	no	down	110.712	6.79066	0.00227027	0.0441668	yes	up	68.1826	6.09133	1	1	no	up
TRINITY_DN27655_c1_g1		1	0	1	1	no	no change	14.2475	3.83264	0.330646	1	no	up	15.2929	3.93479	0.0470153	0.284577	no	up	116.229	6.86082	0.000645077	0.033204	yes	up
TRINITY_DN5654_c0_g3	XP_028094266.1(heavy metal-associated isoprenylated plant protein 6-like [Camellia sinensis])	1.34869	0.431563	0.329521	0.99994	no	up	0.855466	-0.225217	0.746186	0.99993	no	down	5.89512	2.55952	2.5e-10	5.81e-08	yes	up	2.30138	1.2025	0.104595	0.576773	no	up
TRINITY_DN13671_c0_g1		0.537156	-0.896588	0.826084	1	no	down	1	0	1	1	no	no change	0.261733	-1.93383	0.419476	1	no	down	0.0268329	-5.21985	5.62e-11	3.2e-07	yes	down
TRINITY_DN16334_c0_g1	KAB8343027.1(hypothetical protein FH972_022621 [Carpinus fangiana])	3.90264	1.96445	0.508883	1	no	up	5.41506	2.43698	0.158225	0.962573	no	up	13.9508	3.80228	0.000355703	0.0118075	yes	up	1.05205	0.0732069	0.94484	0.995478	no	up
TRINITY_DN22214_c0_g1		0.823098	-0.280864	0.904704	1	no	down	1	0	1	1	no	no change	2.38792	1.25575	0.399156	1	no	up	0.0132108	-6.24213	0.000519505	0.0288866	yes	down
TRINITY_DN28590_c0_g2	KAA8528467.1(hypothetical protein F0562_035822 [Nyssa sinensis])	0.0631516	-3.98504	1	1	no	down	0.977628	-0.0326418	0.973855	0.99993	no	down	0.0409019	-4.61169	0.0018361	0.0384231	yes	down	1.10314	0.141618	0.933519	1	no	up
TRINITY_DN8423_c0_g2	XP_028097246.1(glycerol-3-phosphate acyltransferase 5-like [Camellia sinensis])	0.868806	-0.202893	0.81365	0.99994	no	down	0.857571	-0.221671	0.831932	0.99993	no	down	3.8672	1.95129	0.00256584	0.0482055	yes	up	1.46552	0.551417	0.601014	0.951491	no	up
TRINITY_DN14246_c0_g2	QCQ29411.1(3-hydroxy-3-methylglutaryl coenzyme [Camellia fraterna])	1.27543	0.350979	0.702379	0.99994	no	up	2.3235	1.2163	1	1	no	up	6.04867	2.59662	2.78e-05	0.00163409	yes	up	1.10427	0.143092	0.892834	0.993037	no	up
TRINITY_DN106744_c0_g1		44.9182	5.48923	0.000230004	0.03152	yes	up	8.65411	3.11339	0.428694	1	no	up	33.6337	5.07184	0.0172288	1	no	up	0.610012	-0.713092	0.727742	1	no	down
TRINITY_DN16382_c0_g1	THG21070.1(hypothetical protein TEA_020555 [Camellia sinensis var. sinensis])	1.58598	0.665373	0.0784862	0.783957	no	up	0.308657	-1.69592	5.28e-05	0.0231108	yes	down	0.726681	-0.460606	0.392222	0.781449	no	down	0.603811	-0.727832	0.249251	0.780597	no	down
TRINITY_DN24368_c0_g4	XP_023757269.1(enolase 1, chloroplastic-like [Lactuca sativa])	0.744365	-0.425918	0.887341	1	no	down	1	0	1	1	no	no change	0.687023	-0.54157	0.714747	0.921616	no	down	0.00611585	-7.35323	1.52e-07	0.000106183	yes	down
TRINITY_DN8414_c0_g1	XP_028100395.1(phospholipase A1-IIgamma-like [Camellia sinensis])	0.958621	-0.0609681	0.945537	0.99994	no	down	2.61778	1.38834	0.152539	0.959562	no	up	0.0373558	-4.74252	5.73e-05	0.00292583	yes	down	0.819091	-0.287904	0.816214	0.98529	no	down
TRINITY_DN19752_c0_g1	XP_023892589.1(40S ribosomal protein S2-like [Quercus suber])	1.76033	0.815843	0.466639	0.99994	no	up	0.942684	-0.0851545	0.931309	0.99993	no	down	26.8473	4.7467	3.51e-06	0.000300822	yes	up	2.32411	1.21668	0.343828	0.858399	no	up
TRINITY_DN7086_c0_g2	KAB8336925.1(hypothetical protein FH972_021230 [Carpinus fangiana])	34.4783	5.10762	1.53e-06	0.000744067	yes	up	0.0644606	-3.95544	2.06e-06	0.0021631	yes	down	190.608	7.57447	1.28e-08	2.18e-06	yes	up	0.441231	-1.18039	0.643811	1	no	down
TRINITY_DN109563_c0_g1	BAJ93798.1(predicted protein [Hordeum vulgare subsp. vulgare])	2.03773	1.02697	0.80129	1	no	up	2.49337	1.31809	0.640889	1	no	up	15.8876	3.98983	0.250338	1	no	up	574.057	9.16505	0.000437789	0.0258275	yes	up
TRINITY_DN15941_c0_g1	XP_028090212.1(cytidine deaminase 1-like [Camellia sinensis])	2.1083	1.07608	0.0284758	0.523675	no	up	0.258955	-1.94923	0.04504	0.681123	no	down	0.175013	-2.51446	0.00128707	0.0302739	yes	down	0.767171	-0.38238	0.525631	0.931602	no	down
TRINITY_DN4996_c0_g3		1	0	1	1	no	no change	0.242499	-2.04395	0.61159	1	no	down	285.107	8.15536	2.53e-07	2.91e-05	yes	up	32.8664	5.03854	0.000570378	0.0307481	yes	up
TRINITY_DN5349_c1_g1	XP_028100888.1(WAT1-related protein At4g30420-like [Camellia sinensis])	1.31241	0.392224	0.645798	0.99994	no	up	1.67917	0.747748	0.653116	0.99993	no	up	35.0069	5.12957	6.12e-05	0.00306575	yes	up	0.35786	-1.48253	0.713069	1	no	down
TRINITY_DN10400_c0_g1	XP_023888632.1(40S ribosomal protein S10-A-like [Quercus suber])	1.11234	0.1536	0.882557	0.99994	no	up	0.536699	-0.897815	0.378797	0.99993	no	down	21.3673	4.41733	3.69e-05	0.00203957	yes	up	4.07271	2.02599	0.161351	0.658943	no	up
TRINITY_DN21317_c0_g1	XP_023919690.1(protein alcS-like [Quercus suber])	1.40291	0.488419	0.796436	0.99994	no	up	1.44793	0.533995	0.787683	1	no	up	12.7814	3.67597	0.000584806	0.016738	yes	up	0.142402	-2.81196	1	1	no	down
TRINITY_DN45583_c0_g1		2.03773	1.02697	0.80129	1	no	up	1	0	1	1	no	no change	89.2079	6.4791	0.000377736	0.0122618	yes	up	2.66424	1.41372	0.728996	1	no	up
TRINITY_DN3366_c0_g1	XP_018853391.1(PREDICTED: uncharacterized protein LOC109015368, partial [Juglans regia])	0.497717	-1.0066	0.198734	0.99994	no	down	2.65681	1.40969	0.0207265	0.55002	no	up	0.852074	-0.230949	0.773547	0.940148	no	down	0.110243	-3.18124	6.37e-07	0.000289086	yes	down
TRINITY_DN44350_c0_g1	KAE9450913.1(hypothetical protein C3L33_17188, partial [Rhododendron williamsianum])	0.803485	-0.315657	0.891215	1	no	down	7.27662	2.86327	0.084164	1	no	up	0.0198852	-5.65216	2.58e-06	0.000226694	yes	down	1.87099	0.903805	0.27605	0.80681	no	up
TRINITY_DN22887_c0_g1	XP_023877502.1(uncharacterized protein LOC111989953 [Quercus suber])	1	0	1	1	no	no change	1.90372	0.928818	0.819938	1	no	up	1	0	1	1	no	no change	607.511	9.24677	1.46e-06	0.000495675	yes	up
TRINITY_DN12068_c0_g1	XP_028053269.1(scopoletin glucosyltransferase-like [Camellia sinensis])	0.283234	-1.81993	0.200562	0.99994	no	down	0.200211	-2.3204	0.165676	0.972548	no	down	0.0100373	-6.63848	1.54e-07	1.9e-05	yes	down	0.372113	-1.42619	0.183403	0.697827	no	down
TRINITY_DN100108_c0_g4	XP_023889324.1(lactoylglutathione lyase-like [Quercus suber])	0.383969	-1.38094	0.584568	1	no	down	1	0	1	1	no	no change	0.369807	-1.43515	0.123825	0.482193	no	down	0.010991	-6.50753	5.66e-08	5.27e-05	yes	down
TRINITY_DN159662_c0_g1	XP_023877497.1(aurofusarin biosynthesis cluster protein S-like [Quercus suber])	0.0973509	-3.36066	0.0991833	1	no	down	0.0351426	-4.83064	0.107309	1	no	down	0.237349	-2.07492	0.313987	1	no	down	0.00997538	-6.64741	2.87e-05	0.00413135	yes	down
TRINITY_DN94300_c1_g1	XP_010262026.1(PREDICTED: enolase 1, chloroplastic-like [Nelumbo nucifera])	0.119065	-3.07018	0.0615092	1	no	down	1	0	1	1	no	no change	0.908152	-0.138994	0.953199	1	no	down	0.011593	-6.4306	0.000365455	0.0226893	yes	down
TRINITY_DN4900_c2_g1	KAB8342913.1(hypothetical protein FH972_022510 [Carpinus fangiana])	0.753009	-0.409261	1	1	no	down	0.313439	-1.67374	0.67453	1	no	down	0.884161	-0.177619	0.901977	1	no	down	0.0363903	-4.7803	0.00109511	0.0455337	yes	down
TRINITY_DN53813_c0_g1	RVX12233.1(UPF0496 protein [Vitis vinifera])	2.77992	1.47504	0.0420526	0.611871	no	up	0.46356	-1.10917	0.271736	0.99993	no	down	20.4831	4.35636	1.19e-32	2.36e-29	yes	up	4.89289	2.29069	0.00628169	0.132784	no	up
TRINITY_DN89725_c0_g1	XP_023870772.1(probable phytanoyl-CoA dioxygenase [Quercus suber])	5.64233	2.49629	0.532097	1	no	up	0.0938579	-3.41338	0.0144286	1	no	down	60.6999	5.92362	0.00178258	0.0377211	yes	up	5.51421	2.46315	0.229122	0.758997	no	up
TRINITY_DN7663_c1_g1	XP_028072480.1(putative cysteine-rich receptor-like protein kinase 31 [Camellia sinensis])	1.6513	0.7236	0.341868	0.99994	no	up	2.46161	1.2996	0.202833	0.99993	no	up	9.42747	3.23687	1.75e-05	0.00113004	yes	up	0.817117	-0.291386	0.709149	0.968899	no	down
TRINITY_DN59689_c0_g1		0.306099	-1.70793	0.672946	1	no	down	1	0	1	1	no	no change	0.399291	-1.32449	0.662731	1	no	down	0.0212905	-5.55364	0.000780302	0.0371092	yes	down
TRINITY_DN17542_c0_g1	XP_028098604.1(putative late blight resistance protein homolog R1B-14 isoform X1 [Camellia sinensis])	1.20125	0.264534	0.714701	0.99994	no	up	1.0383	0.0542296	0.942903	0.99993	no	up	3.16807	1.6636	3.82e-05	0.00209396	yes	up	1.65961	0.730847	0.413866	0.895356	no	up
TRINITY_DN122535_c0_g1	XP_011462847.1(PREDICTED: 60S acidic ribosomal protein P2B-like [Fragaria vesca subsp. vesca])	1	0	1	1	no	no change	1.82786	0.870154	0.829348	1	no	up	88.198	6.46267	0.000907348	0.0234247	yes	up	0.358352	-1.48055	0.52042	1	no	down
TRINITY_DN48106_c0_g2		2.11491	1.0806	0.332384	0.99994	no	up	0.802243	-0.31789	0.811954	0.99993	no	down	17.5096	4.13007	0.000823742	0.0217806	yes	up	7.32986	2.87379	0.0586362	0.47785	no	up
TRINITY_DN51254_c0_g1		7.74487	2.95324	0.00359241	0.1789	no	up	1.06769	0.0944981	0.918033	0.99993	no	up	5.45823	2.44843	0.0017408	0.0370636	yes	up	1.30979	0.389332	0.47561	0.916727	no	up
TRINITY_DN315_c0_g5	XP_028117671.1(uncharacterized protein LOC114315276 isoform X1 [Camellia sinensis])	1.42727	0.513261	0.632251	0.99994	no	up	0.46898	-1.0924	0.411953	0.99993	no	down	0.0179658	-5.79861	2.11e-05	0.00130906	yes	down	3.69226	1.88451	0.234471	0.765835	no	up
TRINITY_DN315_c0_g2	XP_028080081.1(cytochrome P450 704C1-like [Camellia sinensis])	0.331033	-1.59495	0.0938296	0.835072	no	down	1.86409	0.898473	0.563681	0.99993	no	up	0.0969025	-3.36732	7.14e-07	7.28e-05	yes	down	0.905929	-0.14253	0.891197	0.993001	no	down
TRINITY_DN173260_c0_g1	XP_023912305.1(AB hydrolase superfamily protein B1A11.02-like [Quercus suber])	0.537156	-0.896588	0.826084	1	no	down	1	0	1	1	no	no change	0.531158	-0.912786	0.787275	1	no	down	0.0218442	-5.51661	0.000890743	0.0401987	yes	down
TRINITY_DN19273_c0_g1	XP_028074354.1(perakine reductase-like isoform X1 [Camellia sinensis])	0.397941	-1.32937	0.300677	0.99994	no	down	0.530581	-0.914355	0.351739	0.99993	no	down	0.181862	-2.45909	0.000680885	0.0188807	yes	down	1.1068	0.146396	0.775052	0.979979	no	up
TRINITY_DN8176_c0_g1	XP_028094043.1(uncharacterized protein LOC114294125 [Camellia sinensis])	0.091706	-3.44684	0.00228685	0.13963	no	down	0.192164	-2.37959	0.0137831	0.47217	no	down	0.100725	-3.3115	0.00109824	0.0268509	yes	down	0.0356636	-4.8094	5.4e-07	0.000263434	yes	down
TRINITY_DN115644_c0_g1	XP_023909814.1(probable protein phosphatase 2C 71 [Quercus suber])	0.537156	-0.896588	0.826084	1	no	down	0.287421	-1.79876	0.656672	1	no	down	2.17134	1.11859	0.783983	1	no	up	0.0172291	-5.85901	0.000375583	0.0230875	yes	down
TRINITY_DN1504_c0_g1	XP_022756684.1(LOB domain-containing protein 11-like [Durio zibethinus])	1.15397	0.206605	0.791377	0.99994	no	up	2.36234	1.24022	0.16772	0.975199	no	up	5.49366	2.45777	0.000281261	0.00989274	yes	up	2.69372	1.4296	0.288974	0.818499	no	up
TRINITY_DN10666_c0_g2	XP_027113237.1(protein DMP3-like [Coffea arabica])	0.962265	-0.0554944	0.931808	0.99994	no	down	1.04028	0.0569658	0.919455	0.99993	no	up	3.38423	1.75883	0.000141511	0.00596772	yes	up	0.968466	-0.0462274	0.958566	0.996439	no	down
TRINITY_DN18876_c1_g1	XP_023889244.1(60S ribosomal protein L33-B-like [Quercus suber])	2.19662	1.13529	0.45086	1	no	up	1.57587	0.656151	0.613186	1	no	up	34.8796	5.12431	0.00212705	0.0423078	yes	up	0.558955	-0.839196	0.516114	0.928875	no	down
TRINITY_DN14235_c0_g4	XP_023896144.1(uncharacterized protein LOC112008025 [Quercus suber])	3.76293	1.91186	0.635945	1	no	up	1	0	1	1	no	no change	115.746	6.85481	0.00236373	0.0454068	yes	up	7.7516	2.95449	0.459201	1	no	up
TRINITY_DN17784_c0_g1		0.602066	-0.732006	0.706722	1	no	down	0.4516	-1.14688	0.656063	1	no	down	1.8504	0.887833	0.597693	0.87888	no	up	0.0313829	-4.99388	0.0010574	0.0444706	yes	down
TRINITY_DN94255_c0_g1	VDD35761.1(unnamed protein product [Brassica oleracea])	1.75346	0.810205	0.761343	1	no	up	10.7887	3.43145	0.0558836	0.716815	no	up	71.3681	6.15721	0.00239745	0.0458174	yes	up	9.08126	3.18289	0.42009	1	no	up
TRINITY_DN27322_c0_g1		1	0	1	1	no	no change	1	0	1	1	no	no change	0.0900069	-3.47382	0.354712	1	no	down	0.0138153	-6.17759	6.32e-05	0.00709105	yes	down
TRINITY_DN18131_c1_g1	XP_023877497.1(aurofusarin biosynthesis cluster protein S-like [Quercus suber])	0.191927	-2.38137	0.551097	1	no	down	1	0	1	1	no	no change	0.112562	-3.1512	0.270511	1	no	down	0.057483	-4.12072	8.52e-05	0.00861324	yes	down
TRINITY_DN7572_c0_g1		0.191927	-2.38137	0.551097	1	no	down	1	0	1	1	no	no change	0.195903	-2.35179	0.0646802	0.339751	no	down	0.0107029	-6.54585	2.99e-07	0.000158158	yes	down
TRINITY_DN22581_c0_g1	XP_023899377.1(dehydrogenase mpl7-like [Quercus suber])	5.54682	2.47166	0.536304	1	no	up	0.501828	-0.994736	0.807402	1	no	down	0.124148	-3.00987	0.447234	1	no	down	0.0132717	-6.2355	6.56e-05	0.00724539	yes	down
TRINITY_DN21043_c0_g1	KAA8523675.1(hypothetical protein F0562_010098 [Nyssa sinensis])	1.05764	0.0808522	0.879431	0.99994	no	up	0.738577	-0.43718	0.565488	0.99993	no	down	2.27688	1.18706	0.00098882	0.0249952	yes	up	1.09972	0.137131	0.71445	0.969817	no	up
TRINITY_DN26659_c1_g1	KAB8342793.1(hypothetical protein FH972_022391 [Carpinus fangiana])	0.537156	-0.896588	0.826084	1	no	down	1	0	1	1	no	no change	0.125305	-2.99648	0.449313	1	no	down	0.00660244	-7.24278	2.77e-05	0.004068	yes	down
TRINITY_DN18860_c0_g1	XP_024195959.1(putative lipid-transfer protein DIR1 [Rosa chinensis])	1.92207	0.94266	0.0110358	0.32798	no	up	4.18463	2.0651	3.33e-05	0.0179644	yes	up	11.278	3.49544	6.73e-14	2.54e-11	yes	up	3.7223	1.89619	0.181156	0.694122	no	up
TRINITY_DN2789_c0_g1	KAA8543060.1(hypothetical protein F0562_021445 [Nyssa sinensis])	0.904885	-0.144194	0.853651	0.99994	no	down	1.0685	0.0955903	0.932765	0.99993	no	up	2.43808	1.28575	0.00262357	0.048936	yes	up	1.14394	0.194011	0.805988	0.983609	no	up
TRINITY_DN36751_c1_g1	XP_023888460.1(SDO1-like protein C21C3.19 [Quercus suber])	0.537156	-0.896588	0.826084	1	no	down	1	0	1	1	no	no change	0.197829	-2.33767	0.549063	1	no	down	0.00786021	-6.99122	0.000161222	0.0129348	yes	down
TRINITY_DN143607_c0_g1	XP_023929061.1(protein SUR7-like [Quercus suber])	1	0	1	1	no	no change	0.287421	-1.79876	0.656672	1	no	down	0.664972	-0.588634	0.729073	0.926331	no	down	0.0259431	-5.26851	2.74e-05	0.00405349	yes	down
TRINITY_DN22638_c0_g2	XP_028092591.1(uncharacterized protein LOC114292766 isoform X1 [Camellia sinensis])	12.3576	3.62733	3.74e-11	1.11e-07	yes	up	2.12251	1.08577	0.0370557	0.65673	no	up	1.87755	0.908854	0.11289	0.458869	no	up	2.09296	1.06555	0.226658	0.75626	no	up
TRINITY_DN13285_c0_g2	PSS04956.1(Cationic amino acid transporter like [Actinidia chinensis var. chinensis])	1.90846	0.932408	0.0456577	0.633438	no	up	1.25125	0.323374	0.537473	0.99993	no	up	2.52522	1.33641	0.00054841	0.0160425	yes	up	0.909058	-0.137555	0.846841	0.989443	no	down
TRINITY_DN29692_c0_g1	XP_021649063.1(uncharacterized protein LOC110641587 [Hevea brasiliensis])	0.325782	-1.61802	0.00825463	0.279502	no	down	1.39049	0.475597	0.60404	0.99993	no	up	2.5759	1.36508	0.000371446	0.0121478	yes	up	2.14419	1.10043	0.257315	0.789113	no	up
TRINITY_DN14835_c0_g1	XP_028071623.1(probable low-specificity L-threonine aldolase 1 [Camellia sinensis])	2.47067	1.3049	0.0166819	0.412598	no	up	2.04585	1.0327	0.18388	0.994617	no	up	1.43194	0.51797	0.299853	0.714498	no	up	0.246527	-2.02018	8.67e-07	0.000355457	yes	down
TRINITY_DN159914_c0_g1		4.90778	2.29507	0.410992	1	no	up	3.38219	1.75796	0.391985	1	no	up	30.6642	4.93848	0.0317374	1	no	up	106.606	6.73614	0.000663023	0.0336546	yes	up
TRINITY_DN4862_c1_g1	XP_028099927.1(wall-associated receptor kinase 2-like [Camellia sinensis])	1.02888	0.0410814	0.975291	0.99994	no	up	2.78745	1.47895	0.222719	0.99993	no	up	7.86412	2.97529	0.00209756	0.0419705	yes	up	2.7884	1.47944	0.403661	0.890433	no	up
TRINITY_DN13640_c0_g1		1.00701	0.0100794	0.991712	0.99994	no	up	1.94511	0.959849	0.254996	0.99993	no	up	0.0401357	-4.63897	0.000542357	0.0158927	yes	down	1.2424	0.313131	0.818281	0.985335	no	up
TRINITY_DN24479_c0_g1	PSS05910.1(Immunoglobulin superfamily member 5 like [Actinidia chinensis var. chinensis])	0.51246	-0.964489	0.48047	1	no	down	0.0365306	-4.77475	5.09e-05	0.0226159	yes	down	0.0814882	-3.61727	0.00161709	0.0353856	yes	down	2.28892	1.19467	0.308726	0.834882	no	up
TRINITY_DN94708_c0_g1	XP_023902892.1(vacuolar import and degradation protein 27-like [Quercus suber])	1	0	1	1	no	no change	0.501828	-0.994736	0.807402	1	no	down	0.171961	-2.53985	0.298652	1	no	down	0.0129495	-6.27096	7.66e-05	0.00804743	yes	down
TRINITY_DN15670_c0_g1	PSS24837.1(Peroxidase [Actinidia chinensis var. chinensis])	1.12328	0.167712	0.829231	0.99994	no	up	0.729623	-0.454776	0.614269	0.99993	no	down	0.0769678	-3.6996	0.0018211	0.0382247	yes	down	6.59159	2.72063	0.135085	0.624092	no	up
TRINITY_DN73383_c0_g1		1	0	1	1	no	no change	1	0	1	1	no	no change	1	0	1	1	no	no change	0.00954899	-6.71044	3.86e-05	0.00504699	yes	down
TRINITY_DN9897_c0_g1	THG21466.1(hypothetical protein TEA_001084 [Camellia sinensis var. sinensis])	0.0535225	-4.22371	7.67e-05	0.0139347	yes	down	32.9745	5.04328	1	1	no	up	0.213912	-2.22491	0.0313872	0.227499	no	down	14.221	3.82995	0.0478447	0.431765	no	up
TRINITY_DN428_c0_g1	XP_028079951.1(probable calcium-binding protein CML18 [Camellia sinensis])	1.3799	0.464568	0.588086	0.99994	no	up	0.825123	-0.277318	0.782071	0.99993	no	down	13.2925	3.73254	3.01e-07	3.38e-05	yes	up	3.09014	1.62767	0.102756	0.573833	no	up
TRINITY_DN7477_c0_g1	XP_028061187.1(calcium-binding allergen Ole e 8-like [Camellia sinensis])	2.35545	1.236	0.049882	0.659838	no	up	0.642361	-0.638544	0.455619	0.99993	no	down	6.9946	2.80624	1.05e-11	2.93e-09	yes	up	2.03649	1.02609	0.0293578	0.3335	no	up
TRINITY_DN124150_c1_g1	XP_023883061.1(uncharacterized protein LOC111995381 [Quercus suber])	0.556788	-0.844799	0.659281	0.99994	no	down	1	0	1	1	no	no change	3.36073	1.74877	0.425051	1	no	up	0.0392299	-4.6719	0.000179516	0.0141203	yes	down
TRINITY_DN43631_c0_g2	KAB8336925.1(hypothetical protein FH972_021230 [Carpinus fangiana])	84.8811	6.40737	2.98e-05	0.00726258	yes	up	0.0407245	-4.61796	0.0358703	0.654852	no	down	39.8067	5.31494	0.010787	1	no	up	15.0588	3.91253	0.273177	1	no	up
TRINITY_DN138376_c0_g1	XP_023882954.1(uncharacterized protein LOC111995273 [Quercus suber])	1	0	1	1	no	no change	1	0	1	1	no	no change	0.572376	-0.804965	0.843614	1	no	down	0.0171839	-5.8628	0.000858157	0.0394927	yes	down
TRINITY_DN35551_c0_g1	XP_012836758.1(PREDICTED: snakin-2-like [Erythranthe guttata])	3.71322	1.89267	0.123464	0.901579	no	up	0.0753569	-3.73012	0.000353591	0.0801964	no	down	0.131244	-2.92968	0.200504	0.608224	no	down	198.353	7.63192	2.28e-09	4.86e-06	yes	up
TRINITY_DN9457_c0_g1	KAB8339136.1(hypothetical protein FH972_022072 [Carpinus fangiana])	1	0	1	1	no	no change	7.00065	2.80749	1	1	no	up	13.5044	3.75536	0.19825	0.605033	no	up	912.087	9.83303	1.65e-07	0.000106183	yes	up
TRINITY_DN5000_c0_g1	XP_028120797.1(probable 2-oxoglutarate-dependent dioxygenase AOP1 [Camellia sinensis])	0.706182	-0.501888	0.356609	0.99994	no	down	3.90523	1.96541	0.00254093	0.231009	no	up	0.401996	-1.31475	0.00161894	0.0353856	yes	down	0.62201	-0.68499	0.557347	0.939934	no	down
TRINITY_DN12829_c0_g1	ACN31736.1(unknown [Zea mays])	1.53205	0.615461	0.520404	0.99994	no	up	0.965861	-0.0501121	0.948805	0.99993	no	down	20.4713	4.35553	0.000730528	0.0199772	yes	up	1.67647	0.745427	0.587917	0.948747	no	up
TRINITY_DN5065_c0_g1	XP_028051958.1(probable WRKY transcription factor 15 [Camellia sinensis])	1.36659	0.450581	0.512352	0.99994	no	up	0.780348	-0.357811	0.709362	0.99993	no	down	5.03507	2.33201	8.72e-08	1.14e-05	yes	up	2.41902	1.27442	0.142801	0.633925	no	up
TRINITY_DN16234_c0_g1	XP_028094061.1(uncharacterized protein LOC114294141 [Camellia sinensis])	2.6703	1.417	0.00573865	0.235667	no	up	1.12734	0.172923	0.822352	0.99993	no	up	2.43599	1.28451	4.24e-05	0.00229993	yes	up	1.28431	0.360997	0.489325	0.921607	no	up
TRINITY_DN19103_c1_g3	XP_023917572.1(stress response protein ish1-like [Quercus suber])	1	0	1	1	no	no change	0.280842	-1.83217	0.650461	1	no	down	0.0338476	-4.8848	0.180293	1	no	down	0.00471565	-7.72833	0.000396721	0.0239843	yes	down
TRINITY_DN79613_c0_g1	XP_023910304.1(chloroperoxidase-like [Quercus suber])	0.560692	-0.83472	0.836233	1	no	down	1.36666	0.450653	0.90514	1	no	up	0.572376	-0.804965	0.843614	1	no	down	0.00674097	-7.21283	2.91e-06	0.00084231	yes	down
TRINITY_DN53670_c0_g3		9.09353	3.18484	0.000125031	0.0196625	yes	up	0.485984	-1.04102	0.315011	1	no	down	1.02543	0.0362249	0.98079	1	no	up	2.28975	1.19519	0.402912	0.890181	no	up
TRINITY_DN125384_c0_g1	PSS30485.1(Protein of unknown function DUF4336 protein [Actinidia chinensis var. chinensis])	2.99315	1.58166	1.13e-07	7.72e-05	yes	up	1.77885	0.830943	0.0610781	0.739458	no	up	1.37058	0.454792	0.205164	0.615235	no	up	0.702482	-0.509467	0.432164	0.903637	no	down
TRINITY_DN35753_c1_g1		2.03773	1.02697	0.80129	1	no	up	1	0	1	1	no	no change	0.486224	-1.04031	0.747362	1	no	down	0.0225328	-5.47183	0.00109953	0.0456179	yes	down
TRINITY_DN22470_c1_g1		0.287874	-1.79649	0.656397	1	no	down	1	0	1	1	no	no change	0.0773124	-3.69316	0.198204	1	no	down	0.012802	-6.28748	2.65e-08	3.07e-05	yes	down
TRINITY_DN19117_c0_g1		24.5174	4.61573	1.84e-05	0.00497688	yes	up	11.2416	3.49078	0.0139264	0.473106	no	up	15.8315	3.98472	0.000313165	0.0107509	yes	up	2.78042	1.47531	0.378887	0.879617	no	up
TRINITY_DN3827_c0_g1	XP_028054484.1(pumilio homolog 4-like [Camellia sinensis])	0.614923	-0.701523	0.533433	0.99994	no	down	0.486295	-1.0401	0.266928	0.99993	no	down	0.20262	-2.30315	8.05e-05	0.00378306	yes	down	1.74859	0.806193	0.277573	0.809185	no	up
TRINITY_DN6562_c0_g3	XP_028120700.1(probable galacturonosyltransferase-like 1 [Camellia sinensis])	1.09311	0.128444	0.770842	0.99994	no	up	0.849782	-0.234836	0.759536	0.99993	no	down	2.59873	1.37781	0.00220504	0.043328	yes	up	1.427	0.512987	0.621059	0.956289	no	up
TRINITY_DN5136_c0_g1	PSS14588.1(Beta-carotene isomerase [Actinidia chinensis var. chinensis])	0.263335	-1.92503	0.323775	1	no	down	0.131535	-2.92648	0.0113968	0.439775	no	down	0.0400891	-4.64065	0.000256359	0.00930035	yes	down	4.9587	2.30996	0.373468	1	no	up
TRINITY_DN62518_c0_g1	XP_023907015.1(uncharacterized protein LOC112018724 [Quercus suber])	1	0	1	1	no	no change	0.1922	-2.37932	0.55204	1	no	down	0.212508	-2.23441	0.576218	1	no	down	0.0393027	-4.66923	0.000558099	0.0303415	yes	down
TRINITY_DN93928_c0_g1		1	0	1	1	no	no change	1	0	1	1	no	no change	0.102185	-3.29074	0.294135	1	no	down	0.0162457	-5.9438	0.000276151	0.0187939	yes	down
TRINITY_DN25145_c0_g1		0.280372	-1.83458	0.633687	1	no	down	1	0	1	1	no	no change	1	0	1	1	no	no change	0.0233795	-5.41861	0.000334585	0.021388	yes	down
TRINITY_DN102272_c0_g1	KAA8530568.1(hypothetical protein F0562_005277 [Nyssa sinensis])	0.666262	-0.585837	0.10187	0.848988	no	down	0.892446	-0.164164	0.65376	0.99993	no	down	2.62736	1.39362	0.0205506	0.180271	no	up	11.0379	3.46439	0.000449391	0.0263001	yes	up
TRINITY_DN42569_c0_g1	XP_023871566.1(probable NADP-dependent mannitol dehydrogenase [Quercus suber])	0.560692	-0.83472	0.836233	1	no	down	0.736458	-0.441325	0.867203	1	no	down	177.019	7.46776	2.56e-06	0.000225494	yes	up	12.176	3.60597	0.158719	1	no	up
TRINITY_DN148692_c0_g1		1	0	1	1	no	no change	1.90372	0.928818	0.819938	1	no	up	0.154433	-2.69494	0.497582	1	no	down	0.0123058	-6.34452	0.000100249	0.00951878	yes	down
TRINITY_DN11425_c0_g1		1.9544	0.966724	0.775626	1	no	up	0.160927	-2.63552	0.508455	1	no	down	0.14385	-2.79737	0.123411	0.481469	no	down	0.0202971	-5.62259	2.88e-09	5.46e-06	yes	down
TRINITY_DN6177_c0_g1	PSS19816.1(Protein ACCUMULATION AND REPLICATION OF CHLOROPLASTS 6 like [Actinidia chinensis var. chinensis])	0.664511	-0.589635	0.166116	0.968353	no	down	0.387089	-1.36926	0.0799117	0.806949	no	down	0.145692	-2.77901	0.00135824	0.0314501	yes	down	3.24749	1.69933	0.0297188	0.335594	no	up
TRINITY_DN8970_c0_g1	KAB8416354.1(hypothetical protein FH972_024873 [Carpinus fangiana])	21.5645	4.43058	0.0200681	0.451924	no	up	0.0877259	-3.51085	0.00927268	1	no	down	57.4387	5.84395	0.00248922	0.0471929	yes	up	0.702306	-0.509829	0.900568	1	no	down
TRINITY_DN24300_c0_g1		0.330617	-1.59677	0.138947	0.928849	no	down	0.557368	-0.843297	0.473235	1	no	down	0.0290664	-5.1045	0.00105567	0.0261155	yes	down	0.450828	-1.14935	0.157976	0.654893	no	down
TRINITY_DN3434_c0_g3	KAE9453730.1(hypothetical protein C3L33_14336, partial [Rhododendron williamsianum])	0.0147191	-6.08616	0.00826262	0.279502	no	down	0.0069166	-7.17572	0.00185723	0.200517	no	down	0.0241329	-5.37285	0.0376807	0.251805	no	down	0.00881543	-6.82575	1.02e-05	0.00207569	yes	down
TRINITY_DN73538_c0_g1	XP_023877497.1(aurofusarin biosynthesis cluster protein S-like [Quercus suber])	0.175309	-2.51203	0.235836	1	no	down	1.1735	0.230815	0.950907	1	no	up	0.167559	-2.57726	0.111355	0.455759	no	down	0.020717	-5.59304	9.2e-07	0.00037143	yes	down
TRINITY_DN99003_c0_g1	XP_023919690.1(protein alcS-like [Quercus suber])	3.54964	1.82767	0.0766027	0.779103	no	up	0.514805	-0.957902	0.473547	0.99993	no	down	23.8117	4.5736	0.000217618	0.00818807	yes	up	2.61508	1.38686	0.223786	0.75281	no	up
TRINITY_DN15478_c3_g1	BAK06597.1(predicted protein, partial [Hordeum vulgare subsp. vulgare])	1.23071	0.299495	0.829221	1	no	up	1.05171	0.072737	0.972893	1	no	up	11.7942	3.56	0.00163555	0.035617	yes	up	0.61758	-0.695303	0.635665	0.958914	no	down
TRINITY_DN39988_c0_g3	XP_021738298.1(40S ribosomal protein S5 [Chenopodium quinoa])	1	0	1	1	no	no change	10.7549	3.42692	0.346339	1	no	up	22.9745	4.52196	0.00199087	0.0405983	yes	up	0.362314	-1.46469	0.702048	1	no	down
TRINITY_DN147282_c0_g1		1	0	1	1	no	no change	1.90372	0.928818	0.819938	1	no	up	1	0	1	1	no	no change	0.0167415	-5.90042	0.000223751	0.0162216	yes	down
TRINITY_DN94732_c0_g5	XP_023875105.1(NADH-dependent flavin oxidoreductase nadA-like [Quercus suber])	0.144635	-2.78951	0.0612245	1	no	down	1	0	1	1	no	no change	0.0940767	-3.41002	0.129261	1	no	down	0.0165614	-5.91603	0.000771892	0.036846	yes	down
TRINITY_DN13691_c0_g1	XP_028127227.1(interactor of constitutive active ROPs 3-like isoform X5 [Camellia sinensis])	1.1269	0.17236	0.76397	0.99994	no	up	0.823147	-0.280778	0.659191	0.99993	no	down	0.500581	-0.998325	0.22866	0.644487	no	down	124.4	6.95884	1.57e-05	0.0027999	yes	up
TRINITY_DN118101_c0_g1	KAB8343135.1(hypothetical protein FH972_022728 [Carpinus fangiana])	3.85552	1.94693	0.371637	1	no	up	0.110429	-3.1788	0.0235152	1	no	down	80.2394	6.32624	2.51e-05	0.00151083	yes	up	5.48739	2.45612	0.0710629	1	no	up
TRINITY_DN137029_c0_g1		3.80902	1.92942	0.447793	1	no	up	1	0	1	1	no	no change	0.583939	-0.77611	0.847454	1	no	down	0.00972677	-6.68382	0.00111065	0.0459563	yes	down
TRINITY_DN2558_c1_g1	THG04179.1(hypothetical protein TEA_018819 [Camellia sinensis var. sinensis])	1.2772	0.352981	0.445911	0.99994	no	up	0.67646	-0.563923	0.308288	0.99993	no	down	3.87523	1.95428	0.0002297	0.0085805	yes	up	1.58216	0.661892	0.247021	0.778363	no	up
TRINITY_DN236_c0_g1	THF97874.1(hypothetical protein TEA_015815 [Camellia sinensis var. sinensis])	0.617633	-0.695177	0.613762	1	no	down	0.0336978	-4.8912	0.00543589	0.321996	no	down	0.0197153	-5.66454	5.74e-05	0.00292686	yes	down	1.68163	0.74986	0.518945	0.929621	no	up
TRINITY_DN38041_c0_g1		2.03773	1.02697	0.80129	1	no	up	0.1922	-2.37932	0.55204	1	no	down	0.680645	-0.555026	0.836623	1	no	down	0.0153068	-6.02968	0.000181453	0.0142241	yes	down
TRINITY_DN27947_c0_g1	XP_028121929.1(ethylene-responsive transcription factor ERF016-like [Camellia sinensis])	2.96947	1.57021	0.208576	0.99994	no	up	0.233729	-2.09709	1	1	no	down	34.823	5.12197	7.09e-14	2.65e-11	yes	up	20.2794	4.34194	3.96e-05	0.00513335	yes	up
TRINITY_DN6136_c0_g1	PSS21698.1(GATA transcription factor [Actinidia chinensis var. chinensis])	0.926977	-0.109394	0.842029	0.99994	no	down	1.08411	0.116517	0.788547	0.99993	no	up	3.19646	1.67648	1.14e-05	0.000813637	yes	up	1.46275	0.548685	0.446966	0.90782	no	up
TRINITY_DN27602_c0_g1	XP_023899622.1(efflux pump atB-like [Quercus suber])	2.06949	1.04928	0.756898	1	no	up	0.479265	-1.06111	0.715298	1	no	down	0.0350647	-4.83384	0.0448335	1	no	down	0.0192304	-5.70047	0.000243796	0.0172396	yes	down
TRINITY_DN3183_c0_g1	XP_028126737.1(GDSL esterase/lipase At4g10955-like [Camellia sinensis])	0.957133	-0.0632086	0.941331	0.99994	no	down	3.28781	1.71713	0.0819234	0.812163	no	up	6.41848	2.68223	0.000120621	0.0052299	yes	up	1.39046	0.475563	0.654466	0.962392	no	up
TRINITY_DN13688_c0_g1	KAE9457066.1(hypothetical protein C3L33_11023, partial [Rhododendron williamsianum])	1.89137	0.919433	0.0930236	0.832769	no	up	0.947099	-0.0784129	0.902241	0.99993	no	down	2.77129	1.47056	0.000177444	0.00701984	yes	up	1.92775	0.946918	0.233559	0.764712	no	up
TRINITY_DN21632_c0_g2		0.0710637	-3.81474	0.0740774	0.768631	no	down	0.0150715	-6.05203	0.000741414	0.121353	no	down	0.00398328	-7.97183	8.73e-06	0.000649748	yes	down	0.0033505	-8.22141	0.00217019	0.0700623	no	down
TRINITY_DN683_c1_g1		0.854271	-0.227234	0.743302	0.99994	no	down	0.190329	-2.39343	0.0452666	0.68245	no	down	0.131418	-2.92777	0.000372308	0.0121583	yes	down	1.40652	0.492132	0.687827	0.965351	no	up
TRINITY_DN27406_c0_g1	XP_034697152.1(U-box domain-containing protein 21-like [Vitis riparia])	1.03784	0.0535792	0.953855	0.99994	no	up	0.783215	-0.352519	0.697099	0.99993	no	down	13.3357	3.73722	1.7e-09	3.43e-07	yes	up	8.67393	3.11669	0.0172883	0.24383	no	up
TRINITY_DN26271_c0_g6	KAA8543003.1(hypothetical protein F0562_021502 [Nyssa sinensis])	1.23463	0.304074	0.77478	0.99994	no	up	1.32129	0.401945	0.705235	0.99993	no	up	2.95703	1.56415	0.000533813	0.0157104	yes	up	1.25936	0.332692	0.728999	0.972486	no	up
TRINITY_DN828_c1_g1	XP_028055026.1(two-component response regulator-like APRR5 [Camellia sinensis])	0.0761816	-3.71441	1.42e-12	7.51e-09	yes	down	0.901493	-0.149613	0.707458	0.99993	no	down	0.96334	-0.0538825	0.927078	0.982145	no	down	0.626666	-0.674231	0.186207	0.702395	no	down
TRINITY_DN72274_c1_g2	XP_023886063.1(phosphate-repressible phosphate permease pho-4-like [Quercus suber])	13.7468	3.78102	0.0652777	0.732588	no	up	2.56405	1.35843	0.302197	0.99993	no	up	16.3949	4.03517	0.0078697	0.100724	no	up	22.5316	4.49388	0.000160412	0.01289	yes	up
TRINITY_DN70249_c1_g6	XP_023899655.1(uncharacterized protein LOC112011518 [Quercus suber])	0.287874	-1.79649	0.656397	1	no	down	1	0	1	1	no	no change	3.69869	1.88702	0.641271	1	no	up	0.0342056	-4.86962	0.000829832	0.0386198	yes	down
TRINITY_DN70249_c1_g2	XP_023883061.1(uncharacterized protein LOC111995381 [Quercus suber])	1	0	1	1	no	no change	0.280842	-1.83217	0.650461	1	no	down	1.11482	0.156808	0.969346	1	no	up	0.0202833	-5.62356	0.000522078	0.0289669	yes	down
TRINITY_DN27903_c0_g1	XP_023883061.1(uncharacterized protein LOC111995381 [Quercus suber])	0.186922	-2.41949	0.496359	1	no	down	1	0	1	1	no	no change	0.194466	-2.36241	0.249671	1	no	down	0.0173796	-5.84646	1.72e-07	0.000106183	yes	down
TRINITY_DN32106_c0_g1	XP_023882941.1(10 kDa heat shock protein, mitochondrial-like [Quercus suber])	2.4188	1.27429	0.245429	0.99994	no	up	0.30084	-1.73293	0.181866	1	no	down	103.108	6.68802	6.87e-05	0.00336386	yes	up	0.775631	-0.366558	0.830937	1	no	down
TRINITY_DN57171_c2_g1		1.04622	0.0651851	0.987254	1	no	up	1	0	1	1	no	no change	1.11482	0.156808	0.969346	1	no	up	0.00853542	-6.87232	0.000120726	0.0106503	yes	down
TRINITY_DN200944_c0_g1	XP_023877497.1(aurofusarin biosynthesis cluster protein S-like [Quercus suber])	0.200222	-2.32033	0.561718	1	no	down	1	0	1	1	no	no change	0.160169	-2.64233	0.285971	1	no	down	0.029039	-5.10586	2.2e-05	0.00350209	yes	down
TRINITY_DN57188_c0_g1	KAB8621941.1(hypothetical protein FH972_026050 [Carpinus fangiana])	1	0	1	1	no	no change	5.29275	2.40402	0.521789	1	no	up	23.8306	4.57474	0.136831	1	no	up	683.931	9.41771	0.00108538	0.0453181	yes	up
TRINITY_DN10133_c0_g2	PSS02857.1(Basic blue protein [Actinidia chinensis var. chinensis])	0.974662	-0.0370266	0.967215	0.99994	no	down	0.106255	-3.2344	0.00873088	0.387131	no	down	0.0234167	-5.41632	0.0015264	0.0339247	yes	down	8.00237	3.00043	0.0114658	0.192034	no	up
TRINITY_DN59007_c0_g1	XP_023911440.1(heat shock 70 kDa protein 2 isoform X2 [Quercus suber])	7.65582	2.93656	0.0904145	1	no	up	0.511848	-0.966213	0.514506	0.99993	no	down	9.56959	3.25846	0.00226511	0.0441117	yes	up	1.13194	0.178796	0.900839	0.993037	no	up
TRINITY_DN2565_c0_g3	XP_028113609.1(DDB1- and CUL4-associated factor 8-like [Camellia sinensis])	2.15537	1.10794	0.163129	0.96586	no	up	0.189917	-2.39656	0.0423749	0.670316	no	down	0.0487166	-4.35944	0.000185342	0.00723582	yes	down	6.49027	2.69828	0.0910798	0.55784	no	up
TRINITY_DN106683_c1_g1	AAA53173.1(similar to S. cerevisiae PTR2 gene, GenBank Accession Number L11994 [Arabidopsis thaliana])	2.60663	1.38219	0.215227	0.99994	no	up	1.99444	0.995983	0.389604	0.99993	no	up	165.2	7.36807	8.34e-07	8.32e-05	yes	up	3.08619	1.62583	0.311996	0.836253	no	up
TRINITY_DN28688_c0_g1	XP_023917635.1(mucin-5AC-like [Quercus suber])	0.426405	-1.2297	0.758929	1	no	down	0.928147	-0.107576	0.969412	1	no	down	0.457846	-1.12706	0.525201	1	no	down	0.0589607	-4.0841	0.00101814	0.0435274	yes	down
TRINITY_DN6168_c1_g2	ADJ67441.1(ethylene response factor 12 [Actinidia deliciosa])	0.40999	-1.28634	0.0776512	0.781815	no	down	1.45638	0.542385	0.378187	0.99993	no	up	3.131	1.64662	0.000173981	0.00692906	yes	up	0.807644	-0.308208	0.650639	0.961255	no	down
TRINITY_DN29674_c0_g2	XP_027100038.1(probable glucan 1,3-alpha-glucosidase [Coffea arabica])	1	0	1	1	no	no change	3.56014	1.83193	0.649994	1	no	up	141.841	7.14813	0.00106138	0.0261653	yes	up	0.806888	-0.309559	0.886449	1	no	down
TRINITY_DN186896_c0_g1	XP_023875488.1(alanine--glyoxylate aminotransferase 1-like [Quercus suber])	0.537156	-0.896588	0.826084	1	no	down	1	0	1	1	no	no change	0.105597	-3.24335	0.411852	1	no	down	0.0300858	-5.05477	0.000566584	0.0306403	yes	down
TRINITY_DN10050_c0_g2	PSS07364.1(Dof zinc finger protein like [Actinidia chinensis var. chinensis])	0.971759	-0.0413299	0.954715	0.99994	no	down	0.657938	-0.603977	0.412549	0.99993	no	down	2.4904	1.31638	0.000107867	0.00478706	yes	up	0.65701	-0.606014	0.198009	0.717499	no	down
TRINITY_DN8737_c0_g1	THF97213.1(hypothetical protein TEA_022540 [Camellia sinensis var. sinensis])	0.461779	-1.11473	0.209755	0.99994	no	down	1.61735	0.693628	0.420169	0.99993	no	up	11.8389	3.56547	7.25e-06	0.000552821	yes	up	0.616387	-0.698091	0.42913	0.902329	no	down
TRINITY_DN1429_c2_g2	XP_023886042.1(superoxide dismutase [Cu-Zn] [Quercus suber])	0.853094	-0.229224	0.932704	1	no	down	0.1922	-2.37932	0.55204	1	no	down	0.393706	-1.34481	0.281566	0.698475	no	down	0.0711341	-3.81332	1.51e-05	0.0027523	yes	down
TRINITY_DN39329_c1_g2	XP_023877502.1(uncharacterized protein LOC111989953 [Quercus suber])	1	0	1	1	no	no change	0.63691	-0.650838	0.652755	0.99993	no	down	15.2388	3.92968	0.272857	1	no	up	42.4782	5.40865	0.00117417	0.0478889	yes	up
TRINITY_DN118451_c0_g1	KAB8737514.1(hypothetical protein FH972_026473 [Carpinus fangiana])	1	0	1	1	no	no change	1	0	1	1	no	no change	0.731239	-0.451584	0.847191	1	no	down	0.0240231	-5.37943	0.00081803	0.0382995	yes	down
TRINITY_DN16246_c0_g1	BAJ97083.1(predicted protein [Hordeum vulgare subsp. vulgare])	1	0	1	1	no	no change	26.9056	4.74983	1	1	no	up	22.3005	4.479	0.10383	0.439474	no	up	664.556	9.37625	6.34e-07	0.000289086	yes	up
TRINITY_DN50702_c0_g2	XP_028125447.1(molybdenum cofactor sulfurase-like [Camellia sinensis])	1.73588	0.795669	0.319428	0.99994	no	up	0.842091	-0.247952	0.793366	0.99993	no	down	5.42823	2.44048	3.61e-08	5.38e-06	yes	up	1.23233	0.301392	0.706425	0.968322	no	up
TRINITY_DN133710_c0_g1	KAE8125912.1(hypothetical protein FH972_020673 [Carpinus fangiana])	1	0	1	1	no	no change	1	0	1	1	no	no change	0.413903	-1.27264	0.750228	1	no	down	0.00774868	-7.01183	0.000182678	0.0142765	yes	down
TRINITY_DN7658_c0_g1	THG04244.1(hypothetical protein TEA_026574 [Camellia sinensis var. sinensis])	1.17113	0.227905	0.570142	0.99994	no	up	1.16555	0.221016	0.744321	0.99993	no	up	2.91336	1.54269	0.000246069	0.00902956	yes	up	1.03866	0.0547167	0.896766	0.993037	no	up
TRINITY_DN39718_c0_g1	XP_023880508.1(oxidoreductase vrtI-like [Quercus suber])	0.560692	-0.83472	0.836233	1	no	down	0.280842	-1.83217	0.650461	1	no	down	0.9013	-0.149921	0.964641	1	no	down	0.0103133	-6.59935	1.22e-05	0.0023482	yes	down
TRINITY_DN45572_c0_g3	AML77980.1(putative LOV domain-containing protein [Ternstroemia gymnanthera])	0.117738	-3.08634	3.86e-12	1.78e-08	yes	down	0.449856	-1.15247	0.0323016	0.63926	no	down	0.227995	-2.13292	0.00130704	0.0305703	yes	down	1.26717	0.34161	0.54706	0.937614	no	up
TRINITY_DN31108_c0_g1	XP_024025649.1(uncharacterized protein LOC21385468 [Morus notabilis])	0.40264	-1.31244	0.381231	1	no	down	2.06483	1.04602	0.725279	1	no	up	0.0274209	-5.18858	0.000320717	0.0108901	yes	down	5.7614	2.52642	0.234183	0.765532	no	up
TRINITY_DN23420_c0_g1		1.87882	0.909831	0.596272	1	no	up	1	0	1	1	no	no change	0.462043	-1.1139	0.459319	0.818212	no	down	0.0591087	-4.08048	0.000692542	0.0344307	yes	down
TRINITY_DN13904_c0_g1	EEF48294.1(conserved hypothetical protein [Ricinus communis])	1.66323	0.73399	0.359499	0.99994	no	up	1.13291	0.180034	0.858002	0.99993	no	up	5.61006	2.48802	1.13e-06	0.000109628	yes	up	2.09815	1.06912	0.268131	0.799348	no	up
TRINITY_DN3963_c0_g1	XP_023902521.1(60S ribosomal protein L35-like [Quercus suber])	1.2877	0.364794	0.726763	0.99994	no	up	0.452915	-1.14269	0.364294	0.99993	no	down	21.1066	4.39962	2.22e-05	0.00135469	yes	up	4.86445	2.28228	0.134422	0.624092	no	up
TRINITY_DN21985_c0_g1	XP_028122543.1(uncharacterized protein LOC114319691 [Camellia sinensis])	0.828776	-0.270945	0.780299	0.99994	no	down	2.3826	1.25254	0.0853903	0.821102	no	up	3.18772	1.67253	0.000571338	0.0164811	yes	up	0.643265	-0.636515	0.405067	0.891195	no	down
TRINITY_DN46031_c0_g1	XP_023882972.1(sugar transporter STL1-like [Quercus suber])	1	0	1	1	no	no change	1	0	1	1	no	no change	1	0	1	1	no	no change	0.0114646	-6.44667	0.0007019	0.034667	yes	down
TRINITY_DN63867_c0_g1	XP_004253462.1(uncharacterized protein LOC101248866 [Solanum lycopersicum])	0.198275	-2.33442	0.202853	1	no	down	0.059974	-4.05952	0.302407	1	no	down	0.0482529	-4.37324	0.0812212	1	no	down	0.00902941	-6.79115	5.73e-05	0.00661877	yes	down
TRINITY_DN19_c0_g1	PSR86154.1(Beta-glucosidase [Actinidia chinensis var. chinensis])	0.448609	-1.15647	0.0529897	0.672998	no	down	0.703598	-0.507178	0.494064	0.99993	no	down	0.374879	-1.4155	0.000485042	0.0146852	yes	down	0.760362	-0.395242	0.365853	0.871515	no	down
TRINITY_DN5792_c2_g1	KAB8342913.1(hypothetical protein FH972_022510 [Carpinus fangiana])	106.939	6.74064	1.83e-05	0.00497688	yes	up	1	0	1	1	no	no change	1.89899	0.925234	0.819297	1	no	up	0.0571877	-4.12815	0.0888818	0.552384	no	down
TRINITY_DN7419_c0_g1	XP_028074410.1(metalloendoproteinase 3-MMP-like [Camellia sinensis])	0.970537	-0.0431442	0.953065	0.99994	no	down	0.610642	-0.711601	0.479847	0.99993	no	down	6.10532	2.61007	0.000106678	0.00475054	yes	up	3.60454	1.84982	0.0148568	0.222644	no	up
TRINITY_DN4327_c1_g1	XP_028057046.1(non-functional pseudokinase ZED1-like [Camellia sinensis])	0.0370546	-4.7542	5.95e-11	1.5e-07	yes	down	0.14357	-2.80018	6.57e-05	0.0272572	yes	down	0.717463	-0.479024	0.510097	0.842334	no	down	0.623661	-0.681166	0.474924	0.916265	no	down
TRINITY_DN6247_c0_g2	XP_023911440.1(heat shock 70 kDa protein 2 isoform X2 [Quercus suber])	2.55586	1.35381	0.336741	0.99994	no	up	0.230716	-2.11581	0.0308169	0.629639	no	down	7.42201	2.89181	0.000269219	0.00960496	yes	up	0.647602	-0.62682	0.614508	0.954441	no	down
TRINITY_DN5723_c3_g1	XP_034711760.1(probable WRKY transcription factor 53 [Vitis riparia])	8.39241	3.06909	1.51e-06	0.000744067	yes	up	1.08956	0.123739	0.901258	0.99993	no	up	8.70924	3.12255	4.36e-11	1.1e-08	yes	up	4.60004	2.20165	0.00656929	0.136039	no	up
TRINITY_DN21735_c0_g1	QHN86023.1(hypothetical protein DS421_16g542390 [Arachis hypogaea])	0.477621	-1.06606	0.55242	0.99994	no	down	0.426637	-1.22892	0.363179	1	no	down	21.4868	4.42538	3.65e-05	0.00203024	yes	up	0.375921	-1.4115	0.386433	0.882107	no	down
TRINITY_DN16506_c0_g1	XP_010646205.1(PREDICTED: uncharacterized protein LOC104878123 [Vitis vinifera])	1.49261	0.577838	0.706939	0.99994	no	up	0.400769	-1.31916	0.506603	1	no	down	0.0114472	-6.44887	0.000607267	0.0171951	yes	down	0.15246	-2.7135	0.322653	1	no	down
TRINITY_DN6711_c0_g1	KAA8536942.1(hypothetical protein F0562_029420 [Nyssa sinensis])	0.388401	-1.36438	0.18312	0.98932	no	down	2.24172	1.16461	0.39274	0.99993	no	up	11.3741	3.50768	0.000451263	0.0139803	yes	up	6.9638	2.79987	0.106933	0.580304	no	up
TRINITY_DN25661_c1_g1		0.537156	-0.896588	0.826084	1	no	down	1	0	1	1	no	no change	0.45925	-1.12265	0.603925	1	no	down	0.0486968	-4.36003	0.000526329	0.0291397	yes	down
TRINITY_DN53391_c0_g2	BAJ86872.1(predicted protein [Hordeum vulgare subsp. vulgare])	1.78012	0.831976	0.680576	1	no	up	1.22797	0.296279	0.906091	1	no	up	0.488089	-1.03478	0.596568	0.878488	no	down	0.0142516	-6.13273	4.88e-05	0.00593888	yes	down
TRINITY_DN13880_c0_g1		0.326436	-1.61513	0.690424	1	no	down	0.144389	-2.79197	0.482733	1	no	down	0.0957382	-3.38476	0.304614	1	no	down	0.0499694	-4.32281	0.000655031	0.0333149	yes	down
TRINITY_DN41905_c0_g5	THG17855.1(hypothetical protein TEA_027580 [Camellia sinensis var. sinensis])	1.35461	0.437879	0.418196	0.99994	no	up	0.336199	-1.57261	3.7e-05	0.0194439	yes	down	0.416504	-1.2636	0.102798	0.436618	no	down	5.92159	2.56598	0.0870306	0.550341	no	up
TRINITY_DN27523_c0_g2	KAB8342913.1(hypothetical protein FH972_022510 [Carpinus fangiana])	0.13293	-2.91126	0.129517	1	no	down	0.187444	-2.41547	0.523783	1	no	down	0.120646	-3.05114	0.00839241	0.104981	no	down	0.0428225	-4.54549	1.33e-06	0.00048018	yes	down
TRINITY_DN200366_c0_g1	KAB8336886.1(hypothetical protein FH972_021194 [Carpinus fangiana])	0.143291	-2.80298	0.472687	1	no	down	0.160927	-2.63552	0.508455	1	no	down	0.523836	-0.932813	0.700466	1	no	down	0.00481763	-7.69746	5.21e-06	0.00120796	yes	down
TRINITY_DN4275_c0_g1	XP_028120431.1(protein SENSITIVE TO PROTON RHIZOTOXICITY 1-like [Camellia sinensis])	1.04454	0.0628629	0.838713	0.99994	no	up	0.750461	-0.414152	0.444663	0.99993	no	down	2.18097	1.12497	0.00137459	0.0316167	yes	up	1.45218	0.538223	0.433678	0.903984	no	up
TRINITY_DN13046_c0_g1		0.28466	-1.81269	0.14105	0.931108	no	down	4.30724	2.10677	0.264365	1	no	up	249.815	7.96471	6.46e-07	6.7e-05	yes	up	34.7034	5.11701	0.0529665	0.455457	no	up
TRINITY_DN23204_c1_g1	KAB8349673.1(hypothetical protein FH972_023691 [Carpinus fangiana])	7.98193	2.99674	0.0112755	0.330208	no	up	0.440235	-1.18365	0.508722	1	no	down	34.239	5.09757	0.00262617	0.0489624	yes	up	0.182853	-2.45124	0.154435	0.650705	no	down
TRINITY_DN20494_c0_g1		0.560692	-0.83472	0.836233	1	no	down	1	0	1	1	no	no change	0.419436	-1.25348	0.638153	1	no	down	0.0189401	-5.72241	0.00061688	0.032337	yes	down
TRINITY_DN136631_c1_g3	XP_023878873.1(C2H2 finger domain transcription factor crzA-like [Quercus suber])	2.30319	1.20363	0.309504	1	no	up	3.21887	1.68655	0.25081	0.99993	no	up	123.434	6.9476	2.17e-05	0.00133477	yes	up	13.0693	3.70811	0.125279	1	no	up
TRINITY_DN79283_c0_g1		0.376069	-1.41093	0.598696	1	no	down	0.242499	-2.04395	0.61159	1	no	down	0.144094	-2.79492	0.23316	1	no	down	0.0307226	-5.02455	1.46e-06	0.000495675	yes	down
TRINITY_DN2763_c0_g2	KAA8515422.1(hypothetical protein F0562_018967 [Nyssa sinensis])	1.36437	0.448237	0.602958	0.99994	no	up	1.81367	0.85891	0.273705	0.99993	no	up	3.07139	1.61889	0.00040477	0.0129636	yes	up	1.7228	0.784753	0.451229	0.909688	no	up
TRINITY_DN7059_c0_g1	XP_023878992.1(heat shock protein 90 [Quercus suber])	5.85432	2.5495	0.00832659	0.280339	no	up	0.258389	-1.95238	0.0220697	0.561533	no	down	15.5172	3.95579	5.67e-11	1.41e-08	yes	up	1.7482	0.805868	0.479354	0.917938	no	up
TRINITY_DN24043_c0_g1	PSS04424.1(Potassium transporter like [Actinidia chinensis var. chinensis])	2.69576	1.43069	0.234208	0.99994	no	up	0.642543	-0.638136	0.20786	0.99993	no	down	0.174737	-2.51674	0.00138988	0.0318798	yes	down	9.66645	3.27299	0.0604127	0.484674	no	up
TRINITY_DN18402_c0_g1		0.537156	-0.896588	0.826084	1	no	down	1	0	1	1	no	no change	1.89899	0.925234	0.819297	1	no	up	0.023495	-5.4115	0.000875348	0.039858	yes	down
TRINITY_DN9937_c0_g1	XP_028096876.1(uncharacterized protein LOC114296749 [Camellia sinensis])	1.51714	0.601358	0.526762	0.99994	no	up	2.02823	1.02022	0.097636	0.850754	no	up	8.95991	3.16348	0.000176447	0.00699374	yes	up	0.737789	-0.43872	0.694528	0.966139	no	down
TRINITY_DN9623_c0_g1	KAA8529912.1(hypothetical protein F0562_034484 [Nyssa sinensis])	0.184308	-2.43981	0.0487959	0.652747	no	down	0.594141	-0.751122	0.517236	0.99993	no	down	42.3054	5.40277	2.39e-06	0.000212327	yes	up	2.54285	1.34645	0.37544	0.877511	no	up
TRINITY_DN18390_c0_g1	AZL19396.1(transcription factor WRKY8 [Diospyros kaki])	0.568937	-0.81366	0.209588	0.99994	no	down	0.384395	-1.37934	0.146265	0.94938	no	down	0.0665036	-3.91042	0.000582405	0.0167144	yes	down	4.66044	2.22047	0.222096	0.750621	no	up
TRINITY_DN6275_c0_g1	PSS32418.1(K(+) efflux antiporter 5 like [Actinidia chinensis var. chinensis])	2.03144	1.0225	0.0894615	0.820567	no	up	2.15554	1.10805	0.199068	0.99993	no	up	4.29011	2.10102	7.63e-05	0.00365608	yes	up	0.880241	-0.18403	0.849308	0.989642	no	down
TRINITY_DN33459_c0_g1	XP_028060957.1(uncharacterized protein At4g06598-like [Camellia sinensis])	3.73244	1.90012	0.638108	1	no	up	0.351593	-1.50802	0.420674	0.99993	no	down	0.0128856	-6.2781	2.84e-07	3.21e-05	yes	down	0.356828	-1.4867	0.570037	1	no	down
TRINITY_DN4404_c0_g1	OAY39980.1(hypothetical protein MANES_10G139300 [Manihot esculenta])	0.892339	-0.164335	0.854459	0.99994	no	down	0.846456	-0.240494	0.789466	0.99993	no	down	24.873	4.63651	3.59e-23	3.04e-20	yes	up	6.9036	2.78735	0.0135601	0.211046	no	up
TRINITY_DN57903_c0_g1		1.96728	0.976205	0.655725	0.99994	no	up	0.886822	-0.173283	0.891717	0.99993	no	down	41.0184	5.3582	8.48e-05	0.00395417	yes	up	1.32536	0.406388	0.780066	0.98086	no	up
TRINITY_DN7147_c0_g2		0.155888	-2.68141	8.07e-05	0.0143072	yes	down	0.317231	-1.65639	0.0149392	0.48554	no	down	0.275838	-1.85811	0.019582	0.175493	no	down	0.40941	-1.28838	0.0339601	0.360573	no	down
TRINITY_DN51398_c0_g2	XP_023899710.1(uncharacterized protein LOC112011575 [Quercus suber])	0.939215	-0.0904721	0.930972	0.99994	no	down	0.434399	-1.20291	0.446914	1	no	down	9.22248	3.20515	0.000981684	0.0248486	yes	up	1.13032	0.176735	0.868936	0.991668	no	up
TRINITY_DN19051_c1_g1	XP_023878992.1(heat shock protein 90 [Quercus suber])	1	0	1	1	no	no change	0.501828	-0.994736	0.807402	1	no	down	104.653	6.70947	0.00118431	0.0283873	yes	up	2.66424	1.41372	0.728996	1	no	up
TRINITY_DN4857_c2_g1		0.892727	-0.163709	0.822958	0.99994	no	down	1.15942	0.213402	0.729895	0.99993	no	up	0.350803	-1.51127	0.00102864	0.0256725	yes	down	0.955077	-0.0663116	0.914134	0.994164	no	down
TRINITY_DN52371_c1_g1	XP_031472701.1(60S ribosomal protein L36-like [Nymphaea colorata])	1	0	1	1	no	no change	0.109022	-3.1973	0.411754	1	no	down	53.1992	5.73333	0.00205354	0.0413085	yes	up	0.310591	-1.68691	0.654841	1	no	down
TRINITY_DN200606_c0_g1	KAE9459735.1(hypothetical protein C3L33_08395, partial [Rhododendron williamsianum])	1.64585	0.718834	0.271849	0.99994	no	up	0.677054	-0.562658	0.550253	0.99993	no	down	7.36252	2.8802	1.74e-12	5.47e-10	yes	up	2.00386	1.00278	0.296056	0.825124	no	up
TRINITY_DN41759_c1_g1	XP_023910932.1(ATP synthase subunit 4, mitochondrial-like [Quercus suber])	1.08643	0.119601	0.959816	1	no	up	0.181359	-2.46308	0.395663	1	no	down	0.497363	-1.00763	0.62537	0.89076	no	down	0.0519546	-4.26661	0.000581922	0.0310441	yes	down
TRINITY_DN36865_c0_g2	PSS02805.1(7-deoxyloganetin glucosyltransferase [Actinidia chinensis var. chinensis])	4.5414	2.18314	0.000142182	0.0216497	yes	up	2.4864	1.31406	0.18577	0.996973	no	up	2.81465	1.49295	0.00902798	0.110168	no	up	0.668389	-0.58124	0.58803	0.948809	no	down
TRINITY_DN27582_c0_g1		1	0	1	1	no	no change	0.899377	-0.153003	0.969325	1	no	down	1	0	1	1	no	no change	119.875	6.90539	0.000149904	0.0122962	yes	up
TRINITY_DN106035_c0_g1		5.64233	2.49629	0.532097	1	no	up	1	0	1	1	no	no change	0.212508	-2.23441	0.576218	1	no	down	0.0441353	-4.50192	8.47e-05	0.00858542	yes	down
TRINITY_DN62151_c0_g2	XP_023889267.1(uncharacterized protein LOC112001326 [Quercus suber])	6.99589	2.80651	0.124937	1	no	up	0.351812	-1.50712	0.639585	1	no	down	17.6273	4.13974	0.00143122	0.0324872	yes	up	0.0687873	-3.86171	0.08117	0.539252	no	down
TRINITY_DN81_c0_g2	PSR88130.1(Inactive receptor kinase precursor [Actinidia chinensis var. chinensis])	0.467158	-1.09802	0.204404	0.99994	no	down	1.25264	0.324967	0.708244	0.99993	no	up	3.13485	1.6484	0.00171964	0.0367449	yes	up	1.32369	0.40457	0.685847	0.965119	no	up
TRINITY_DN15440_c0_g1	XP_028052612.1(tryptophan synthase beta chain 1-like [Camellia sinensis])	6.36401	2.66994	2.43e-05	0.00614641	yes	up	0.183858	-2.44334	0.0160071	0.495718	no	down	8.40405	3.07108	0.0118949	0.129214	no	up	3.73186	1.8999	0.180454	0.692631	no	up
TRINITY_DN7774_c0_g1	KAA8542596.1(hypothetical protein F0562_023748 [Nyssa sinensis])	0.745526	-0.42367	0.547573	0.99994	no	down	0.192226	-2.37912	0.074195	0.783431	no	down	0.102218	-3.29029	0.0014264	0.0324309	yes	down	2.51859	1.33262	0.419489	0.89778	no	up
TRINITY_DN26401_c0_g1	XP_023929049.1(casein kinase I-like [Quercus suber])	2.587	1.37128	0.238592	0.99994	no	up	0.985035	-0.0217535	0.983876	0.99993	no	down	16.5705	4.05054	0.00155324	0.0343557	yes	up	7.88549	2.9792	0.057066	0.471395	no	up
TRINITY_DN5233_c0_g2	XP_028089103.1(auxin-induced in root cultures protein 12-like [Camellia sinensis])	1.00404	0.00581732	0.993134	0.99994	no	up	1.0254	0.0361827	0.968492	0.99993	no	up	7.48735	2.90446	1.39e-09	2.84e-07	yes	up	4.42489	2.14564	0.0888169	0.552384	no	up
TRINITY_DN8289_c1_g1	NP_001316869.1(chlorophyll a/b-binding protein Cab-1A [Solanum lycopersicum])	0.25505	-1.97115	0.624182	1	no	down	1.90372	0.928818	0.819938	1	no	up	2.91101e+06	21.4731	3.98e-08	5.76e-06	yes	up	1	0	1	1	no	no change
TRINITY_DN12397_c0_g1	ONH99075.1(hypothetical protein PRUPE_6G009300 [Prunus persica])	2.92548	1.54867	0.283173	0.99994	no	up	0.0969598	-3.36647	0.0586069	0.732319	no	down	0.0490033	-4.35098	0.00189234	0.0392246	yes	down	0.825942	-0.275888	0.861165	1	no	down
TRINITY_DN4330_c0_g1	XP_028063860.1(uncharacterized protein LOC114267065 [Camellia sinensis])	0.102328	-3.28873	3.9e-11	1.11e-07	yes	down	1.17951	0.238189	0.786951	0.99993	no	up	0.553516	-0.853303	0.363454	0.760771	no	down	1.19489	0.256881	0.76988	0.97983	no	up
TRINITY_DN35567_c0_g2	XP_023925329.1(meiotically up-regulated gene 157 protein-like [Quercus suber])	1	0	1	1	no	no change	1.90372	0.928818	0.819938	1	no	up	0.121894	-3.03631	0.443142	1	no	down	0.0140514	-6.15314	0.000349218	0.0220445	yes	down
TRINITY_DN193456_c0_g1		0.537156	-0.896588	0.826084	1	no	down	1	0	1	1	no	no change	0.212508	-2.23441	0.576218	1	no	down	0.0263303	-5.24713	0.000506963	0.0282505	yes	down
TRINITY_DN408_c0_g3	XP_028081088.1(L-type lectin-domain containing receptor kinase VIII.2-like [Camellia sinensis])	3.39257	1.76238	6.03e-07	0.000354208	yes	up	1.42065	0.506551	0.567855	0.99993	no	up	1.8869	0.916017	0.230542	0.645287	no	up	0.517863	-0.949357	0.264869	0.795958	no	down
TRINITY_DN408_c0_g5	PSS33355.1(Legume lectin domain protein [Actinidia chinensis var. chinensis])	1.13726	0.185559	0.835633	0.99994	no	up	1.17237	0.229427	0.733603	0.99993	no	up	6.24542	2.6428	1.02e-05	0.000742012	yes	up	4.41631	2.14284	0.0268409	0.315319	no	up
TRINITY_DN25801_c0_g1	XP_023872733.1(UPF0591 membrane protein C15E1.02c-like [Quercus suber])	0.537156	-0.896588	0.826084	1	no	down	0.501828	-0.994736	0.807402	1	no	down	0.0243524	-5.35979	0.0579563	1	no	down	0.0123395	-6.34058	0.00080685	0.0380785	yes	down
TRINITY_DN1022_c1_g1	XP_028125358.1(probable CCR4-associated factor 1 homolog 11 [Camellia sinensis])	0.590539	-0.759897	0.329268	0.99994	no	down	1.03349	0.0475208	0.959375	0.99993	no	up	17.8771	4.16004	6.17e-28	7.54e-25	yes	up	5.62063	2.49073	0.00498187	0.116432	no	up
TRINITY_DN7977_c0_g1	XP_023901447.1(ribosome-associated molecular chaperone SSB1 [Quercus suber])	1.17223	0.229255	0.867554	0.99994	no	up	0.965377	-0.0508364	0.96187	0.99993	no	down	11.6655	3.54417	0.00172275	0.0367735	yes	up	5.66916	2.50313	0.0766494	0.528642	no	up
TRINITY_DN2797_c0_g1		0.380762	-1.39304	0.146137	0.939886	no	down	1.71088	0.774736	0.0661662	0.758789	no	up	3.30208	1.72337	0.00233306	0.0449503	yes	up	0.535512	-0.901009	0.419648	0.897954	no	down
TRINITY_DN7407_c0_g1	XP_022890250.1(ras-related protein RABD2a-like [Olea europaea var. sylvestris])	1.44656	0.532621	0.171324	0.973414	no	up	1.07869	0.109283	0.852143	0.99993	no	up	1.52085	0.604878	0.110158	0.453549	no	up	2.10594	1.07446	0.000114449	0.01033	yes	up
TRINITY_DN7750_c0_g1	ARE30656.1(alkaline/neutral invertase INV12 [Camellia sinensis])	0.829696	-0.269345	0.541208	0.99994	no	down	0.869542	-0.201673	0.652827	0.99993	no	down	0.61105	-0.710637	0.19023	0.594669	no	down	0.4943	-1.01654	0.00106922	0.0449307	yes	down
TRINITY_DN16049_c0_g1	KAA8537356.1(hypothetical protein F0562_026957 [Nyssa sinensis])	1.06731	0.0939853	0.901083	0.99994	no	up	0.754601	-0.406215	0.632639	0.99993	no	down	4.14867	2.05265	6.88e-05	0.00336386	yes	up	1.73845	0.797798	0.508068	0.927703	no	up
TRINITY_DN10303_c0_g1	XP_028065865.1(uncharacterized protein LOC114268828 [Camellia sinensis])	1.48853	0.57389	0.340949	0.99994	no	up	2.06398	1.04543	0.146735	0.950387	no	up	2.60546	1.38154	0.000928711	0.0238871	yes	up	1.06921	0.0965516	0.86437	0.99086	no	up
TRINITY_DN3880_c0_g1	KAA8523676.1(hypothetical protein F0562_010099 [Nyssa sinensis])	2.31774	1.21272	0.000185044	0.0263339	yes	up	0.737131	-0.440007	0.284368	0.99993	no	down	1.49712	0.58219	0.214536	0.627048	no	up	1.03724	0.0527438	0.931507	0.994869	no	up
TRINITY_DN20932_c0_g2	KAA8517262.1(hypothetical protein F0562_017555 [Nyssa sinensis])	1.27124	0.346238	0.610034	0.99994	no	up	0.747554	-0.41975	0.523011	0.99993	no	down	2.71119	1.43893	0.000310544	0.0106962	yes	up	2.29751	1.20007	0.0118947	0.195891	no	up
TRINITY_DN13146_c0_g1	XP_028069530.1(uncharacterized protein LOC114272060 [Camellia sinensis])	0.388183	-1.36519	0.0752547	0.771813	no	down	0.387832	-1.3665	0.153345	1	no	down	0.113416	-3.14031	0.00203587	0.0411324	yes	down	0.428028	-1.22422	0.412538	0.894625	no	down
TRINITY_DN40843_c0_g1	XP_023903071.1(putative formamidase C869.04 [Quercus suber])	0.537156	-0.896588	0.826084	1	no	down	1	0	1	1	no	no change	0.087515	-3.51433	0.230704	1	no	down	0.0378808	-4.72239	0.000655885	0.0333253	yes	down
TRINITY_DN18232_c0_g1	XP_028126753.1(non-functional pseudokinase ZED1-like [Camellia sinensis])	0.885779	-0.174981	0.878797	0.99994	no	down	1.53134	0.614795	0.646982	0.99993	no	up	19.3134	4.27153	0.000120645	0.0052299	yes	up	3.73966	1.90291	0.167708	0.670585	no	up
TRINITY_DN5255_c0_g1	PSS31884.1(Amino acid permease [Actinidia chinensis var. chinensis])	0.324184	-1.62511	0.108344	0.865126	no	down	0.728882	-0.456243	0.749727	0.99993	no	down	4.24377	2.08535	0.000276461	0.00979856	yes	up	1.12145	0.165371	0.865701	0.991129	no	up
TRINITY_DN5255_c0_g3	PSS31884.1(Amino acid permease [Actinidia chinensis var. chinensis])	0.452209	-1.14494	1	1	no	down	4.01091	2.00393	0.148383	0.951764	no	up	18.5926	4.21666	3.23e-06	0.000279699	yes	up	1.09602	0.132275	0.777907	0.980358	no	up
TRINITY_DN31305_c0_g1	XP_023918959.1(aorsin-like [Quercus suber])	1	0	1	1	no	no change	0.501828	-0.994736	0.807402	1	no	down	0.105257	-3.24801	0.411163	1	no	down	0.0199243	-5.64933	9.1e-06	0.0019362	yes	down
TRINITY_DN58699_c0_g1	KAE8816922.1(hypothetical protein D1007_05474 [Hordeum vulgare])	0.537156	-0.896588	0.826084	1	no	down	5.22231	2.38469	0.484994	1	no	up	93.6546	6.54928	0.000715073	0.0196581	yes	up	0.686659	-0.542334	0.89294	1	no	down
TRINITY_DN19558_c0_g1	XP_023887131.1(peroxisomal catalase-like [Quercus suber])	1.38573	0.470648	0.656917	0.99994	no	up	0.501828	-0.994736	0.807402	1	no	down	0.147064	-2.76548	0.33372	1	no	down	0.010149	-6.62252	0.000691303	0.0344307	yes	down
TRINITY_DN22160_c0_g1	XP_022862003.1(lysine histidine transporter-like 8 isoform X1 [Olea europaea var. sylvestris])	0.902353	-0.148237	0.846495	0.99994	no	down	2.31313	1.20985	0.219443	0.99993	no	up	5.28364	2.40153	3.11e-06	0.00027017	yes	up	1.52776	0.611415	0.521791	0.930427	no	up
TRINITY_DN49963_c0_g1	KAA8525895.1(hypothetical protein F0562_008005 [Nyssa sinensis])	0.459792	-1.12095	0.553535	1	no	down	0.749315	-0.416356	0.735068	0.99993	no	down	7.90259	2.98232	0.00259112	0.0485926	yes	up	1.00722	0.0103825	0.991627	0.99893	no	up
TRINITY_DN12914_c0_g2	XP_023902966.1(NADP-dependent alcohol dehydrogenase 7-like [Quercus suber])	2.64037	1.40074	0.573725	1	no	up	5.34133	2.4172	0.545054	1	no	up	1.39677	0.482093	0.844424	1	no	up	0.00601891	-7.37628	0.000916878	0.0408389	yes	down
TRINITY_DN12286_c0_g1		1.49176	0.577015	0.693916	0.99994	no	up	0.80204	-0.318254	0.72693	0.99993	no	down	101.456	6.66471	5.12e-06	0.000416118	yes	up	21.8115	4.44702	0.0354625	0.36893	no	up
TRINITY_DN3665_c0_g1	XP_028117320.1(MADS-box transcription factor 6 isoform X1 [Camellia sinensis])	1.18342	0.242956	0.704515	0.99994	no	up	1.76007	0.815637	0.476292	0.99993	no	up	9.46124	3.24203	7.61e-08	1.02e-05	yes	up	1.29725	0.375452	0.681338	0.964826	no	up
TRINITY_DN24057_c0_g1	XP_028087617.1(ethylene-responsive transcription factor 4-like [Camellia sinensis])	0.750378	-0.41431	0.520473	0.99994	no	down	1.02365	0.0337192	0.967444	0.99993	no	up	4.29078	2.10124	1.07e-06	0.000103987	yes	up	2.61412	1.38633	0.0721599	0.518824	no	up
TRINITY_DN57622_c0_g1		1.27551	0.351079	0.834938	0.99994	no	up	0.508367	-0.976057	0.777315	1	no	down	0.267445	-1.90269	0.0716476	0.357541	no	down	0.0310127	-5.011	1.49e-06	0.000500601	yes	down
TRINITY_DN5141_c2_g1	XP_028125358.1(probable CCR4-associated factor 1 homolog 11 [Camellia sinensis])	0.510524	-0.969949	0.231775	0.99994	no	down	0.852908	-0.229538	0.780449	0.99993	no	down	5.95397	2.57385	4.96e-08	6.91e-06	yes	up	2.50984	1.3276	0.100337	0.570009	no	up
TRINITY_DN37370_c0_g1		1	0	1	1	no	no change	1	0	1	1	no	no change	1	0	1	1	no	no change	0.010259	-6.60696	0.000607124	0.0319563	yes	down
TRINITY_DN11915_c1_g1	XP_023907704.1(mitochondrial protein import protein mas5-like [Quercus suber])	36.2035	5.17806	0.00443467	1	no	up	1.15625	0.209454	0.896943	0.99993	no	up	102.866	6.68463	5.94e-05	0.00300304	yes	up	12.5378	3.64821	0.0476413	0.430396	no	up
TRINITY_DN16103_c0_g1	PHT25209.1(Regulator of rDNA transcription protein 15 [Capsicum baccatum])	0.330787	-1.59602	0.3749	1	no	down	3.56014	1.83193	0.649994	1	no	up	63.2346	5.98264	0.000400736	0.0128443	yes	up	4.56835	2.19167	0.0287201	0.329241	no	up
TRINITY_DN60010_c0_g1	XP_028102060.1(probable membrane-associated kinase regulator 3 [Camellia sinensis])	0.532214	-0.909923	0.0508684	0.663876	no	down	0.976546	-0.0342403	0.962743	0.99993	no	down	2.73505	1.45156	0.000815131	0.0216494	yes	up	1.4713	0.557089	0.434233	0.904033	no	up
TRINITY_DN3682_c0_g1	THG13942.1(hypothetical protein TEA_014716 [Camellia sinensis var. sinensis])	0.760056	-0.395823	0.682624	0.99994	no	down	1.97747	0.983659	0.109633	0.880069	no	up	4.47861	2.16305	1.76e-05	0.00113487	yes	up	0.877199	-0.189024	0.855227	0.989884	no	down
TRINITY_DN2918_c0_g1		2.42455	1.27772	0.732	0.99994	no	up	2.84019	1.50599	0.416876	0.99993	no	up	1.7236	0.785427	0.791932	0.945672	no	up	837.205	9.70944	0.000596038	0.0316363	yes	up
TRINITY_DN3966_c0_g1	XP_031116820.1(uncharacterized protein LOC116020487 [Ipomoea triloba])	1.51896	0.603081	0.332338	0.99994	no	up	0.939961	-0.0893277	0.892653	0.99993	no	down	2.38646	1.25487	0.000366963	0.0120657	yes	up	2.71411	1.44048	0.0352243	0.367704	no	up
TRINITY_DN179089_c0_g1	XP_028094661.1(chaperone protein dnaJ 11, chloroplastic-like [Camellia sinensis])	0.557532	-0.842873	0.284143	0.99994	no	down	0.779955	-0.358537	0.676052	0.99993	no	down	10.1553	3.34417	1.45e-05	0.000987287	yes	up	4.81182	2.26658	0.051608	0.449489	no	up
TRINITY_DN8647_c0_g4	XP_028060576.1(uncharacterized protein LOC114264176 [Camellia sinensis])	0.13017	-2.94154	0.0389989	0.594561	no	down	0.103197	-3.27652	0.0489826	0.693622	no	down	0.0178066	-5.81144	5.52e-06	0.000445528	yes	down	0.0720959	-3.79394	0.00176984	0.0619349	no	down
TRINITY_DN924_c0_g1	KAA8521011.1(hypothetical protein F0562_011701 [Nyssa sinensis])	1.18212	0.241378	0.739464	0.99994	no	up	0.875922	-0.191126	0.799588	0.99993	no	down	0.345046	-1.53514	0.000679736	0.0188646	yes	down	1.24909	0.320874	0.544447	0.93731	no	up
TRINITY_DN5546_c0_g2	XP_028059596.1(terpene synthase 10-like [Camellia sinensis])	1.22154	0.288701	0.796387	0.99994	no	up	0.0920655	-3.4412	0.00319185	0.260016	no	down	0.0790194	-3.66165	1.08e-07	1.39e-05	yes	down	0.00130696	-9.57957	1	1	no	down
TRINITY_DN129467_c0_g2	KAB8338771.1(hypothetical protein FH972_021716 [Carpinus fangiana])	0.287874	-1.79649	0.656397	1	no	down	1	0	1	1	no	no change	0.572376	-0.804965	0.843614	1	no	down	0.018805	-5.73274	0.00114453	0.0469155	yes	down
TRINITY_DN21465_c0_g1	PSS07258.1(Glutamate receptor 2.9 like [Actinidia chinensis var. chinensis])	0.836561	-0.257457	0.767927	0.99994	no	down	2.31706	1.2123	0.226147	0.99993	no	up	10.1546	3.34406	0.00134336	0.0312441	yes	up	2.48735	1.31461	0.323232	0.844345	no	up
TRINITY_DN125_c0_g2		1	0	1	1	no	no change	0.1625	-2.62149	0.236777	1	no	down	0.0166672	-5.90684	0.000918362	0.0236503	yes	down	2.29694	1.19971	0.433014	0.903869	no	up
TRINITY_DN12836_c1_g1	XP_028052622.1(NAD-dependent protein deacylase SRT2 [Camellia sinensis])	1.11695	0.159569	0.622922	0.99994	no	up	1.18967	0.250564	0.494663	0.99993	no	up	0.630069	-0.666418	0.320096	0.730505	no	down	0.318569	-1.65032	7.2e-05	0.00767436	yes	down
TRINITY_DN188147_c0_g1	XP_028089142.1(anaphase-promoting complex subunit 11-like [Camellia sinensis])	0.800949	-0.320217	0.791907	0.99994	no	down	0.328513	-1.60598	0.153879	0.961993	no	down	65.7283	6.03844	1.15e-06	0.000110722	yes	up	30.4836	4.92996	9.6e-05	0.00934271	yes	up
TRINITY_DN7929_c2_g3	XP_023901849.1(repressible high-affinity phosphate permease-like [Quercus suber])	5.64233	2.49629	0.532097	1	no	up	1	0	1	1	no	no change	69.5051	6.11905	0.000828966	0.0218493	yes	up	21.7695	4.44424	0.038126	1	no	up
TRINITY_DN7929_c2_g2	XP_023901849.1(repressible high-affinity phosphate permease-like [Quercus suber])	11.28	3.4957	0.37632	1	no	up	7.31691	2.87123	0.169244	1	no	up	220.646	7.78559	1.49e-06	0.000139682	yes	up	38.8216	5.27879	0.00135887	0.0526173	no	up
TRINITY_DN49239_c1_g2	XP_028076830.1(protein MICRORCHIDIA 4-like isoform X1 [Camellia sinensis])	0.655446	-0.609452	0.114305	0.880514	no	down	0.587134	-0.768238	0.183839	0.994617	no	down	0.301301	-1.73072	0.00217835	0.0430624	yes	down	1.43303	0.519073	0.534434	0.934083	no	up
TRINITY_DN7286_c0_g1	XP_023755959.1(probable ascorbate-specific transmembrane electron transporter 1 [Lactuca sativa])	0.838044	-0.254903	1	1	no	down	0.335197	-1.57692	0.294334	0.99993	no	down	0.00537387	-7.53982	3.44e-11	9.05e-09	yes	down	1.58558	0.665012	0.683337	0.965061	no	up
TRINITY_DN896_c0_g1	KAA8538042.1(hypothetical protein F0562_027378 [Nyssa sinensis])	0.373816	-1.4196	0.722319	1	no	down	0.0611376	-4.0318	0.0206155	0.548923	no	down	0.0130597	-6.25873	0.000153977	0.00634529	yes	down	36.464	5.1884	0.0248823	0.302678	no	up
TRINITY_DN28178_c0_g1	XP_028068802.1(translocator protein homolog [Camellia sinensis])	0.190435	-2.39263	0.0804574	0.794291	no	down	0.598645	-0.740227	0.701219	1	no	down	0.027087	-5.20625	5.02e-05	0.00263853	yes	down	1.78771	0.838113	0.560948	0.941746	no	up
TRINITY_DN64143_c0_g1	KAE9448042.1(hypothetical protein C3L33_20050, partial [Rhododendron williamsianum])	1	0	1	1	no	no change	0.0955517	-3.38758	0.356247	1	no	down	0.00948725	-6.71979	0.00239792	0.0458174	yes	down	1.61819	0.694384	0.659149	0.963019	no	up
TRINITY_DN16465_c0_g1		1	0	1	1	no	no change	1.82786	0.870154	0.829348	1	no	up	33.155	5.05116	0.000165939	0.00668567	yes	up	1.67548	0.744573	0.712639	0.969497	no	up
TRINITY_DN28256_c0_g1	XP_023900141.1(uncharacterized amino-acid permease P7G5.06-like [Quercus suber])	4.22443	2.07876	0.199696	1	no	up	0.870203	-0.200577	0.911788	1	no	down	104.938	6.7134	1.52e-05	0.00102303	yes	up	7.56496	2.91933	0.278042	1	no	up
TRINITY_DN25367_c0_g1	XP_023893800.1(calmodulin [Quercus suber])	0.287874	-1.79649	0.656397	1	no	down	0.374348	-1.41755	0.723104	1	no	down	0.576721	-0.794054	0.692967	1	no	down	0.115786	-3.11047	0.000555238	0.0302181	yes	down
TRINITY_DN6961_c0_g1	XP_028107382.1(uncharacterized protein LOC114306369 [Camellia sinensis])	0.610026	-0.713057	0.0342759	0.56625	no	down	0.416531	-1.2635	0.0907426	0.83616	no	down	0.205194	-2.28494	0.00151598	0.0338015	yes	down	1.83311	0.874292	0.470384	0.914937	no	up
TRINITY_DN15518_c0_g1	XP_028096292.1(protein DETOXIFICATION 34 [Camellia sinensis])	3.73244	1.90012	0.638108	1	no	up	0.0356677	-4.80924	0.0127093	0.459998	no	down	0.0273575	-5.19192	0.00103568	0.0257921	yes	down	3.37801	1.75618	0.539059	0.935607	no	up
TRINITY_DN3861_c0_g1	XP_028101453.1(protein PLANT CADMIUM RESISTANCE 2-like [Camellia sinensis])	1.72695	0.788224	0.269702	0.99994	no	up	0.801502	-0.319221	0.699198	0.99993	no	down	3.75298	1.90804	0.000321159	0.0108903	yes	up	2.04407	1.03145	0.315938	0.839387	no	up
TRINITY_DN155508_c0_g1	KAB8336769.1(hypothetical protein FH972_021078 [Carpinus fangiana])	0.191927	-2.38137	0.551097	1	no	down	1	0	1	1	no	no change	0.300148	-1.73625	0.617965	1	no	down	0.0117	-6.41735	0.000484011	0.0275086	yes	down
TRINITY_DN31257_c0_g1	XP_022748684.1(protein DMP3-like [Durio zibethinus])	0.600708	-0.735264	0.230605	0.99994	no	down	1.35187	0.434953	0.591653	0.99993	no	up	19.4663	4.28291	6.02e-08	8.19e-06	yes	up	8.04325	3.00778	0.00824599	0.157457	no	up
TRINITY_DN7185_c0_g1	PSS26057.1(Polyol transporter like [Actinidia chinensis var. chinensis])	1.09178	0.126684	0.774091	0.99994	no	up	2.06017	1.04276	0.181703	0.990555	no	up	2.26083	1.17686	0.00117195	0.0281662	yes	up	0.709873	-0.494368	0.499295	0.925562	no	down
TRINITY_DN5045_c1_g3	KRH17850.1(hypothetical protein GLYMA_13G021500 [Glycine max])	0.973177	-0.0392259	0.957971	0.99994	no	down	0.392691	-1.34853	0.260893	0.99993	no	down	6.66652	2.73693	0.00136871	0.0316035	yes	up	0.624636	-0.678911	0.561218	0.941839	no	down
TRINITY_DN143190_c0_g2	XP_023883024.1(uncharacterized protein LOC111995342 [Quercus suber])	94.788	6.56663	2.42e-05	0.00614641	yes	up	10.4769	3.38915	0.230655	1	no	up	4.2473	2.08654	0.305173	1	no	up	1.09975	0.137173	0.945175	1	no	up
TRINITY_DN10060_c0_g1	XP_028119748.1(glutaredoxin-C9-like [Camellia sinensis])	0.774439	-0.368777	0.681785	0.99994	no	down	0.875448	-0.191906	0.805591	0.99993	no	down	11.5495	3.52976	1.85e-14	7.25e-12	yes	up	6.49256	2.69879	0.0194472	0.262506	no	up
TRINITY_DN34231_c0_g1	XP_004235959.1(uncharacterized protein LOC101251967 [Solanum lycopersicum])	1	0	1	1	no	no change	0.0800685	-3.64262	0.355975	1	no	down	3.01675e+06	21.5246	3.69e-08	5.44e-06	yes	up	1	0	1	1	no	no change
TRINITY_DN2493_c0_g1	PSR89711.1(Defensin-like protein [Actinidia chinensis var. chinensis])	0.0220043	-5.50607	0.0114312	0.331903	no	down	0.36514	-1.45348	0.696706	0.99993	no	down	0.0124276	-6.3303	0.00137197	0.0316167	yes	down	31.7133	4.98702	0.0454205	0.420548	no	up
TRINITY_DN8855_c0_g1	XP_028096888.1(disease resistance protein At4g27190-like [Camellia sinensis])	0.410785	-1.28354	0.507984	0.99994	no	down	1.78732	0.837799	0.636867	0.99993	no	up	47.3494	5.56527	4.65e-06	0.000383195	yes	up	38.1958	5.25534	0.0154543	1	no	up
TRINITY_DN5306_c0_g1	XP_028088386.1(RING-H2 finger protein ATL60-like [Camellia sinensis])	0.512473	-0.964451	0.281772	0.99994	no	down	0.344206	-1.53866	0.103913	0.868198	no	down	3.10302	1.63367	0.111164	0.455253	no	up	10.9576	3.45386	0.000830898	0.0386198	yes	up
TRINITY_DN104288_c2_g1	KAB8342913.1(hypothetical protein FH972_022510 [Carpinus fangiana])	2.10945	1.07687	0.429378	0.99994	no	up	3.56014	1.83193	0.649994	1	no	up	0.566311	-0.820333	0.584592	0.874352	no	down	0.055813	-4.16325	0.00109981	0.0456179	yes	down
[truncated: 2,046 more rows]
